# Supplementary material for: Crystal structures of a manganese(I) and a rhenium(I) complex of a bi­pyridine ligand with a non-coordinating benzoic acid moiety
Source: Acta Crystallogr E Crystallogr Commun. 2018 Apr 27;74(Pt 5):731–6. doi: 10.1107/S2056989018006047 (PMC5947498; doi:10.1107/S2056989018006047)
Supplement: Supplementary file 1 [file e-74-00731-sup1.cif]

##############################################################################
#                                                                            #
# This CIF contains the data in a paper accepted for publication in          #
# Acta Crystallographica Section E. It conforms to the requirements of       #
# Notes for Authors for Acta Crystallographica Section E, and has been       #
# peer reviewed under the auspices of the IUCr Commission on Journals.       #
#                                                                            #
# Full details of the Crystallographic Information File format               #
# are given in the paper "The Crystallographic Information File (CIF):       #
# a New Standard Archive File for Crystallography" by S. R. Hall, F. H.      #
# Allen and I. D. Brown [Acta Cryst. (1991), A47, 655-685].                  #
#                                                                            #
# The current version of the core CIF dictionary is obtainable from          #
# ftp://ftp.iucr.org/pub/cif_core.dic.                                       #
#                                                                            #
# Software is freely available for graphical display of the structure(s)     #
# in this CIF. For information consult the CIF software page                 #
# http://www.iucr.org/resources/cif/software.                                #
#                                                                            #
# This file may be used for bona fide research purposes within the           #
# scientific community so long as proper attribution is given to the journal # 
# article from which it was obtained.                                        #
#                                                                            #
##############################################################################
data_I
_database_code_depnum_ccdc_archive 'CCDC 1838457'
_audit_creation_method
;
Olex2 1.2-dev
(compiled 2016.07.08 svn.r3311 for OlexSys, GUI svn.r5203)
;
_chemical_name_systematic
;
<i>fac</i>-Bromido[2-(2,2'-bipyridin-6-yl)benzoic
acid-\k^2^<i>N</i>,<i>N</i>']tricarbonylmanganese(I) tetrahydrofuran
monosolvate
;
_chemical_name_common     ?
_chemical_formula_moiety     'C20 H12 Br Mn N2 O5, C4 H8 O1'
_chemical_formula_sum     'C20 H12 Br Mn N2 O5'
_chemical_formula_iupac     '[Mn Br (C17 H12 N2 O2) (C O)3], C4 H8 O1'
_chemical_formula_weight     495.17
_chemical_melting_point     ?
_shelx_space_group_comment
;
The symmetry employed for this shelxl refinement is uniquely defined
by the following loop, which should always be used as a source of
symmetry information in preference to the above space-group names.
They are only intended as comments.
;
_space_group_crystal_system     monoclinic
_space_group_name_H-M_alt     'P 21/n'
_space_group_name_Hall     '-P 2yn'
loop_
    _space_group_symop_operation_xyz
    'x, y, z'
    '-x+1/2, y+1/2, -z+1/2'
    '-x, -y, -z'
    'x-1/2, -y-1/2, z-1/2'
_cell_length_a     10.525(3)
_cell_length_b     18.187(5)
_cell_length_c     12.459(4)
_cell_angle_alpha     90
_cell_angle_beta     105.928(13)
_cell_angle_gamma     90
_cell_volume     2293.2(12)
_cell_formula_units_Z     4
_cell_measurement_reflns_used     9894
_cell_measurement_theta_min     2.240
_cell_measurement_theta_max     28.924
_cell_measurement_temperature     100
_exptl_crystal_description     needle
_exptl_crystal_colour     yellow
_exptl_crystal_size_max     0.21
_exptl_crystal_size_mid     0.04
_exptl_crystal_size_min     0.03
_exptl_crystal_density_diffrn     1.434
_exptl_crystal_density_meas     ?
_exptl_crystal_density_method     'not measured'
_exptl_crystal_F_000     984
_exptl_absorpt_coefficient_mu     2.348
_exptl_absorpt_correction_type     multi-scan
_exptl_absorpt_process_details
;
(SADABS; Krause <i>et al.</i>,  2015)
;
_shelx_estimated_absorpt_T_min     0.638
_shelx_estimated_absorpt_T_max     0.933
_exptl_absorpt_correction_T_min     0.6730
_exptl_absorpt_correction_T_max     0.8017
_diffrn_ambient_temperature     99.97
_diffrn_radiation_type     MoK\a
_diffrn_radiation_wavelength     0.71073
_diffrn_radiation_monochromator     'mirror optics'
_diffrn_measurement_device_type     'Bruker SMART APEXIII area detector'
_diffrn_measurement_device     'three-circle diffractometer'
_diffrn_measurement_method     '0.5\% \w and 0.5\% \f scans'
_diffrn_detector_area_resol_mean     7.9
_diffrn_reflns_number     51901
_diffrn_reflns_av_R_equivalents     0.0477
_diffrn_reflns_theta_min     2.036
_diffrn_reflns_theta_max     30.596
_diffrn_reflns_theta_full     25.000
_diffrn_measured_fraction_theta_max     0.993
_diffrn_measured_fraction_theta_full     0.994
_diffrn_reflns_limit_h_min     -15
_diffrn_reflns_limit_h_max     15
_diffrn_reflns_limit_k_min     -26
_diffrn_reflns_limit_k_max     25
_diffrn_reflns_limit_l_min     -17
_diffrn_reflns_limit_l_max     17
_diffrn_standards_number     .
_refine_special_details     ?
_reflns_number_total     6992
_reflns_number_gt     5393
_reflns_threshold_expression     'I > 2\s(I)'
_refine_ls_structure_factor_coef     Fsqd
_refine_ls_matrix_type     full
_refine_ls_R_factor_all     0.0610
_refine_ls_R_factor_gt     0.0411
_refine_ls_wR_factor_gt     0.0957
_refine_ls_wR_factor_ref     0.1036
_refine_ls_goodness_of_fit_ref     1.008
_refine_ls_restrained_S_all     1.068
_refine_ls_number_reflns     6992
_refine_ls_number_parameters     346
_refine_ls_number_restraints     149
_refine_ls_hydrogen_treatment     constr
_refine_ls_weighting_scheme     calc
_refine_ls_weighting_details
              'w=1/[\s^2^(Fo^2^)+(0.0415P)^2^+3.4283P] where P=(Fo^2^+2Fc^2^)/3'
_atom_sites_solution_hydrogens     geom
_atom_sites_solution_primary     dual
_atom_sites_solution_secondary     ?
_refine_ls_shift/su_max     0.001
_refine_ls_shift/su_mean     0.000
_refine_diff_density_max     0.593
_refine_diff_density_min     -0.765
_refine_ls_extinction_method     none
_refine_ls_extinction_coef     .
loop_
    _atom_type_symbol
    _atom_type_description
    _atom_type_scat_dispersion_real
    _atom_type_scat_dispersion_imag
    _atom_type_scat_source
    'C' 'C' 0.0033 0.0016
                         'International Tables Vol C Tables 4.2.6.8 and 6.1.1.4'
    'H' 'H' 0.0000 0.0000
                         'International Tables Vol C Tables 4.2.6.8 and 6.1.1.4'
    'Br' 'Br' -0.2901 2.4595
                         'International Tables Vol C Tables 4.2.6.8 and 6.1.1.4'
    'Mn' 'Mn' 0.3368 0.7283
                         'International Tables Vol C Tables 4.2.6.8 and 6.1.1.4'
    'N' 'N' 0.0061 0.0033
                         'International Tables Vol C Tables 4.2.6.8 and 6.1.1.4'
    'O' 'O' 0.0106 0.0060
                         'International Tables Vol C Tables 4.2.6.8 and 6.1.1.4'
_computing_data_collection
;
APEX3 (Bruker, 2015)
;
_computing_cell_refinement
;
SAINT-Plus (Bruker, 2015)
;
_computing_data_reduction
;
SAINT-Plus (Bruker, 2015)
;
_computing_structure_solution
;
SHELXT (Sheldrick, 2015a)
;
_computing_structure_refinement
;
SHELXL (Sheldrick, 2015b)
;
_computing_molecular_graphics
;
<i>OLEX2</i> (Dolomanov <i>et al.</i>,  2009) and Mercury (Macrae <i>et
al.</i>,  2008)
;
_computing_publication_material
;
<i>OLEX2</i> (Dolomanov <i>et al.</i>,  2009) and PLATON (Spek,
2009)
;
loop_
    _atom_site_type_symbol
    _atom_site_label
    _atom_site_fract_x
    _atom_site_fract_y
    _atom_site_fract_z
    _atom_site_U_iso_or_equiv
    _atom_site_adp_type
    _atom_site_calc_flag
    _atom_site_occupancy
    _atom_site_disorder_assembly
    _atom_site_disorder_group
    Br Br1 0.81210(3) 0.58497(2) 0.67241(2) 0.03094(8) Uani d 1 . .
    Mn Mn1 0.79215(3) 0.67459(2) 0.51236(3) 0.02312(9) Uani d 1 . .
    O O1 0.8538(2) 0.79491(12) 0.6780(2) 0.0465(6) Uani d 1 . .
    O O2 1.08314(18) 0.67387(11) 0.57136(18) 0.0358(4) Uani d 1 . .
    O O3 0.7716(2) 0.77396(12) 0.32364(19) 0.0422(5) Uani d 1 . .
    N N1 0.7657(2) 0.58451(10) 0.41253(18) 0.0250(4) Uani d 1 . .
    N N2 0.58835(19) 0.66090(10) 0.47642(18) 0.0231(4) Uani d 1 . .
    C C1 0.8213(2) 0.74942(14) 0.6135(2) 0.0312(6) Uani d 1 . .
    C C2 0.9700(2) 0.67300(13) 0.5454(2) 0.0276(5) Uani d 1 . .
    C C3 0.7791(2) 0.73615(14) 0.3956(3) 0.0319(6) Uani d 1 . .
    C C4 0.8611(3) 0.55066(14) 0.3774(2) 0.0320(6) Uani d 1 . .
    H H4 0.9461 0.5727 0.3938 0.038 Uiso calc 1 . .
    C C5 0.8408(3) 0.48547(15) 0.3187(2) 0.0365(6) Uani d 1 . .
    H H5 0.9105 0.4628 0.2960 0.044 Uiso calc 1 . .
    C C6 0.7168(3) 0.45389(15) 0.2939(3) 0.0399(7) Uani d 1 . .
    H H6 0.7000 0.4089 0.2538 0.048 Uiso calc 1 . .
    C C7 0.6172(3) 0.48852(15) 0.3280(3) 0.0361(6) Uani d 1 . .
    H H7 0.5313 0.4676 0.3113 0.043 Uiso calc 1 . .
    C C8 0.6446(2) 0.55402(13) 0.3867(2) 0.0265(5) Uani d 1 . .
    C C9 0.5448(2) 0.59597(12) 0.4244(2) 0.0247(5) Uani d 1 . .
    C C10 0.4168(3) 0.57149(15) 0.4078(3) 0.0352(6) Uani d 1 . .
    H H10 0.3897 0.5259 0.3714 0.042 Uiso calc 1 . .
    C C11 0.3283(3) 0.61409(16) 0.4449(3) 0.0415(7) Uani d 1 . .
    H H11 0.2408 0.5973 0.4370 0.050 Uiso calc 1 . .
    C C12 0.3689(3) 0.68058(15) 0.4929(3) 0.0365(6) Uani d 1 . .
    H H12 0.3088 0.7114 0.5166 0.044 Uiso calc 1 . .
    C C13 0.4982(2) 0.70278(13) 0.5069(2) 0.0276(5) Uani d 1 . .
    O O4 0.5438(3) 0.69265(14) 0.7265(2) 0.0426(7) Uani d 0.748(3) A 1
    H H4A 0.5453 0.6705 0.7860 0.064 Uiso calc 0.748(3) A 1
    O O5 0.5472(3) 0.79126(15) 0.8336(2) 0.0375(7) Uani d 0.748(3) A 1
    C C14 0.5363(3) 0.78182(19) 0.5386(3) 0.0255(7) Uani d 0.748(3) A 1
    C C15 0.5461(5) 0.8292(2) 0.4543(4) 0.0335(10) Uani d 0.748(3) A 1
    H H15 0.5330 0.8108 0.3807 0.040 Uiso calc 0.748(3) A 1
    C C16 0.5748(5) 0.9035(2) 0.4753(4) 0.0411(9) Uani d 0.748(3) A 1
    H H16 0.5847 0.9351 0.4174 0.049 Uiso calc 0.748(3) A 1
    C C17 0.5889(4) 0.9309(2) 0.5823(4) 0.0393(9) Uani d 0.748(3) A 1
    H H17 0.6067 0.9816 0.5975 0.047 Uiso calc 0.748(3) A 1
    C C18 0.5768(4) 0.8846(2) 0.6650(4) 0.0300(9) Uani d 0.748(3) A 1
    H H18 0.5873 0.9037 0.7379 0.036 Uiso calc 0.748(3) A 1
    C C19 0.5495(3) 0.80940(17) 0.6456(3) 0.0260(7) Uani d 0.748(3) A 1
    C C20 0.5467(5) 0.7646(2) 0.7440(4) 0.0277(8) Uani d 0.748(3) A 1
    O O4A 0.4563(8) 0.8099(4) 0.3602(6) 0.0343(19) Uani d 0.252(3) A 2
    H H4AA 0.4104 0.8358 0.3080 0.051 Uiso calc 0.252(3) A 2
    O O5A 0.5901(11) 0.9062(5) 0.3988(8) 0.053(3) Uani d 0.252(3) A 2
    C C14A 0.5335(9) 0.7683(5) 0.5909(9) 0.024(2) Uani d 0.252(3) A 2
    C C15A 0.5520(14) 0.7576(7) 0.7034(10) 0.027(3) Uani d 0.252(3) A 2
    H H15A 0.5446 0.7098 0.7319 0.033 Uiso calc 0.252(3) A 2
    C C16A 0.5818(10) 0.8179(5) 0.7748(8) 0.028(2) Uani d 0.252(3) A 2
    H H16A 0.5914 0.8127 0.8525 0.034 Uiso calc 0.252(3) A 2
    C C17A 0.5970(11) 0.8861(5) 0.7292(9) 0.029(2) Uani d 0.252(3) A 2
    H H17A 0.6121 0.9277 0.7772 0.035 Uiso calc 0.252(3) A 2
    C C18A 0.5916(11) 0.8967(6) 0.6210(9) 0.024(2) Uani d 0.252(3) A 2
    H H18A 0.6125 0.9429 0.5947 0.029 Uiso calc 0.252(3) A 2
    C C19A 0.5536(8) 0.8360(4) 0.5484(7) 0.0224(18) Uani d 0.252(3) A 2
    C C20A 0.5423(17) 0.8528(7) 0.4324(10) 0.034(3) Uani d 0.252(3) A 2
loop_
    _atom_site_aniso_label
    _atom_site_aniso_U_11
    _atom_site_aniso_U_22
    _atom_site_aniso_U_33
    _atom_site_aniso_U_12
    _atom_site_aniso_U_13
    _atom_site_aniso_U_23
    Br1 0.02879(13) 0.02479(12) 0.04266(16) -0.00564(9) 0.01555(11) 0.00050(10)
    Mn1 0.02055(17) 0.01701(15) 0.0360(2) -0.00424(12) 0.01480(15) -0.00188(14)
    O1 0.0328(10) 0.0387(11) 0.0734(16) -0.0104(9) 0.0234(11) -0.0271(11)
    O2 0.0229(9) 0.0385(10) 0.0490(12) -0.0039(7) 0.0148(8) 0.0071(9)
    O3 0.0390(11) 0.0416(11) 0.0484(13) -0.0009(9) 0.0160(10) 0.0083(10)
    N1 0.0253(10) 0.0208(9) 0.0327(11) -0.0001(7) 0.0144(9) 0.0007(8)
    N2 0.0218(9) 0.0171(8) 0.0340(11) -0.0034(7) 0.0139(8) -0.0027(8)
    C1 0.0220(11) 0.0286(12) 0.0481(16) -0.0055(9) 0.0183(11) -0.0071(11)
    C2 0.0281(12) 0.0219(10) 0.0378(14) -0.0031(9) 0.0172(11) 0.0031(10)
    C3 0.0239(12) 0.0224(11) 0.0532(17) -0.0046(9) 0.0173(12) -0.0046(11)
    C4 0.0303(13) 0.0305(12) 0.0402(15) 0.0029(10) 0.0182(12) 0.0009(11)
    C5 0.0420(15) 0.0334(13) 0.0394(15) 0.0132(11) 0.0200(13) -0.0015(11)
    C6 0.0484(17) 0.0271(13) 0.0469(17) 0.0033(12) 0.0178(14) -0.0119(12)
    C7 0.0363(14) 0.0267(12) 0.0473(17) -0.0057(10) 0.0151(13) -0.0132(11)
    C8 0.0287(12) 0.0197(10) 0.0347(13) -0.0025(9) 0.0150(10) -0.0049(9)
    C9 0.0247(11) 0.0197(10) 0.0330(13) -0.0044(8) 0.0134(10) -0.0038(9)
    C10 0.0296(13) 0.0276(12) 0.0539(18) -0.0117(10) 0.0206(13) -0.0121(12)
    C11 0.0260(13) 0.0384(14) 0.068(2) -0.0138(11) 0.0261(14) -0.0121(14)
    C12 0.0284(13) 0.0325(13) 0.0559(18) -0.0017(10) 0.0237(13) -0.0102(12)
    C13 0.0257(11) 0.0217(10) 0.0387(14) -0.0012(9) 0.0143(10) -0.0060(10)
    O4 0.068(2) 0.0295(13) 0.0364(15) 0.0106(12) 0.0239(15) 0.0043(11)
    O5 0.0448(16) 0.0388(14) 0.0356(15) -0.0106(12) 0.0223(12) -0.0067(11)
    C14 0.0217(15) 0.0238(16) 0.0346(19) 0.0003(12) 0.0137(15) -0.0061(14)
    C15 0.041(2) 0.026(2) 0.036(2) -0.0005(17) 0.0158(19) -0.0044(16)
    C16 0.056(3) 0.0269(17) 0.043(2) -0.0034(16) 0.0183(19) -0.0004(15)
    C17 0.055(3) 0.0223(17) 0.044(2) -0.0020(16) 0.0189(19) -0.0034(16)
    C18 0.034(2) 0.0257(17) 0.034(2) 0.0016(14) 0.016(2) -0.0077(17)
    C19 0.0243(15) 0.0233(14) 0.0327(17) 0.0036(11) 0.0117(13) -0.0038(13)
    C20 0.0226(17) 0.0299(18) 0.034(2) 0.0031(13) 0.0132(18) 0.0016(16)
    O4A 0.047(4) 0.030(3) 0.021(3) -0.016(3) 0.002(3) 0.004(3)
    O5A 0.076(7) 0.043(4) 0.038(5) -0.033(4) 0.015(4) 0.007(4)
    C14A 0.022(4) 0.022(4) 0.035(5) -0.004(3) 0.017(4) 0.000(3)
    C15A 0.023(5) 0.028(4) 0.036(5) -0.003(3) 0.017(4) -0.007(4)
    C16A 0.033(5) 0.024(4) 0.031(4) -0.002(3) 0.014(4) -0.003(3)
    C17A 0.039(6) 0.019(4) 0.037(5) 0.001(3) 0.021(5) -0.006(3)
    C18A 0.027(5) 0.017(4) 0.031(5) -0.003(3) 0.014(4) -0.001(3)
    C19A 0.025(4) 0.018(3) 0.029(4) -0.004(3) 0.014(3) 0.000(3)
    C20A 0.046(7) 0.033(6) 0.026(4) -0.017(5) 0.015(4) 0.001(3)
_geom_special_details
;
 All esds (except the esd in the dihedral angle between two l.s. planes)
 are estimated using the full covariance matrix.  The cell esds are taken
 into account individually in the estimation of esds in distances, angles
 and torsion angles; correlations between esds in cell parameters are only
 used when they are defined by crystal symmetry.  An approximate (isotropic)
 treatment of cell esds is used for estimating esds involving l.s. planes.
;
loop_
    _geom_bond_atom_site_label_1
    _geom_bond_atom_site_label_2
    _geom_bond_site_symmetry_2
    _geom_bond_distance
    _geom_bond_publ_flag
    Br1 Mn1 . 2.5391(7) ?
    Mn1 N1 . 2.029(2) ?
    Mn1 N2 . 2.082(2) ?
    Mn1 C1 . 1.822(3) ?
    Mn1 C2 . 1.803(3) ?
    Mn1 C3 . 1.810(3) ?
    O1 C1 . 1.139(3) ?
    O2 C2 . 1.145(3) ?
    O3 C3 . 1.116(3) ?
    N1 C4 . 1.349(3) ?
    N1 C8 . 1.345(3) ?
    N2 C9 . 1.364(3) ?
    N2 C13 . 1.350(3) ?
    C4 H4 . 0.9500 ?
    C4 C5 . 1.378(4) ?
    C5 H5 . 0.9500 ?
    C5 C6 . 1.381(4) ?
    C6 H6 . 0.9500 ?
    C6 C7 . 1.386(4) ?
    C7 H7 . 0.9500 ?
    C7 C8 . 1.386(3) ?
    C8 C9 . 1.476(3) ?
    C9 C10 . 1.379(3) ?
    C10 H10 . 0.9500 ?
    C10 C11 . 1.384(4) ?
    C11 H11 . 0.9500 ?
    C11 C12 . 1.365(4) ?
    C12 H12 . 0.9500 ?
    C12 C13 . 1.384(4) ?
    C13 C14 . 1.515(4) ?
    C13 C14A . 1.562(10) ?
    O4 H4A . 0.8400 ?
    O4 C20 . 1.326(5) ?
    O5 C20 . 1.215(5) ?
    C14 C15 . 1.384(6) ?
    C14 C19 . 1.395(5) ?
    C15 H15 . 0.9500 ?
    C15 C16 . 1.394(5) ?
    C16 H16 . 0.9500 ?
    C16 C17 . 1.392(6) ?
    C17 H17 . 0.9500 ?
    C17 C18 . 1.364(6) ?
    C18 H18 . 0.9500 ?
    C18 C19 . 1.405(5) ?
    C19 C20 . 1.479(5) ?
    O4A H4AA . 0.8400 ?
    O4A C20A . 1.338(13) ?
    O5A C20A . 1.220(12) ?
    C14A C15A . 1.375(13) ?
    C14A C19A . 1.378(10) ?
    C15A H15A . 0.9500 ?
    C15A C16A . 1.393(12) ?
    C16A H16A . 0.9500 ?
    C16A C17A . 1.391(12) ?
    C17A H17A . 0.9500 ?
    C17A C18A . 1.346(12) ?
    C18A H18A . 0.9500 ?
    C18A C19A . 1.414(11) ?
    C19A C20A . 1.449(12) ?
loop_
    _geom_angle_atom_site_label_1
    _geom_angle_atom_site_label_2
    _geom_angle_atom_site_label_3
    _geom_angle_site_symmetry_1
    _geom_angle_site_symmetry_3
    _geom_angle
    _geom_angle_publ_flag
    N1 Mn1 Br1 . . 86.05(6) ?
    N1 Mn1 N2 . . 79.15(8) ?
    N2 Mn1 Br1 . . 87.16(6) ?
    C1 Mn1 Br1 . . 88.54(9) ?
    C1 Mn1 N1 . . 174.43(11) ?
    C1 Mn1 N2 . . 101.88(9) ?
    C2 Mn1 Br1 . . 87.32(8) ?
    C2 Mn1 N1 . . 94.95(10) ?
    C2 Mn1 N2 . . 172.18(9) ?
    C2 Mn1 C1 . . 83.50(11) ?
    C3 Mn1 Br1 . . 178.20(8) ?
    C3 Mn1 N1 . . 92.27(11) ?
    C3 Mn1 N2 . . 93.14(10) ?
    C3 Mn1 C1 . . 93.13(13) ?
    C3 Mn1 C2 . . 92.21(11) ?
    C4 N1 Mn1 . . 125.32(18) ?
    C8 N1 Mn1 . . 116.16(16) ?
    C8 N1 C4 . . 118.3(2) ?
    C9 N2 Mn1 . . 113.44(15) ?
    C13 N2 Mn1 . . 129.34(16) ?
    C13 N2 C9 . . 116.8(2) ?
    O1 C1 Mn1 . . 172.5(2) ?
    O2 C2 Mn1 . . 176.5(2) ?
    O3 C3 Mn1 . . 179.7(3) ?
    N1 C4 H4 . . 118.5 ?
    N1 C4 C5 . . 122.9(3) ?
    C5 C4 H4 . . 118.5 ?
    C4 C5 H5 . . 120.8 ?
    C4 C5 C6 . . 118.5(2) ?
    C6 C5 H5 . . 120.8 ?
    C5 C6 H6 . . 120.3 ?
    C5 C6 C7 . . 119.3(3) ?
    C7 C6 H6 . . 120.3 ?
    C6 C7 H7 . . 120.4 ?
    C6 C7 C8 . . 119.1(3) ?
    C8 C7 H7 . . 120.4 ?
    N1 C8 C7 . . 121.8(2) ?
    N1 C8 C9 . . 114.9(2) ?
    C7 C8 C9 . . 123.3(2) ?
    N2 C9 C8 . . 115.0(2) ?
    N2 C9 C10 . . 122.5(2) ?
    C10 C9 C8 . . 122.5(2) ?
    C9 C10 H10 . . 120.4 ?
    C9 C10 C11 . . 119.2(2) ?
    C11 C10 H10 . . 120.4 ?
    C10 C11 H11 . . 120.5 ?
    C12 C11 C10 . . 118.9(2) ?
    C12 C11 H11 . . 120.5 ?
    C11 C12 H12 . . 120.3 ?
    C11 C12 C13 . . 119.5(2) ?
    C13 C12 H12 . . 120.3 ?
    N2 C13 C12 . . 122.9(2) ?
    N2 C13 C14 . . 117.0(2) ?
    N2 C13 C14A . . 124.3(4) ?
    C12 C13 C14 . . 119.3(2) ?
    C12 C13 C14A . . 110.6(4) ?
    C20 O4 H4A . . 109.5 ?
    C15 C14 C13 . . 117.5(3) ?
    C15 C14 C19 . . 119.5(3) ?
    C19 C14 C13 . . 122.7(3) ?
    C14 C15 H15 . . 119.4 ?
    C14 C15 C16 . . 121.3(4) ?
    C16 C15 H15 . . 119.4 ?
    C15 C16 H16 . . 120.4 ?
    C15 C16 C17 . . 119.2(4) ?
    C17 C16 H16 . . 120.4 ?
    C16 C17 H17 . . 120.2 ?
    C18 C17 C16 . . 119.7(4) ?
    C18 C17 H17 . . 120.2 ?
    C17 C18 H18 . . 119.1 ?
    C17 C18 C19 . . 121.9(4) ?
    C19 C18 H18 . . 119.1 ?
    C14 C19 C18 . . 118.5(4) ?
    C14 C19 C20 . . 125.1(3) ?
    C18 C19 C20 . . 116.3(4) ?
    O4 C20 C19 . . 114.3(4) ?
    O5 C20 O4 . . 122.6(4) ?
    O5 C20 C19 . . 123.1(4) ?
    C20A O4A H4AA . . 109.5 ?
    C15A C14A C13 . . 121.1(8) ?
    C15A C14A C19A . . 121.6(9) ?
    C19A C14A C13 . . 117.2(8) ?
    C14A C15A H15A . . 120.5 ?
    C14A C15A C16A . . 118.9(11) ?
    C16A C15A H15A . . 120.5 ?
    C15A C16A H16A . . 120.9 ?
    C17A C16A C15A . . 118.2(9) ?
    C17A C16A H16A . . 120.9 ?
    C16A C17A H17A . . 118.1 ?
    C18A C17A C16A . . 123.9(9) ?
    C18A C17A H17A . . 118.1 ?
    C17A C18A H18A . . 121.4 ?
    C17A C18A C19A . . 117.1(10) ?
    C19A C18A H18A . . 121.4 ?
    C14A C19A C18A . . 119.8(9) ?
    C14A C19A C20A . . 126.3(9) ?
    C18A C19A C20A . . 113.8(8) ?
    O4A C20A C19A . . 113.7(9) ?
    O5A C20A O4A . . 120.0(10) ?
    O5A C20A C19A . . 125.6(11) ?
loop_
    _geom_torsion_atom_site_label_1
    _geom_torsion_atom_site_label_2
    _geom_torsion_atom_site_label_3
    _geom_torsion_atom_site_label_4
    _geom_torsion_site_symmetry_1
    _geom_torsion_site_symmetry_2
    _geom_torsion_site_symmetry_3
    _geom_torsion_site_symmetry_4
    _geom_torsion
    _geom_torsion_publ_flag
    Mn1 N1 C4 C5 . . . . 173.4(2) ?
    Mn1 N1 C8 C7 . . . . -173.9(2) ?
    Mn1 N1 C8 C9 . . . . 6.8(3) ?
    Mn1 N2 C9 C8 . . . . -9.8(3) ?
    Mn1 N2 C9 C10 . . . . 170.4(2) ?
    Mn1 N2 C13 C12 . . . . -168.8(2) ?
    Mn1 N2 C13 C14 . . . . 21.9(4) ?
    Mn1 N2 C13 C14A . . . . -7.7(6) ?
    N1 C4 C5 C6 . . . . 0.7(4) ?
    N1 C8 C9 N2 . . . . 2.3(3) ?
    N1 C8 C9 C10 . . . . -178.0(3) ?
    N2 C9 C10 C11 . . . . 0.2(5) ?
    N2 C13 C14 C15 . . . . 69.6(4) ?
    N2 C13 C14 C19 . . . . -116.4(3) ?
    N2 C13 C14A C15A . . . . -90.2(10) ?
    N2 C13 C14A C19A . . . . 85.7(8) ?
    C4 N1 C8 C7 . . . . 1.6(4) ?
    C4 N1 C8 C9 . . . . -177.7(2) ?
    C4 C5 C6 C7 . . . . 0.2(5) ?
    C5 C6 C7 C8 . . . . -0.2(5) ?
    C6 C7 C8 N1 . . . . -0.7(4) ?
    C6 C7 C8 C9 . . . . 178.5(3) ?
    C7 C8 C9 N2 . . . . -177.1(3) ?
    C7 C8 C9 C10 . . . . 2.7(4) ?
    C8 N1 C4 C5 . . . . -1.7(4) ?
    C8 C9 C10 C11 . . . . -179.6(3) ?
    C9 N2 C13 C12 . . . . 3.6(4) ?
    C9 N2 C13 C14 . . . . -165.7(3) ?
    C9 N2 C13 C14A . . . . 164.7(5) ?
    C9 C10 C11 C12 . . . . 2.6(5) ?
    C10 C11 C12 C13 . . . . -2.2(5) ?
    C11 C12 C13 N2 . . . . -1.0(5) ?
    C11 C12 C13 C14 . . . . 168.0(3) ?
    C11 C12 C13 C14A . . . . -164.4(5) ?
    C12 C13 C14 C15 . . . . -100.1(4) ?
    C12 C13 C14 C19 . . . . 73.9(4) ?
    C12 C13 C14A C15A . . . . 72.9(10) ?
    C12 C13 C14A C19A . . . . -111.1(7) ?
    C13 N2 C9 C8 . . . . 176.6(2) ?
    C13 N2 C9 C10 . . . . -3.2(4) ?
    C13 C14 C15 C16 . . . . 177.1(4) ?
    C13 C14 C19 C18 . . . . -176.0(3) ?
    C13 C14 C19 C20 . . . . 8.8(5) ?
    C13 C14A C15A C16A . . . . -179.2(9) ?
    C13 C14A C19A C18A . . . . -177.2(8) ?
    C13 C14A C19A C20A . . . . 1.5(15) ?
    C14 C15 C16 C17 . . . . -2.5(7) ?
    C14 C19 C20 O4 . . . . 6.6(6) ?
    C14 C19 C20 O5 . . . . -173.5(4) ?
    C15 C14 C19 C18 . . . . -2.1(5) ?
    C15 C14 C19 C20 . . . . -177.3(4) ?
    C15 C16 C17 C18 . . . . 1.2(7) ?
    C16 C17 C18 C19 . . . . -0.5(7) ?
    C17 C18 C19 C14 . . . . 0.9(6) ?
    C17 C18 C19 C20 . . . . 176.6(4) ?
    C18 C19 C20 O4 . . . . -168.7(4) ?
    C18 C19 C20 O5 . . . . 11.2(6) ?
    C19 C14 C15 C16 . . . . 2.9(7) ?
    C14A C15A C16A C17A . . . . -2.7(17) ?
    C14A C19A C20A O4A . . . . 29(2) ?
    C14A C19A C20A O5A . . . . -160.9(15) ?
    C15A C14A C19A C18A . . . . -1.3(15) ?
    C15A C14A C19A C20A . . . . 177.4(13) ?
    C15A C16A C17A C18A . . . . -3.7(17) ?
    C16A C17A C18A C19A . . . . 7.3(17) ?
    C17A C18A C19A C14A . . . . -4.8(15) ?
    C17A C18A C19A C20A . . . . 176.4(12) ?
    C18A C19A C20A O4A . . . . -152.6(12) ?
    C18A C19A C20A O5A . . . . 18(2) ?
    C19A C14A C15A C16A . . . . 5.0(17) ?
loop_
    _geom_hbond_atom_site_label_D
    _geom_hbond_atom_site_label_H
    _geom_hbond_atom_site_label_A
    _geom_hbond_site_symmetry_A
    _geom_hbond_distance_DH
    _geom_hbond_distance_HA
    _geom_hbond_distance_DA
    _geom_hbond_angle_DHA
    C10 H10 Br1 3_666 0.95 2.87 3.685(3) 144
_shelx_hkl_file
;
   1   0   0    0.10    0.04
   1   0   0    0.07    0.05
  -1   0   0    0.04    0.06
  -1   0   0    0.00    0.04
   2   0   0   43.58    1.93
  -2   0   0   44.00    1.94
  -2   0   0   46.06    1.92
  -2   0   0   44.63    1.93
   2   0   0   43.56    1.93
   3   0   0    0.11    0.11
  -3   0   0    0.26    0.06
  -3   0   0    0.05    0.12
  -3   0   0    0.22    0.12
  -3   0   0    0.17    0.15
  -4   0   0   10.86    0.55
  -4   0   0   11.23    0.59
  -4   0   0   11.85    0.57
   4   0   0   11.68    0.57
  -4   0   0   10.47    0.50
   4   0   0   11.68    0.58
  -5   0   0    1.64    0.21
  -5   0   0    1.42    0.21
   5   0   0    1.36    0.24
   5   0   0    1.57    0.20
   5   0   0    1.57    0.20
  -5   0   0    1.78    0.26
  -5   0   0    1.39    0.12
   6   0   0    3.13    0.30
  -6   0   0    3.51    0.36
   6   0   0    4.55    0.32
  -6   0   0    3.69    0.30
   6   0   0    4.21    0.35
  -6   0   0    2.49    0.29
  -7   0   0    1.37    0.28
  -7   0   0    0.97    0.34
   7   0   0    0.79    0.26
   7   0   0    1.21    0.28
   7   0   0    0.74    0.33
  -8   0   0  126.06    5.43
   8   0   0  121.73    5.38
   8   0   0  124.52    5.41
  -8   0   0  120.32    5.39
   8   0   0  123.32    5.43
  -9   0   0   -0.11    0.45
   9   0   0   -0.03    0.37
   9   0   0   -0.12    0.45
   9   0   0    0.13    0.38
  -9   0   0    0.33    0.37
 -10   0   0   13.21    1.03
  10   0   0   13.31    1.09
  10   0   0   13.06    0.94
  10   0   0   13.67    0.98
 -10   0   0   13.65    0.93
 -11   0   0    0.62    0.63
  11   0   0   -0.66    0.52
  11   0   0   -0.54    0.64
  11   0   0    0.68    0.56
 -11   0   0   -0.06    0.54
 -12   0   0    5.95    0.87
  12   0   0    7.19    0.78
  12   0   0    6.76    0.81
  12   0   0    7.35    0.91
 -12   0   0    5.74    0.76
 -13   0   0    0.20    0.85
  13   0   0    0.07    0.71
  13   0   0   -0.85    0.86
  13   0   0    0.47    0.78
 -13   0   0    0.48    0.76
  14   0   0    0.72    1.03
  14   0   0    0.36    0.91
 -14   0   0    0.52    1.00
  14   0   0    0.26    1.04
   0  -1   0    0.07    0.02
   0  -1   0    0.07    0.03
   0   1   0    0.05    0.02
   1  -1   0    1.37    0.09
  -1  -1   0    1.48    0.10
   1  -1   0    1.22    0.08
  -1  -1   0    1.49    0.09
  -1  -1   0    1.54    0.10
   1  -1   0    1.30    0.11
  -1   1   0    1.42    0.09
   1   1   0    1.32    0.10
   1   1   0    1.41    0.10
  -1   1   0    1.42    0.11
   1   1   0    1.34    0.10
  -1   1   0    1.40    0.10
  -2  -1   0    1.20    0.14
   2  -1   0    1.76    0.14
   2  -1   0    1.62    0.11
   2  -1   0    1.66    0.13
  -2  -1   0    1.32    0.13
  -2   1   0    1.40    0.16
  -2   1   0    1.76    0.12
   2   1   0    1.72    0.14
  -2   1   0    1.91    0.15
   2   1   0    1.93    0.14
   2   1   0    1.63    0.13
  -3  -1   0   71.23    3.03
   3  -1   0   68.52    3.00
  -3  -1   0   68.32    3.00
   3  -1   0   65.79    3.02
   3  -1   0   67.73    3.02
  -3  -1   0   71.78    3.02
  -3   1   0   68.37    3.02
   3   1   0   71.91    3.02
   3   1   0   72.30    3.02
  -3   1   0   67.51    3.03
   3   1   0   73.11    3.02
  -3   1   0   68.82    3.00
  -3   1   0   67.20    3.01
   4  -1   0  970.22   42.34
  -4  -1   0  981.17   42.32
  -4  -1   0  996.03   42.29
   4  -1   0  990.42   42.34
  -4  -1   0  980.05   42.31
  -4   1   0  976.61   42.31
  -4   1   0  988.51   42.33
   4   1   0  976.47   42.31
  -4   1   0 1000.00   42.33
  -4   1   0  966.34   42.31
   4   1   0  979.26   42.33
   4   1   0  998.77   42.32
  -5  -1   0   61.88    2.75
  -5  -1   0   60.20    2.73
   5  -1   0   62.98    2.74
  -5  -1   0   62.39    2.69
   5   1   0   65.06    2.74
   5   1   0   63.54    2.73
  -5   1   0   61.55    2.74
  -5   1   0   60.41    2.69
   5   1   0   62.54    2.74
  -5   1   0   63.85    2.72
  -5   1   0   59.67    2.76
  -6  -1   0   15.99    0.83
   6  -1   0   16.58    0.81
  -6  -1   0   15.43    0.79
   6  -1   0   17.11    0.78
   6  -1   0   15.73    0.83
  -6   1   0   16.39    0.85
  -6   1   0   15.19    0.81
   6   1   0   16.41    0.81
   6   1   0   15.23    0.82
   6   1   0   15.25    0.79
  -6   1   0   16.07    0.79
  -6   1   0   15.06    0.71
  -7  -1   0   39.86    1.70
   7  -1   0   34.15    1.68
   7  -1   0   36.10    1.71
   7  -1   0   36.44    1.73
  -7  -1   0   37.98    1.73
   7   1   0   37.49    1.69
   7   1   0   38.90    1.72
  -7   1   0   35.09    1.74
   7   1   0   37.53    1.73
  -7   1   0   35.71    1.69
   8  -1   0   17.69    0.98
  -8  -1   0   17.84    0.95
   8  -1   0   19.34    1.04
   8  -1   0   17.73    0.94
  -8  -1   0   16.75    1.00
  -8   1   0   18.47    1.02
   8   1   0   17.09    1.02
   8   1   0   17.03    0.95
  -8   1   0   18.35    0.95
   8   1   0   17.00    0.97
   9  -1   0    0.79    0.38
  -9  -1   0    1.36    0.40
   9  -1   0    0.65    0.47
  -9  -1   0    0.31    0.45
   9  -1   0    0.40    0.39
   9   1   0    0.95    0.40
  -9   1   0    0.90    0.39
   9   1   0    1.31    0.39
  -9   1   0    1.27    0.48
   9   1   0    0.58    0.47
 -10  -1   0    2.43    0.57
  10  -1   0    1.85    0.48
 -10  -1   0    2.72    0.51
  10  -1   0    2.23    0.50
  10  -1   0    1.76    0.60
  10   1   0    3.39    0.51
 -10   1   0    2.30    0.48
  10   1   0    2.90    0.58
 -10   1   0    2.63    0.59
  10   1   0    2.45    0.51
 -11  -1   0    7.81    0.73
 -11  -1   0    7.14    0.78
  11  -1   0    6.33    0.83
  11  -1   0    7.45    0.72
  11  -1   0    6.74    0.68
  11   1   0    7.75    0.72
 -11   1   0    7.06    0.70
  11   1   0    6.97    0.73
 -11   1   0    6.45    0.80
  11   1   0    7.83    0.83
  12  -1   0    1.30    0.66
 -12  -1   0    1.86    0.66
  12  -1   0    2.29    0.68
  12  -1   0    1.35    0.82
 -12  -1   0    2.62    0.76
  12   1   0    1.67    0.76
  12   1   0    2.68    0.71
 -12   1   0    3.14    0.67
 -12   1   0    2.78    0.80
  12   1   0    2.40    0.66
 -13  -1   0    5.72    0.95
  13  -1   0    4.84    0.87
  13  -1   0    4.59    0.79
 -13  -1   0    4.68    0.85
  13  -1   0    4.85    1.04
 -13   1   0    4.03    0.95
 -13   1   0    3.10    0.79
  13   1   0    4.97    0.82
  13   1   0    4.73    0.87
  13   1   0    4.40    0.99
  14  -1   0    1.72    0.91
 -14  -1   0    1.76    0.98
  14   1   0    0.45    0.90
 -14   1   0    1.11    1.02
  14   1   0    0.31    1.01
  14   1   0    2.46    0.90
   0   2   0   74.76    3.22
  -1  -2   0  392.51   16.84
   1  -2   0  373.81   16.83
   1  -2   0  386.86   16.84
  -1  -2   0  394.08   16.84
   1  -2   0  395.04   16.85
  -1  -2   0  399.22   16.83
  -1   2   0  401.95   16.88
   1   2   0  380.97   16.84
  -1   2   0  390.48   16.82
   1   2   0  391.69   16.83
  -1   2   0  379.33   16.83
   1   2   0  405.15   16.84
  -2  -2   0   75.86    3.24
   2  -2   0   75.88    3.24
  -2  -2   0   75.53    3.24
  -2  -2   0   70.01    3.24
   2  -2   0   72.91    3.24
  -2  -2   0   74.01    3.23
   2  -2   0   74.45    3.23
   2   2   0   75.28    3.24
   2   2   0   73.88    3.24
  -2   2   0   74.40    3.23
  -2   2   0   78.93    3.25
  -2   2   0   74.82    3.25
   2   2   0   76.83    3.24
   3  -2   0  261.85   11.22
   3  -2   0  265.68   11.20
   3  -2   0  254.46   11.22
  -3  -2   0  254.56   11.20
  -3  -2   0  267.04   11.22
  -3  -2   0  254.05   11.21
   3   2   0  263.94   11.22
   3   2   0  262.48   11.22
  -3   2   0  256.44   11.21
  -3   2   0  259.68   11.23
  -3   2   0  263.88   11.23
   3   2   0  258.42   11.21
  -4  -2   0  102.91    4.51
   4  -2   0  103.07    4.52
  -4  -2   0   99.64    4.49
   4  -2   0  103.35    4.52
   4  -2   0  106.25    4.49
  -4  -2   0  102.02    4.52
  -4   2   0  105.36    4.49
   4   2   0  104.56    4.51
  -4   2   0  102.78    4.50
   4   2   0  106.18    4.52
   4   2   0  105.07    4.52
  -4   2   0  104.90    4.53
  -4   2   0  105.00    4.53
   5  -2   0    0.17    0.09
  -5  -2   0    0.65    0.21
   5  -2   0    0.49    0.18
   5  -2   0    0.49    0.21
  -5  -2   0    0.22    0.10
  -5  -2   0    0.32    0.19
  -5   2   0    0.33    0.17
   5   2   0    0.18    0.18
  -5   2   0    0.34    0.18
   5   2   0    0.25    0.20
  -5   2   0    0.29    0.09
  -5   2   0    0.39    0.24
   5   2   0   -0.22    0.16
  -6  -2   0    7.47    0.38
  -6  -2   0    8.40    0.54
   6  -2   0    8.35    0.52
  -6  -2   0    8.46    0.51
  -6   2   0    7.86    0.48
   6   2   0    8.98    0.54
  -6   2   0    7.79    0.58
   6   2   0    7.69    0.50
  -6   2   0    7.85    0.52
   6   2   0    8.50    0.52
  -6   2   0    7.53    0.38
  -7  -2   0   66.27    2.95
   7  -2   0   64.18    2.97
   7  -2   0   64.08    2.91
   7  -2   0   64.69    2.94
  -7  -2   0   68.22    2.94
   7   2   0   69.66    2.93
  -7   2   0   66.66    2.98
  -7   2   0   62.81    2.95
  -7   2   0   65.87    2.92
   7   2   0   67.10    2.96
   7   2   0   67.07    2.95
   8  -2   0    0.44    0.40
  -8  -2   0    0.40    0.32
   8  -2   0    0.28    0.31
  -8  -2   0    0.53    0.38
   8  -2   0    0.19    0.30
   8   2   0    0.63    0.38
   8   2   0   -0.08    0.33
  -8   2   0   -0.02    0.31
   8   2   0    0.35    0.32
  -8   2   0    0.28    0.40
  -9  -2   0   19.32    1.12
   9  -2   0   19.07    1.19
   9  -2   0   19.68    1.05
  -9  -2   0   18.81    1.09
   9  -2   0   20.88    1.10
   9   2   0   18.13    1.15
   9   2   0   18.66    1.11
  -9   2   0   19.72    1.08
  -9   2   0   19.93    1.17
   9   2   0   21.05    1.09
  10  -2   0   -0.09    0.44
 -10  -2   0    0.58    0.52
 -10  -2   0    0.72    0.47
  10  -2   0   -0.40    0.58
  10  -2   0    0.17    0.45
 -10   2   0   -0.16    0.44
 -10   2   0    0.61    0.56
  10   2   0    0.29    0.47
  10   2   0    0.17    0.52
  10   2   0    0.87    0.46
  11  -2   0   18.80    1.42
 -11  -2   0   20.31    1.26
 -11  -2   0   20.31    1.31
  11  -2   0   18.06    1.19
  11  -2   0   20.41    1.27
  11   2   0   19.29    1.30
  11   2   0   20.56    1.26
 -11   2   0   20.14    1.36
 -11   2   0   18.73    1.20
  11   2   0   18.35    1.37
  12  -2   0    2.67    0.70
  12  -2   0    4.50    0.69
 -12  -2   0    3.15    0.77
 -12  -2   0    4.06    0.73
  12  -2   0    2.71    0.83
  12   2   0    3.36    0.74
 -12   2   0    4.24    0.83
  12   2   0    2.99    0.80
  12   2   0    4.19    0.72
 -12   2   0    4.52    0.69
  13  -2   0    0.95    0.77
 -13  -2   0    0.13    0.83
  13  -2   0    1.65    1.15
  13   2   0   -0.08    0.78
 -13   2   0    0.66    0.89
  13   2   0    0.17    0.87
  13   2   0    1.31    0.77
 -14  -2   0    1.57    0.96
  14  -2   0    0.23    0.88
 -14   2   0    0.91    1.02
  14   2   0    0.97    0.99
  14   2   0    1.37    0.94
  14   2   0    1.01    0.89
   0  -3   0    0.10    0.08
   0  -3   0    0.29    0.07
   0   3   0    0.20    0.07
   0   3   0    0.19    0.06
   1  -3   0   29.45    1.23
   1  -3   0   26.50    1.22
  -1  -3   0   28.16    1.22
  -1  -3   0   27.30    1.22
   1   3   0   27.66    1.22
   1   3   0   30.63    1.23
  -1   3   0   26.52    1.21
   1   3   0   27.98    1.22
  -1   3   0   27.17    1.23
  -1   3   0   27.61    1.22
   2  -3   0    2.22    0.16
  -2  -3   0    1.47    0.13
  -2  -3   0    1.52    0.13
  -2  -3   0    1.53    0.15
   2  -3   0    1.63    0.14
   2  -3   0    1.87    0.13
   2   3   0    1.32    0.15
   2   3   0    1.49    0.15
  -2   3   0    1.38    0.14
  -2   3   0    1.60    0.12
   2   3   0    1.27    0.13
   2   3   0    1.38    0.14
  -2   3   0    1.37    0.18
  -3  -3   0    0.33    0.13
   3  -3   0    0.39    0.15
   3  -3   0    0.28    0.12
  -3  -3   0    0.37    0.13
   3  -3   0    0.42    0.09
  -3  -3   0    0.42    0.12
  -3  -3   0    0.39    0.10
   3   3   0    0.25    0.13
   3   3   0    0.25    0.12
   3   3   0    0.41    0.14
  -3   3   0    0.19    0.10
  -3   3   0    0.23    0.14
  -3   3   0    0.34    0.18
   4  -3   0   41.93    1.97
  -4  -3   0   45.46    1.96
  -4  -3   0   43.00    1.96
   4  -3   0   45.18    1.97
   4  -3   0   45.60    1.94
  -4  -3   0   41.59    1.93
  -4   3   0   45.76    1.98
   4   3   0   45.74    1.96
   4   3   0   46.07    1.97
  -4   3   0   44.29    1.94
  -4   3   0   43.17    1.99
   4   3   0   44.86    1.96
   5  -3   0   22.71    1.08
   5  -3   0   22.41    1.06
  -5  -3   0   23.05    1.06
  -5  -3   0   21.78    1.06
   5  -3   0   23.02    1.01
  -5  -3   0   21.30    1.01
  -5   3   0   23.90    1.10
   5   3   0   23.08    1.07
  -5   3   0   22.25    1.03
   5   3   0   23.70    1.07
  -5   3   0   22.34    1.07
   5   3   0   22.69    1.06
  -6  -3   0   29.69    1.35
  -6  -3   0   29.74    1.36
   6  -3   0   30.06    1.36
   6  -3   0   27.78    1.28
  -6  -3   0   26.53    1.28
  -6   3   0   27.48    1.36
  -6   3   0   30.85    1.33
   6   3   0   29.91    1.35
   6   3   0   29.16    1.36
  -6   3   0   28.47    1.28
  -6   3   0   29.93    1.40
   6   3   0   30.78    1.37
  -7  -3   0   84.15    3.63
   7  -3   0   80.89    3.62
  -7  -3   0   82.88    3.62
   7   3   0   82.10    3.61
  -7   3   0   81.50    3.60
   7   3   0   85.95    3.63
  -7   3   0   77.65    3.55
   7   3   0   84.87    3.63
  -7   3   0   84.05    3.66
  -7   3   0   75.98    3.63
  -8  -3   0    2.76    0.42
  -8  -3   0    2.90    0.40
   8  -3   0    2.37    0.37
   8  -3   0    2.96    0.48
   8  -3   0    2.22    0.34
   8   3   0    1.85    0.37
  -8   3   0    2.17    0.35
  -8   3   0    2.44    0.46
   8   3   0    2.21    0.41
   8   3   0    3.29    0.42
   9  -3   0    4.90    0.48
  -9  -3   0    5.76    0.57
   9  -3   0    5.94    0.63
  -9  -3   0    4.98    0.53
   9  -3   0    4.74    0.49
  -9   3   0    5.34    0.60
   9   3   0    4.33    0.54
   9   3   0    3.81    0.50
   9   3   0    5.15    0.53
  -9   3   0    5.13    0.50
 -10  -3   0    9.85    0.79
 -10  -3   0   11.35    0.77
  10  -3   0    9.19    0.74
  10  -3   0   11.05    0.82
  10  -3   0   11.11    0.86
 -10   3   0   10.83    0.73
  10   3   0   11.21    0.77
  10   3   0    9.56    0.80
 -10   3   0   10.97    0.87
  10   3   0    8.40    0.75
  11  -3   0    1.91    0.54
 -11  -3   0    2.28    0.58
  11  -3   0    1.94    0.57
 -11  -3   0    2.36    0.63
  11  -3   0    2.43    0.74
 -11   3   0    1.96    0.69
  11   3   0    2.14    0.59
  11   3   0    3.21    0.62
  11   3   0    2.62    0.67
 -11   3   0    1.59    0.53
  12  -3   0   18.70    1.26
  12  -3   0   15.64    1.29
 -12  -3   0   20.13    1.40
 -12  -3   0   19.81    1.36
  12  -3   0   18.20    1.37
  12   3   0   18.01    1.45
 -12   3   0   18.71    1.29
  12   3   0   20.54    1.34
 -12   3   0   19.46    1.49
  12   3   0   19.54    1.41
 -13  -3   0    2.91    0.84
  13  -3   0    2.98    0.81
 -13   3   0    4.56    0.97
  13   3   0    3.31    0.88
 -14  -3   0    2.91    1.14
  14  -3   0    4.06    0.95
  14   3   0    1.98    0.95
  14   3   0    3.99    1.03
  14   3   0    3.86    0.93
 -14   3   0    1.82    1.06
   0  -4   0  196.09    8.23
   0   4   0  188.12    8.22
   0   4   0  188.43    8.22
   1  -4   0   94.23    3.98
  -1  -4   0   90.57    3.98
   1  -4   0   89.12    3.99
   1  -4   0   93.36    3.99
  -1  -4   0   94.65    3.99
   1   4   0   94.22    3.98
  -1   4   0   91.57    3.99
  -1   4   0   87.94    3.97
   1   4   0   94.41    3.98
   1   4   0   92.98    3.98
  -1   4   0   90.06    3.99
  -2  -4   0    1.22    0.13
   2  -4   0    1.96    0.17
  -2  -4   0    1.31    0.13
  -2  -4   0    1.17    0.14
   2  -4   0    1.64    0.14
   2  -4   0    1.92    0.14
   2   4   0    1.22    0.13
   2   4   0    1.46    0.14
  -2   4   0    0.92    0.17
  -2   4   0    1.05    0.14
  -2   4   0    1.36    0.11
   2   4   0    0.99    0.12
   2   4   0    1.33    0.14
  -3  -4   0    6.08    0.33
  -3  -4   0    5.66    0.32
   3  -4   0    5.75    0.32
   3  -4   0    6.09    0.34
   3  -4   0    5.95    0.37
  -3  -4   0    6.18    0.35
  -3   4   0    5.80    0.39
   3   4   0    5.79    0.34
   3   4   0    6.41    0.34
  -3   4   0    6.31    0.31
  -3   4   0    5.81    0.36
   3   4   0    5.70    0.34
   3   4   0    6.35    0.35
   4  -4   0    0.06    0.15
  -4  -4   0    0.38    0.16
   4  -4   0    0.53    0.12
  -4  -4   0    0.29    0.12
  -4  -4   0    0.52    0.15
   4  -4   0    0.44    0.18
  -4  -4   0    0.30    0.17
  -4   4   0    0.18    0.17
   4   4   0    0.74    0.16
  -4   4   0    0.29    0.13
   4   4   0    0.26    0.17
   4   4   0    0.43    0.17
  -4   4   0    0.43    0.21
   5  -4   0   26.85    1.23
   5  -4   0   27.18    1.26
  -5  -4   0   25.04    1.23
   5  -4   0   26.81    1.19
  -5  -4   0   26.89    1.19
  -5  -4   0   25.89    1.22
  -5   4   0   27.04    1.27
   5   4   0   26.80    1.24
   5   4   0   26.59    1.23
   5   4   0   26.82    1.24
  -5   4   0   27.81    1.26
  -5   4   0   26.15    1.20
  -6  -4   0    1.62    0.27
   6  -4   0    0.88    0.23
  -6  -4   0    1.06    0.15
   6  -4   0    0.98    0.14
   6  -4   0    1.08    0.29
  -6  -4   0    1.15    0.27
  -6   4   0    0.84    0.21
  -6   4   0    0.77    0.14
   6   4   0    1.07    0.27
  -6   4   0    0.65    0.31
  -6   4   0    0.81    0.27
   6   4   0    1.65    0.26
   6   4   0    1.75    0.27
  -7  -4   0   29.11    1.33
   7  -4   0   26.01    1.24
  -7  -4   0   27.41    1.33
   7  -4   0   28.71    1.33
  -7  -4   0   27.35    1.24
   7   4   0   30.16    1.35
  -7   4   0   27.89    1.30
  -7   4   0   26.85    1.34
  -7   4   0   28.48    1.39
  -7   4   0   26.69    1.24
   7   4   0   27.16    1.33
   7   4   0   28.93    1.35
   8  -4   0   26.94    1.42
  -8  -4   0   30.19    1.43
   8  -4   0   28.76    1.37
   8  -4   0   29.10    1.49
  -8  -4   0   28.50    1.41
  -8   4   0   28.36    1.38
   8   4   0   29.57    1.45
   8   4   0   31.48    1.45
  -8   4   0   28.77    1.48
   8   4   0   28.41    1.42
  -9  -4   0    1.37    0.45
   9  -4   0    2.23    0.40
  -9  -4   0    2.88    0.45
   9  -4   0    2.66    0.54
   9  -4   0    2.34    0.43
   9   4   0    2.22    0.49
  -9   4   0    1.51    0.42
   9   4   0    1.82    0.42
   9   4   0    3.32    0.48
  -9   4   0    2.40    0.52
  10  -4   0   12.28    0.93
  10  -4   0   13.02    0.87
 -10  -4   0   13.33    0.87
 -10  -4   0   14.02    0.97
  10  -4   0   11.13    0.81
 -10   4   0   12.79    0.81
  10   4   0   11.89    0.88
  10   4   0   11.64    0.85
  10   4   0   12.70    0.95
 -10   4   0   12.21    0.94
  11  -4   0    5.37    0.66
 -11  -4   0    4.36    0.68
 -11  -4   0    5.75    0.70
  11  -4   0    4.47    0.61
  11  -4   0    5.09    0.80
  11   4   0    6.90    0.70
 -11   4   0    5.96    0.81
  11   4   0    4.66    0.71
 -11   4   0    4.85    0.61
  11   4   0    5.08    0.69
 -12  -4   0   -0.11    0.68
  12  -4   0   -0.08    0.65
  12   4   0   -0.18    0.68
 -12   4   0    0.21    0.77
  12   4   0    0.53    0.69
  12   4   0   -0.03    0.71
  13  -4   0    3.11    0.81
 -13  -4   0    1.18    0.86
 -13   4   0    0.43    0.91
  13   4   0    0.78    0.82
  13   4   0    0.91    0.80
  14  -4   0    0.12    0.90
 -14   4   0    0.82    1.05
  14   4   0    0.32    0.98
  14   4   0    1.44    0.91
  14   4   0    0.93    0.93
   0  -5   0    0.97    0.14
   0  -5   0    0.90    0.11
   0   5   0    1.31    0.11
   0   5   0    0.76    0.12
   1  -5   0    8.97    0.44
  -1  -5   0    8.99    0.44
   1  -5   0    8.52    0.42
  -1  -5   0    8.60    0.42
   1   5   0    8.63    0.41
   1   5   0    8.24    0.42
  -1   5   0    9.02    0.40
  -1   5   0    9.11    0.43
  -1   5   0    8.83    0.44
   1   5   0    8.55    0.42
  -2  -5   0   42.01    1.81
   2  -5   0   42.69    1.81
   2  -5   0   42.18    1.81
   2  -5   0   41.18    1.82
  -2  -5   0   40.44    1.80
  -2   5   0   40.86    1.83
   2   5   0   40.77    1.80
  -2   5   0   40.50    1.79
   2   5   0   39.69    1.80
  -2   5   0   41.78    1.82
   2   5   0   40.99    1.81
   3  -5   0  101.46    4.55
   3  -5   0  103.27    4.56
  -3  -5   0  105.73    4.55
  -3  -5   0  104.48    4.55
  -3  -5   0  105.73    4.55
   3  -5   0  109.73    4.56
  -3   5   0  106.40    4.57
   3   5   0  107.09    4.56
   3   5   0  100.43    4.55
   3   5   0  104.81    4.55
  -3   5   0  106.38    4.53
   3   5   0  105.65    4.55
  -3   5   0  103.02    4.57
  -4  -5   0    0.14    0.15
  -4  -5   0    0.27    0.13
   4  -5   0    0.37    0.20
  -4  -5   0    0.47    0.18
   4  -5   0    0.36    0.16
   4  -5   0    0.40    0.13
  -4  -5   0    0.26    0.15
  -4   5   0    0.81    0.21
   4   5   0    0.20    0.15
  -4   5   0    0.01    0.22
   4   5   0    0.55    0.18
   4   5   0    0.54    0.18
  -4   5   0    0.11    0.13
   4   5   0    0.26    0.15
   5  -5   0    0.87    0.15
   5  -5   0    0.94    0.24
   5  -5   0    1.22    0.21
  -5  -5   0    0.89    0.21
  -5  -5   0    0.87    0.16
  -5  -5   0    0.61    0.23
   5   5   0    1.25    0.22
  -5   5   0    0.87    0.22
   5   5   0    0.67    0.24
   5   5   0    0.91    0.22
  -5   5   0    0.66    0.28
  -5   5   0    0.67    0.17
   6  -5   0    0.18    0.15
   6  -5   0   -0.02    0.28
  -6  -5   0    0.10    0.15
  -6  -5   0    0.10    0.24
  -6  -5   0    0.14    0.24
   6  -5   0    0.05    0.22
   6   5   0   -0.18    0.22
   6   5   0    0.03    0.25
  -6   5   0    0.27    0.20
   6   5   0    0.22    0.25
  -6   5   0   -0.13    0.24
  -6   5   0   -0.15    0.29
  -7  -5   0    7.51    0.56
  -7  -5   0    6.88    0.43
   7  -5   0    8.53    0.57
   7  -5   0    7.40    0.42
   7  -5   0    8.48    0.66
  -7  -5   0    7.59    0.58
   7   5   0    8.52    0.60
  -7   5   0    8.35    0.60
  -7   5   0    7.34    0.43
   7   5   0    9.10    0.59
  -7   5   0    8.12    0.61
  -7   5   0    7.23    0.53
   7   5   0    8.39    0.62
   8  -5   0    1.28    0.35
  -8  -5   0    2.14    0.38
  -8  -5   0    1.60    0.39
  -8   5   0    1.37    0.34
  -8   5   0    1.86    0.46
   8   5   0    1.10    0.35
   8   5   0    1.91    0.40
   8   5   0    0.87    0.39
   9  -5   0    0.33    0.53
  -9  -5   0    0.81    0.43
  -9  -5   0   -0.12    0.40
   9  -5   0    0.36    0.38
   9  -5   0    0.32    0.36
   9   5   0    0.61    0.44
  -9   5   0    0.30    0.38
   9   5   0    0.36    0.42
   9   5   0    0.40    0.40
  -9   5   0    0.44    0.49
  10  -5   0    6.62    0.66
  10  -5   0    8.23    0.64
 -10  -5   0    8.23    0.72
 -10  -5   0    8.25    0.71
  10  -5   0    8.13    0.82
 -10   5   0    8.42    0.66
 -10   5   0    7.91    0.80
  10   5   0    8.58    0.69
  10   5   0    7.32    0.71
  10   5   0    8.17    0.71
 -11  -5   0   16.48    1.19
  11  -5   0   17.46    1.42
  11  -5   0   15.71    1.19
  11   5   0   18.85    1.21
  11   5   0   16.10    1.11
 -11   5   0   17.42    1.35
  11   5   0   16.40    1.27
 -12  -5   0    0.09    0.69
  12  -5   0    0.53    0.67
  12   5   0    0.90    0.69
  12   5   0    0.34    0.73
  12   5   0    0.59    0.70
 -12   5   0    1.11    0.81
  13  -5   0    1.51    0.79
  13   5   0   -0.57    0.81
  13   5   0    0.45    0.81
 -13   5   0    0.62    0.93
  13   5   0   -0.05    0.84
  14  -5   0    0.69    0.91
  14   5   0    2.71    1.01
  14   5   0    1.53    0.93
 -14   5   0    2.08    1.11
  14   5   0    1.71    0.96
   0  -6   0   94.57    4.06
   0  -6   0   94.45    4.07
   0   6   0   92.96    4.05
   0   6   0   92.91    4.06
  -1  -6   0   11.40    0.57
  -1  -6   0   12.16    0.59
   1  -6   0   12.00    0.57
   1  -6   0   13.02    0.59
  -1   6   0   12.25    0.55
   1   6   0   12.65    0.57
  -1   6   0   12.27    0.59
  -1   6   0   11.95    0.58
   1   6   0   11.79    0.57
   1   6   0   12.34    0.57
   2  -6   0   85.95    3.66
  -2  -6   0   84.53    3.66
  -2  -6   0   83.32    3.65
   2  -6   0   83.05    3.66
   2  -6   0   86.82    3.66
  -2   6   0   82.85    3.67
   2   6   0   82.22    3.65
  -2   6   0   85.84    3.67
   2   6   0   84.46    3.65
  -2   6   0   84.33    3.64
   2   6   0   82.13    3.65
  -3  -6   0   20.66    0.94
  -3  -6   0   18.62    0.93
   3  -6   0   22.36    0.96
   3  -6   0   21.40    0.94
   3  -6   0   21.11    0.95
   3   6   0   19.55    0.94
  -3   6   0   20.14    0.91
   3   6   0   20.21    0.95
  -3   6   0   21.50    0.98
   3   6   0   20.33    0.94
  -3   6   0   21.03    0.96
   3   6   0   19.38    0.94
  -4  -6   0    2.27    0.22
  -4  -6   0    2.72    0.26
   4  -6   0    2.08    0.23
  -4  -6   0    2.41    0.21
   4  -6   0    2.30    0.27
   4  -6   0    2.01    0.21
   4   6   0    2.35    0.22
  -4   6   0    2.06    0.19
  -4   6   0    2.11    0.25
   4   6   0    1.83    0.22
   4   6   0    3.10    0.27
  -4   6   0    1.72    0.29
   4   6   0    2.82    0.25
   5  -6   0   13.01    0.65
  -5  -6   0   13.01    0.69
  -5  -6   0   13.69    0.66
  -5  -6   0   14.13    0.70
  -5  -6   0   12.12    0.65
   5  -6   0   13.04    0.70
   5  -6   0   13.26    0.73
   5   6   0   13.81    0.69
  -5   6   0   12.03    0.65
   5   6   0   14.20    0.70
   5   6   0   14.48    0.71
  -5   6   0   13.80    0.77
   5   6   0   13.61    0.71
  -5   6   0   13.55    0.72
  -6  -6   0   12.51    0.65
   6  -6   0   12.35    0.75
  -6  -6   0   12.55    0.69
  -6  -6   0   11.26    0.61
   6  -6   0   11.97    0.61
   6  -6   0   12.43    0.69
  -6   6   0   11.84    0.72
   6   6   0   12.74    0.71
  -6   6   0   12.12    0.76
  -6   6   0   11.75    0.63
   6   6   0   12.21    0.70
   6   6   0   12.90    0.70
  -7  -6   0    0.68    0.29
   7  -6   0    0.21    0.28
   7  -6   0    0.21    0.18
  -7  -6   0    0.22    0.18
   7  -6   0    0.35    0.37
  -7  -6   0    0.56    0.31
   7   6   0    0.07    0.32
  -7   6   0    0.08    0.30
   7   6   0    0.53    0.32
  -7   6   0    0.36    0.39
  -7   6   0    0.28    0.25
   7   6   0    0.44    0.30
   8  -6   0   17.32    1.02
  -8  -6   0   17.96    1.03
  -8  -6   0   19.44    1.00
   8   6   0   18.01    1.05
   8   6   0   18.64    1.05
   8   6   0   20.30    1.04
  -8   6   0   20.01    1.12
  -8   6   0   19.03    0.98
   9  -6   0    1.98    0.43
  -9  -6   0    2.99    0.50
   9  -6   0    3.24    0.59
  -9  -6   0    2.82    0.46
   9  -6   0    3.49    0.42
   9   6   0    3.69    0.50
  -9   6   0    2.60    0.43
   9   6   0    3.00    0.50
   9   6   0    2.73    0.45
  -9   6   0    2.75    0.57
  10  -6   0    0.41    0.53
  10  -6   0    0.21    0.47
  10  -6   0    0.14    0.60
 -10  -6   0    0.17    0.47
  10   6   0    0.54    0.53
 -10   6   0    0.03    0.61
  10   6   0   -0.16    0.52
  10   6   0    0.33    0.48
 -10   6   0    0.34    0.53
 -11  -6   0    0.29    0.59
  11  -6   0    0.17    0.56
  11   6   0   -0.11    0.58
  11   6   0   -0.08    0.62
  11   6   0    0.02    0.61
 -11   6   0    0.52    0.71
  12  -6   0    3.53    0.74
 -12   6   0    5.69    0.94
  12   6   0    3.77    0.81
  12   6   0    5.44    0.84
  12   6   0    5.39    0.81
  13  -6   0    0.12    0.77
 -13   6   0   -0.05    0.95
  13   6   0    1.02    0.83
  13   6   0    0.86    0.84
  13   6   0    1.15    0.85
  14  -6   0    5.36    1.01
  14   6   0    6.66    1.06
 -14   6   0    8.45    1.26
  14   6   0    6.57    1.08
  14   6   0    7.53    1.08
   0  -7   0    0.62    0.12
   0  -7   0    1.12    0.17
   0   7   0    1.23    0.12
   0   7   0    0.68    0.14
   1  -7   0   16.54    0.77
  -1  -7   0   16.10    0.77
  -1   7   0   15.74    0.76
   1   7   0   16.70    0.75
   1   7   0   17.32    0.76
  -1   7   0   15.46    0.73
   1   7   0   16.88    0.75
  -1   7   0   15.92    0.76
   2  -7   0    0.27    0.13
   2  -7   0    0.37    0.15
  -2  -7   0    0.39    0.13
  -2  -7   0    0.31    0.15
   2  -7   0    0.26    0.16
   2   7   0    0.24    0.13
   2   7   0    0.26    0.15
  -2   7   0    0.36    0.10
  -2   7   0    0.59    0.18
   2   7   0    0.15    0.12
  -2   7   0    0.28    0.14
  -3  -7   0   14.52    0.69
   3  -7   0   14.81    0.70
   3  -7   0   14.56    0.72
   3  -7   0   13.89    0.69
  -3  -7   0   14.68    0.70
  -3   7   0   14.96    0.66
   3   7   0   14.05    0.69
   3   7   0   13.49    0.68
   3   7   0   13.23    0.69
  -3   7   0   13.96    0.73
   3   7   0   14.41    0.69
  -3   7   0   14.77    0.72
   4  -7   0   10.88    0.59
  -4  -7   0   10.94    0.57
   4  -7   0   11.89    0.58
   4  -7   0   10.82    0.62
  -4  -7   0   11.65    0.59
   4   7   0   10.73    0.58
  -4   7   0   11.58    0.62
  -4   7   0   11.59    0.65
  -4   7   0   11.33    0.54
   4   7   0   11.34    0.59
   4   7   0   10.53    0.60
   4   7   0   10.64    0.57
   5  -7   0    9.24    0.59
   5  -7   0    9.46    0.51
   5  -7   0    9.77    0.56
  -5  -7   0    9.64    0.52
  -5  -7   0    9.66    0.55
   5   7   0    9.62    0.54
   5   7   0    9.20    0.56
   5   7   0   10.05    0.58
  -5   7   0    9.16    0.50
  -5   7   0    8.76    0.59
   5   7   0    9.81    0.56
  -5   7   0    7.71    0.62
  -6  -7   0    0.83    0.29
   6  -7   0    1.03    0.32
  -6  -7   0    0.83    0.24
   6  -7   0    0.74    0.26
   6  -7   0    0.76    0.20
  -6  -7   0    0.80    0.20
  -6   7   0    0.80    0.29
   6   7   0    1.33    0.28
   6   7   0    0.55    0.29
   6   7   0    1.05    0.29
  -6   7   0    1.06    0.22
  -6   7   0    0.47    0.35
  -7  -7   0    7.38    0.49
  -7  -7   0    8.09    0.56
   7  -7   0    8.39    0.50
  -7  -7   0    7.51    0.55
   7  -7   0    9.54    0.73
   7  -7   0    9.31    0.63
   7   7   0    7.68    0.56
   7   7   0    8.44    0.58
  -7   7   0    8.87    0.54
  -7   7   0    8.16    0.61
  -7   7   0    8.74    0.65
   7   7   0    7.97    0.64
  -8  -7   0    3.68    0.45
  -8  -7   0    3.06    0.40
   8  -7   0    2.51    0.40
  -8   7   0    2.69    0.38
   8   7   0    2.39    0.44
  -8   7   0    2.89    0.52
   8   7   0    3.39    0.44
   8   7   0    2.85    0.43
  -9  -7   0    3.43    0.47
   9  -7   0    3.03    0.48
   9  -7   0    4.50    0.63
   9  -7   0    3.90    0.44
   9   7   0    3.29    0.53
   9   7   0    3.38    0.53
  -9   7   0    3.80    0.61
  -9   7   0    3.95    0.47
   9   7   0    3.13    0.50
  10  -7   0   19.72    1.27
  10   7   0   20.53    1.29
  10   7   0   21.62    1.31
  10   7   0   20.25    1.29
 -10   7   0   23.88    1.43
  11  -7   0    4.99    0.67
 -11   7   0    6.21    0.87
  11   7   0    5.53    0.73
  11   7   0    4.99    0.71
  11   7   0    3.76    0.68
  12  -7   0    3.15    0.71
  12   7   0    1.82    0.77
  12   7   0    1.11    0.72
  12   7   0    3.93    0.80
 -12   7   0    3.04    0.88
  13  -7   0    4.06    0.85
  13   7   0    7.00    0.96
 -13   7   0    6.59    1.12
  13   7   0    6.87    0.98
  13   7   0    5.97    0.94
   0  -8   0  328.21   14.10
   0  -8   0  324.59   14.11
   0   8   0  326.29   14.10
   0   8   0  329.10   14.09
  -1  -8   0    7.41    0.40
   1  -8   0    7.37    0.40
   1  -8   0    7.03    0.42
  -1  -8   0    7.80    0.43
   1   8   0    7.77    0.39
   1   8   0    7.88    0.40
  -1   8   0    7.17    0.41
  -1   8   0    6.27    0.41
   1   8   0    8.04    0.39
  -1   8   0    6.71    0.36
   2  -8   0    8.30    0.49
   2  -8   0    8.61    0.50
  -2  -8   0    8.79    0.47
   2  -8   0    8.81    0.47
  -2  -8   0    9.25    0.49
   2   8   0    9.54    0.46
  -2   8   0   10.40    0.52
   2   8   0    8.66    0.47
  -2   8   0    9.27    0.49
   2   8   0    8.44    0.46
  -2   8   0    9.15    0.43
   3  -8   0   18.69    0.85
   3  -8   0   16.46    0.86
  -3  -8   0   17.84    0.84
   3  -8   0   16.87    0.84
  -3  -8   0   17.65    0.85
   3   8   0   18.38    0.85
  -3   8   0   17.62    0.86
  -3   8   0   17.64    0.80
  -3   8   0   17.28    0.87
   3   8   0   17.78    0.83
   3   8   0   17.31    0.84
   3   8   0   18.28    0.83
  -4  -8   0    3.18    0.29
   4  -8   0    4.20    0.33
   4  -8   0    4.09    0.35
   4  -8   0    3.83    0.30
  -4  -8   0    4.80    0.33
  -4   8   0    3.70    0.33
  -4   8   0    3.65    0.36
   4   8   0    3.97    0.30
   4   8   0    3.02    0.28
   4   8   0    4.25    0.33
   4   8   0    3.12    0.29
   5  -8   0    3.91    0.33
  -5  -8   0    3.30    0.29
   5  -8   0    3.45    0.30
  -5  -8   0    3.62    0.31
   5  -8   0    3.16    0.35
  -5   8   0    3.92    0.41
   5   8   0    3.84    0.33
   5   8   0    3.77    0.36
   5   8   0    2.61    0.29
   5   8   0    3.72    0.32
  -5   8   0    3.92    0.27
  -5   8   0    3.44    0.35
  -6  -8   0    1.72    0.25
  -6  -8   0    1.78    0.29
   6  -8   0    2.19    0.26
   6  -8   0    1.87    0.30
   6  -8   0    1.95    0.37
  -6   8   0    1.66    0.39
   6   8   0    1.95    0.31
   6   8   0    1.70    0.30
  -6   8   0    2.36    0.37
  -6   8   0    2.19    0.25
   6   8   0    2.27    0.36
   7  -8   0   11.78    0.83
   7  -8   0   11.47    0.72
  -7  -8   0   10.61    0.63
   7  -8   0   12.14    0.64
   7   8   0   11.49    0.75
  -7   8   0   12.53    0.80
   7   8   0   10.22    0.73
   7   8   0   12.07    0.77
  -7   8   0   11.85    0.66
  -7   8   0   11.00    0.83
  -8  -8   0    9.09    0.66
   8  -8   0    9.38    0.63
   8   8   0    8.89    0.65
  -8   8   0    9.59    0.76
   8   8   0    9.04    0.65
   8   8   0    9.28    0.66
  -8   8   0    8.55    0.63
   9  -8   0    6.34    0.58
  -9   8   0    7.23    0.73
   9   8   0    6.73    0.61
   9   8   0    5.58    0.60
   9   8   0    6.85    0.63
  10  -8   0    4.92    0.60
  10   8   0    5.05    0.64
  10   8   0    5.57    0.65
 -10   8   0    5.32    0.79
  10   8   0    4.57    0.63
  11  -8   0    0.50    0.57
  11   8   0    0.87    0.63
  11   8   0   -0.35    0.66
  11   8   0    0.01    0.62
 -11   8   0    0.08    0.74
  12  -8   0    2.81    0.71
  12   8   0    2.18    0.80
  12   8   0    2.66    0.79
 -12   8   0    3.37    0.94
  12   8   0    2.49    0.75
  13  -8   0    1.19    0.79
 -13   8   0    0.15    1.03
  13   8   0    1.48    0.87
  13   8   0    0.41    0.83
  13   8   0    1.41    0.92
   0  -9   0    0.38    0.17
   0  -9   0    0.46    0.14
   0   9   0    0.60    0.13
   0   9   0    0.68    0.17
  -1  -9   0   11.14    0.57
  -1  -9   0   10.21    0.54
   1  -9   0   11.26    0.54
   1  -9   0   10.33    0.56
  -1   9   0   10.88    0.55
   1   9   0    9.33    0.53
  -1   9   0   10.84    0.50
   1   9   0   10.19    0.53
  -1   9   0   10.37    0.55
   1   9   0   11.17    0.54
   2  -9   0   46.38    1.98
   2  -9   0   44.71    1.96
  -2  -9   0   43.06    1.96
   2  -9   0   43.61    1.97
  -2  -9   0   45.07    1.98
  -2   9   0   44.36    1.98
   2   9   0   43.41    1.96
  -2   9   0   46.00    1.98
   2   9   0   43.98    1.95
  -2   9   0   43.10    1.93
   2   9   0   43.33    1.96
   3  -9   0    5.86    0.40
   3  -9   0    5.23    0.40
  -3  -9   0    6.40    0.38
   3  -9   0    5.74    0.38
  -3  -9   0    6.17    0.40
   3   9   0    6.09    0.40
  -3   9   0    5.35    0.44
  -3   9   0    4.75    0.32
   3   9   0    6.15    0.37
  -3   9   0    6.09    0.43
   3   9   0    5.82    0.36
   4  -9   0  139.79    6.19
  -4  -9   0  144.45    6.19
   4  -9   0  141.20    6.19
   4  -9   0  138.33    6.20
  -4  -9   0  146.20    6.19
   4   9   0  145.72    6.19
   4   9   0  135.66    6.18
  -4   9   0  146.88    6.21
   4   9   0  144.72    6.19
   4   9   0  146.08    6.18
  -4   9   0  141.51    6.21
  -4   9   0  138.19    6.15
   5  -9   0   20.47    0.99
   5  -9   0   21.27    1.01
   5  -9   0   20.08    1.04
  -5  -9   0   20.10    1.00
  -5  -9   0   21.01    0.99
   5   9   0   20.59    0.99
  -5   9   0   20.18    0.95
   5   9   0   18.57    1.01
   5   9   0   20.12    1.01
  -5   9   0   20.46    1.04
  -5   9   0   21.28    1.07
   6  -9   0   19.04    0.92
   6  -9   0   19.97    0.95
  -6  -9   0   18.91    0.91
  -6  -9   0   17.02    0.94
   6  -9   0   18.46    1.01
  -6   9   0   17.70    1.00
  -6   9   0   18.19    1.03
  -6   9   0   17.91    0.88
   6   9   0   16.95    0.95
   6   9   0   17.80    0.94
   6   9   0   17.49    0.96
   7  -9   0    5.25    0.44
  -7  -9   0    4.04    0.36
   7  -9   0    5.08    0.60
   7  -9   0    4.22    0.36
  -7   9   0    3.43    0.54
   7   9   0    3.36    0.44
  -7   9   0    4.60    0.37
  -7   9   0    4.19    0.47
   7   9   0    4.09    0.42
   7   9   0    5.09    0.47
   8  -9   0   -0.20    0.35
   8   9   0    0.75    0.40
   8   9   0    0.46    0.39
  -8   9   0    0.28    0.49
   8   9   0    0.04    0.37
   9  -9   0    2.00    0.47
   9   9   0    1.81    0.48
   9   9   0    2.91    0.52
  -9   9   0    3.71    0.63
   9   9   0    2.44    0.51
  10  -9   0    1.54    0.53
  10   9   0    1.85    0.56
  10   9   0    1.71    0.56
 -10   9   0    2.35    0.73
  10   9   0    2.69    0.63
  11  -9   0   -0.65    0.58
 -11   9   0    0.99    0.83
  11   9   0    1.10    0.64
  11   9   0   -0.81    0.68
  11   9   0    1.07    0.65
  12  -9   0    5.39    0.78
  12   9   0    5.78    0.89
  12   9   0    3.92    0.80
  12   9   0    2.44    0.82
 -12   9   0    5.23    1.01
  13  -9   0    0.61    0.79
  13   9   0   -0.27    0.82
  13   9   0    0.55    0.91
  13   9   0   -0.81    0.87
 -13   9   0   -0.69    1.02
   0 -10   0  109.31    4.81
   0 -10   0  108.39    4.79
   0  10   0  112.66    4.79
   0  10   0  110.05    4.77
  -1 -10   0  274.92   11.82
   1 -10   0  274.69   11.79
  -1 -10   0  277.62   11.79
   1 -10   0  274.82   11.82
   1  10   0  277.17   11.79
  -1  10   0  267.41   11.77
  -1  10   0  270.02   11.79
   1  10   0  275.45   11.79
  -1  10   0  272.93   11.80
   1  10   0  266.40   11.78
   2 -10   0    2.63    0.24
  -2 -10   0    2.08    0.26
   2 -10   0    2.76    0.36
   2 -10   0    1.94    0.25
  -2 -10   0    2.33    0.24
  -2  10   0    2.13    0.25
  -2  10   0    2.30    0.18
   2  10   0    2.92    0.26
   2  10   0    2.26    0.23
  -2  10   0    1.65    0.25
   2  10   0    2.63    0.23
  -3 -10   0   74.04    3.14
   3 -10   0   68.00    3.14
   3 -10   0   71.15    3.12
  -3 -10   0   72.20    3.12
   3 -10   0   72.34    3.14
  -3  10   0   68.47    3.14
   3  10   0   68.78    3.12
   3  10   0   72.33    3.12
  -3  10   0   71.44    3.15
   3  10   0   71.82    3.11
   4 -10   0    1.74    0.27
   4 -10   0    1.89    0.32
  -4 -10   0    1.89    0.25
  -4 -10   0    1.90    0.27
   4 -10   0    1.86    0.25
  -4  10   0    2.51    0.32
  -4  10   0    2.10    0.21
   4  10   0    2.43    0.32
  -4  10   0    1.49    0.32
   4  10   0    2.17    0.25
   4  10   0    1.88    0.27
   4  10   0    2.02    0.27
  -5 -10   0    1.28    0.26
  -5 -10   0    0.93    0.26
   5 -10   0    1.25    0.34
   5 -10   0    1.11    0.27
   5 -10   0    1.04    0.25
  -5  10   0    0.90    0.34
   5  10   0    0.98    0.30
   5  10   0    0.73    0.26
   5  10   0    0.79    0.26
  -5  10   0    1.05    0.32
  -6 -10   0    2.73    0.33
  -6 -10   0    3.00    0.36
   6 -10   0    3.30    0.36
   6 -10   0    3.34    0.34
  -6  10   0    3.50    0.43
   6  10   0    4.07    0.41
   6  10   0    2.86    0.34
   6  10   0    3.28    0.38
  -6  10   0    2.72    0.29
  -6  10   0    3.15    0.47
   7 -10   0   47.68    2.11
   7 -10   0   44.98    2.08
  -7 -10   0   47.34    2.08
  -7 -10   0   44.64    2.11
  -7  10   0   42.33    2.16
   7  10   0   45.58    2.13
   7  10   0   44.87    2.12
   7  10   0   47.57    2.11
  -7  10   0   45.32    2.19
   8 -10   0    4.24    0.48
   8  10   0    3.88    0.52
   8  10   0    5.07    0.53
   8  10   0    4.32    0.49
  -8  10   0    4.75    0.64
   9 -10   0   13.10    0.94
   9  10   0   12.84    0.88
   9  10   0   13.15    0.96
  -9  10   0   14.92    1.03
   9  10   0   12.82    0.90
  10 -10   0    0.85    0.53
  10  10   0    1.58    0.57
 -10  10   0    1.16    0.73
  10  10   0   -0.05    0.53
  10  10   0    0.14    0.59
  11 -10   0   11.29    0.92
  11  10   0   11.32    0.97
  11  10   0   15.04    1.04
  11  10   0    9.96    0.92
 -11  10   0   12.27    1.14
  12 -10   0    0.40    0.70
  12  10   0    1.28    0.85
 -12  10   0    1.05    0.97
  12  10   0    0.46    0.74
  12  10   0    0.19    0.76
  13 -10   0    0.10    0.80
  13  10   0    1.12    0.96
  13  10   0   -0.02    0.85
  13  10   0   -0.48    0.91
 -13  10   0   -0.65    1.06
   0 -11   0    0.89    0.18
   0 -11   0    1.08    0.22
   0  11   0    1.23    0.17
   0  11   0    0.89    0.20
  -1 -11   0   16.86    0.86
   1 -11   0   17.97    0.82
   1 -11   0   17.19    0.85
  -1 -11   0   16.86    0.82
  -1  11   0   17.53    0.84
  -1  11   0   17.17    0.78
   1  11   0   16.19    0.80
   1  11   0   14.95    0.81
   1  11   0   17.23    0.82
   2 -11   0   12.30    0.68
  -2 -11   0   12.84    0.66
   2 -11   0   12.44    0.66
  -2 -11   0   12.76    0.70
  -2  11   0   11.84    0.60
   2  11   0   13.52    0.65
  -2  11   0   12.74    0.68
  -2  11   0   13.74    0.69
   2  11   0   12.95    0.66
   2  11   0   12.87    0.65
   3 -11   0  125.26    5.36
   3 -11   0  123.07    5.34
  -3 -11   0  123.75    5.34
   3 -11   0  121.57    5.35
  -3 -11   0  123.83    5.36
  -3  11   0  124.82    5.36
  -3  11   0  121.74    5.35
   3  11   0  120.07    5.32
   3  11   0  125.22    5.34
  -3  11   0  118.12    5.30
   3  11   0  120.51    5.35
  -4 -11   0   14.35    0.77
  -4 -11   0   14.83    0.76
   4 -11   0   15.41    0.79
   4 -11   0   14.54    0.77
  -4  11   0   13.85    0.81
   4  11   0   14.62    0.74
   4  11   0   14.98    0.78
   4  11   0   14.82    0.79
  -4  11   0   13.55    0.82
  -5 -11   0  103.93    4.74
   5 -11   0  108.47    4.73
   5 -11   0  110.45    4.74
  -5 -11   0  107.57    4.74
   5  11   0  104.53    4.72
   5  11   0  107.57    4.75
  -5  11   0  110.77    4.78
  -5  11   0  112.57    4.78
   5  11   0  106.60    4.74
  -6 -11   0   36.80    1.72
  -6 -11   0   35.84    1.69
   6 -11   0   35.69    1.69
   6 -11   0   37.25    1.71
   6  11   0   36.14    1.73
   6  11   0   37.97    1.73
   6  11   0   36.68    1.70
  -6  11   0   36.45    1.76
  -6  11   0   34.66    1.77
  -7 -11   0   44.72    2.03
  -7 -11   0   45.31    2.07
   7 -11   0   43.37    2.07
   7 -11   0   43.09    2.04
  -7  11   0   44.60    2.15
   7  11   0   45.47    2.06
  -7  11   0   42.20    2.13
   7  11   0   46.06    2.09
   7  11   0   44.66    2.08
   8 -11   0    1.13    0.40
   8  11   0    1.08    0.45
  -8  11   0    1.59    0.57
   8  11   0    1.56    0.48
   8  11   0    0.75    0.41
   9 -11   0    1.25    0.50
   9  11   0    1.13    0.52
   9  11   0    0.78    0.49
   9  11   0    1.74    0.58
  -9  11   0    1.34    0.66
  10 -11   0   -0.37    0.55
 -10  11   0    0.70    0.75
  10  11   0    0.68    0.68
  10  11   0    1.05    0.58
  10  11   0    0.56    0.59
  11 -11   0    5.56    0.75
  11  11   0    6.01    0.86
  11  11   0    5.51    0.82
  11  11   0    4.53    0.75
 -11  11   0    5.44    0.99
  12 -11   0    2.42    0.76
  12  11   0    2.11    0.84
  12  11   0    1.06    0.77
  12  11   0    1.80    0.90
 -12  11   0    2.54    1.00
  13 -11   0    1.16    0.84
  13  11   0    1.26    1.01
 -13  11   0    1.33    1.13
  13  11   0    1.52    0.88
  13  11   0    0.61    0.93
   0 -12   0  209.47    9.00
   0 -12   0  200.38    8.97
   0  12   0  211.63    8.98
   0  12   0  207.44    8.95
  -1 -12   0    2.33    0.30
   1 -12   0    3.35    0.27
  -1 -12   0    2.32    0.27
   1 -12   0    3.05    0.32
  -1  12   0    2.90    0.29
   1  12   0    2.87    0.28
  -1  12   0    2.95    0.22
   1  12   0    2.57    0.25
  -2 -12   0   69.40    3.15
   2 -12   0   70.62    3.15
   2 -12   0   72.20    3.12
  -2 -12   0   73.38    3.13
  -2  12   0   72.19    3.14
   2  12   0   70.95    3.11
   2  12   0   71.74    3.12
  -2  12   0   69.23    3.13
  -2  12   0   68.34    3.08
   3 -12   0   14.67    0.76
  -3 -12   0   16.69    0.80
  -3 -12   0   15.27    0.77
   3 -12   0   14.27    0.79
  -3  12   0   13.15    0.69
   3  12   0   15.29    0.75
  -3  12   0   13.49    0.79
   3  12   0   15.21    0.77
  -3  12   0   14.73    0.81
  -4 -12   0    2.64    0.33
   4 -12   0    2.78    0.31
  -4 -12   0    2.36    0.30
   4 -12   0    2.48    0.34
   4  12   0    2.06    0.31
   4  12   0    2.85    0.30
  -4  12   0    2.89    0.39
  -4  12   0    2.71    0.35
   4  12   0    2.79    0.34
   5 -12   0   33.68    1.52
   5 -12   0   31.17    1.53
  -5 -12   0   32.94    1.53
  -5 -12   0   33.08    1.53
   5  12   0   32.26    1.50
  -5  12   0   30.58    1.57
   5  12   0   32.80    1.54
  -5  12   0   31.00    1.56
   5  12   0   32.73    1.54
   6 -12   0    0.97    0.30
  -6 -12   0    0.91    0.31
  -6 -12   0    0.77    0.33
   6 -12   0    0.92    0.32
   6  12   0    0.49    0.31
   6  12   0    1.02    0.33
  -6  12   0    0.39    0.36
   6  12   0    0.16    0.37
  -6  12   0    0.70    0.43
  -7 -12   0    3.56    0.46
   7 -12   0    4.38    0.47
  -7 -12   0    4.27    0.42
   7 -12   0    4.21    0.43
   7  12   0    3.88    0.48
   7  12   0    3.81    0.45
  -7  12   0    2.82    0.51
  -7  12   0    4.91    0.61
   7  12   0    5.03    0.53
   8 -12   0   47.79    2.28
   8  12   0   46.45    2.30
   8  12   0   47.96    2.32
   8  12   0   49.40    2.27
  -8  12   0   50.05    2.39
   9 -12   0    2.01    0.53
   9  12   0    2.27    0.61
  -9  12   0    0.65    0.66
   9  12   0    0.93    0.50
   9  12   0    1.50    0.56
  10 -12   0   20.83    1.40
 -10  12   0   25.25    1.66
  10  12   0   21.58    1.38
  10  12   0   21.85    1.47
  10  12   0   23.40    1.46
  11 -12   0    4.61    0.74
  11  12   0    3.82    0.74
  11  12   0    5.95    0.91
 -11  12   0    5.45    1.01
  11  12   0    4.56    0.81
  12 -12   0    1.41    0.75
  12  12   0    2.90    0.97
 -12  12   0    2.80    1.04
  12  12   0    1.64    0.85
  12  12   0    0.77    0.78
   0 -13   0    1.04    0.21
   0  13   0    1.19    0.24
   0  13   0    1.61    0.20
   1 -13   0   13.64    0.76
  -1 -13   0   14.68    0.73
  -1 -13   0   13.84    0.76
   1 -13   0   13.98    0.73
   1  13   0   14.03    0.71
  -1  13   0   14.80    0.75
  -1  13   0   13.38    0.67
   1  13   0   13.67    0.73
   2 -13   0   14.31    0.72
  -2 -13   0   13.14    0.72
  -2 -13   0   13.73    0.76
   2 -13   0   14.27    0.77
  -2  13   0   13.60    0.73
  -2  13   0   14.08    0.75
  -2  13   0   12.71    0.64
   2  13   0   13.28    0.71
   2  13   0   12.50    0.70
   3 -13   0   22.37    1.05
  -3 -13   0   21.03    1.07
  -3 -13   0   22.71    1.06
   3 -13   0   21.59    1.08
   3  13   0   21.65    1.03
  -3  13   0   19.93    0.98
   3  13   0   20.50    1.06
  -3  13   0   21.09    1.08
  -3  13   0   22.92    1.10
   4 -13   0  103.25    4.51
  -4 -13   0  104.88    4.52
   4 -13   0  101.53    4.53
  -4 -13   0  100.40    4.53
  -4  13   0  102.67    4.55
   4  13   0  104.29    4.50
  -4  13   0  101.46    4.54
   4  13   0  104.01    4.51
   4  13   0  102.28    4.52
   5 -13   0   44.36    2.08
  -5 -13   0   45.15    2.07
  -5 -13   0   43.29    2.07
   5 -13   0   45.75    2.06
   5  13   0   46.42    2.07
  -5  13   0   43.67    2.11
   5  13   0   47.10    2.08
  -5  13   0   42.87    2.10
   5  13   0   45.27    2.04
  -6 -13   0   37.20    1.76
   6 -13   0   37.10    1.77
  -6 -13   0   37.70    1.78
   6 -13   0   38.56    1.77
   6  13   0   37.76    1.79
  -6  13   0   36.24    1.84
  -6  13   0   37.78    1.84
   6  13   0   37.54    1.79
   6  13   0   36.48    1.74
  -7 -13   0   -0.15    0.34
   7 -13   0   -0.13    0.34
   7 -13   0    0.24    0.38
  -7 -13   0    0.25    0.39
   7  13   0    0.63    0.46
  -7  13   0    0.53    0.51
   7  13   0    0.01    0.39
   7  13   0    0.15    0.35
  -7  13   0    0.50    0.49
   8 -13   0    3.91    0.52
  -8 -13   0    3.64    0.53
  -8  13   0    3.97    0.68
   8  13   0    3.80    0.51
   8  13   0    3.75    0.55
   8  13   0    4.05    0.62
   9 -13   0    5.03    0.63
   9  13   0    6.34    0.73
   9  13   0    5.29    0.69
  -9  13   0    6.11    0.82
   9  13   0    4.31    0.61
  10 -13   0    1.59    0.63
  10  13   0    2.62    0.63
  10  13   0    1.59    0.66
 -10  13   0    1.56    0.85
  10  13   0    3.12    0.79
  11 -13   0    1.80    0.71
  11  13   0    2.52    0.78
 -11  13   0    0.73    0.95
  11  13   0    1.03    0.77
  11  13   0    1.00    0.70
  12 -13   0    4.13    0.85
 -12  13   0    3.95    1.12
  12  13   0    4.27    0.95
  12  13   0    4.09    0.96
  12  13   0    4.13    0.84
   0 -14   0   26.23    1.23
   0 -14   0   24.68    1.19
   0  14   0   25.20    1.20
   0  14   0   23.61    1.15
   1 -14   0   50.56    2.18
  -1 -14   0   48.74    2.19
   1 -14   0   47.16    2.22
  -1 -14   0   49.37    2.22
   1  14   0   49.53    2.19
  -1  14   0   50.24    2.20
  -1  14   0   46.86    2.14
   1  14   0   46.43    2.16
   2 -14   0    2.15    0.33
  -2 -14   0    1.79    0.32
   2 -14   0    1.97    0.28
  -2 -14   0    2.30    0.30
  -2  14   0    1.59    0.31
   2  14   0    1.38    0.27
  -2  14   0    1.99    0.21
   2  14   0    1.84    0.27
  -2  14   0    2.30    0.32
   3 -14   0   24.02    1.24
  -3 -14   0   25.97    1.22
   3 -14   0   24.56    1.20
  -3 -14   0   26.27    1.24
   3  14   0   24.22    1.20
   3  14   0   25.09    1.18
  -3  14   0   24.58    1.22
  -3  14   0   24.11    1.14
  -3  14   0   25.33    1.25
   4 -14   0    5.15    0.41
  -4 -14   0    3.47    0.41
  -4 -14   0    3.59    0.39
   4 -14   0    4.57    0.44
  -4  14   0    4.34    0.46
   4  14   0    5.03    0.46
  -4  14   0    4.15    0.47
   4  14   0    4.51    0.42
   4  14   0    4.47    0.38
   5 -14   0    0.33    0.33
  -5 -14   0    0.60    0.32
  -5 -14   0   -0.35    0.32
   5 -14   0   -0.04    0.30
   5  14   0    0.09    0.32
  -5  14   0   -0.30    0.39
  -5  14   0    0.11    0.36
   5  14   0    0.26    0.30
   5  14   0    0.22    0.36
  -6 -14   0    3.81    0.46
   6 -14   0    3.74    0.45
  -6 -14   0    3.81    0.45
   6 -14   0    3.25    0.44
   6  14   0    3.67    0.42
  -6  14   0    3.39    0.52
  -6  14   0    3.59    0.55
   6  14   0    2.56    0.43
   6  14   0    4.21    0.51
  -7 -14   0   13.51    0.87
   7 -14   0   14.39    0.91
   7 -14   0   12.50    0.87
  -7 -14   0   14.31    0.95
  -7  14   0   12.33    1.01
  -7  14   0   13.05    1.06
   7  14   0   14.59    0.88
   7  14   0   14.22    0.97
   7  14   0   14.52    0.98
  -8 -14   0    2.02    0.51
   8 -14   0    2.45    0.51
   8  14   0    1.47    0.47
   8  14   0    2.39    0.54
   8  14   0    3.00    0.62
  -8  14   0    1.11    0.66
   9 -14   0   21.94    1.38
   9  14   0   24.61    1.46
  -9  14   0   21.04    1.57
   9  14   0   23.22    1.33
   9  14   0   21.32    1.41
  10 -14   0    0.89    0.63
  10  14   0    0.96    0.73
 -10  14   0    1.29    0.87
  10  14   0    0.75    0.69
  10  14   0   -0.43    0.61
  11 -14   0    3.15    0.77
  11  14   0    3.13    0.85
  11  14   0    3.09    0.85
  11  14   0    3.23    0.76
 -11  14   0    4.84    1.05
  12 -14   0    4.65    0.88
  12  14   0    3.77    0.85
  12  14   0    5.86    1.01
  12  14   0    4.57    1.00
 -12  14   0    4.92    1.16
   0 -15   0    1.46    0.30
   0 -15   0    0.70    0.24
   0  15   0    0.78    0.21
   0  15   0    0.57    0.26
   1 -15   0   12.40    0.69
   1 -15   0   12.13    0.72
  -1 -15   0   11.80    0.73
  -1 -15   0   12.64    0.70
   1  15   0   12.11    0.66
  -1  15   0   12.24    0.73
   1  15   0   11.87    0.68
  -1  15   0   11.75    0.62
  -2 -15   0    6.28    0.53
   2 -15   0    7.10    0.54
  -2 -15   0    7.07    0.49
   2 -15   0    7.32    0.49
   2  15   0    6.99    0.48
  -2  15   0    7.73    0.52
  -2  15   0    7.57    0.58
  -2  15   0    6.33    0.42
   2  15   0    7.52    0.51
  -3 -15   0    7.92    0.61
  -3 -15   0    7.99    0.55
   3 -15   0    7.54    0.58
   3 -15   0    7.70    0.58
   3  15   0    9.13    0.56
  -3  15   0    8.10    0.58
  -3  15   0    8.85    0.61
   3  15   0    7.57    0.54
  -4 -15   0    3.88    0.45
   4 -15   0    4.26    0.41
   4 -15   0    4.51    0.46
  -4 -15   0    3.98    0.42
   4  15   0    4.93    0.46
   4  15   0    4.01    0.38
  -4  15   0    4.30    0.47
  -4  15   0    2.91    0.43
   4  15   0    3.22    0.42
  -5 -15   0   15.23    0.91
   5 -15   0   15.82    0.93
   5 -15   0   14.39    0.87
  -5 -15   0   14.66    0.91
   5  15   0   14.78    0.93
   5  15   0   15.18    0.85
  -5  15   0   13.83    0.95
   5  15   0   15.08    0.93
  -5  15   0   14.74    0.96
  -6 -15   0    0.01    0.39
  -6 -15   0    0.65    0.38
   6 -15   0    0.45    0.37
   6 -15   0    0.25    0.37
  -6  15   0   -0.13    0.44
   6  15   0    0.54    0.36
   6  15   0   -0.06    0.44
  -6  15   0    0.31    0.47
   6  15   0    0.42    0.40
   7 -15   0    5.38    0.56
   7 -15   0    7.22    0.61
  -7 -15   0    5.57    0.60
  -7 -15   0    5.48    0.56
  -7  15   0    5.57    0.71
   7  15   0    5.37    0.54
   7  15   0    6.97    0.65
   7  15   0    5.90    0.62
  -7  15   0    5.79    0.67
   8 -15   0   -0.68    0.47
  -8 -15   0    0.26    0.51
   8  15   0   -0.02    0.47
   8  15   0   -0.01    0.52
  -8  15   0    0.25    0.63
   8  15   0   -0.04    0.60
   9 -15   0    3.49    0.64
   9  15   0    3.04    0.71
   9  15   0    3.28    0.60
  -9  15   0    3.11    0.82
   9  15   0    2.47    0.68
  10 -15   0    7.42    0.81
 -10  15   0    8.66    1.08
  10  15   0    5.58    0.87
  10  15   0    7.13    0.88
  10  15   0    5.97    0.75
  11 -15   0   -0.33    0.71
 -11  15   0    0.06    0.99
  11  15   0   -0.45    0.80
  11  15   0   -0.39    0.69
  11  15   0    0.49    0.85
   0 -16   0    3.59    0.36
   0 -16   0    3.42    0.40
   0  16   0    3.30    0.31
   0  16   0    3.37    0.38
  -1 -16   0    0.07    0.27
   1 -16   0    0.51    0.26
   1 -16   0    0.43    0.30
  -1 -16   0   -0.01    0.30
   1  16   0    0.50    0.25
  -1  16   0    0.00    0.20
   1  16   0    0.09    0.26
  -1  16   0    0.21    0.30
   2 -16   0    2.50    0.34
   2 -16   0    2.19    0.38
  -2 -16   0    2.55    0.38
  -2 -16   0    2.84    0.36
  -2  16   0    2.19    0.39
  -2  16   0    3.05    0.41
   2  16   0    2.00    0.33
   2  16   0    2.51    0.33
   3 -16   0   -0.03    0.28
  -3 -16   0    0.12    0.30
   3 -16   0   -0.46    0.32
  -3 -16   0   -0.29    0.33
  -3  16   0   -0.03    0.33
   3  16   0    0.18    0.27
   3  16   0   -0.81    0.30
  -3  16   0    0.05    0.33
   4 -16   0    1.80    0.42
  -4 -16   0    1.52    0.37
   4 -16   0    1.97    0.35
  -4 -16   0    2.11    0.42
  -4  16   0    1.44    0.39
   4  16   0    2.25    0.41
   4  16   0    1.91    0.32
  -4  16   0    1.85    0.42
   5 -16   0   -0.27    0.38
  -5 -16   0   -0.02    0.38
   5 -16   0    0.61    0.35
  -5 -16   0   -0.23    0.35
   5  16   0    0.15    0.42
   5  16   0    0.57    0.33
   5  16   0    0.07    0.37
  -5  16   0    0.04    0.43
  -5  16   0   -0.19    0.44
   6 -16   0   -0.44    0.38
   6 -16   0   -0.05    0.41
  -6 -16   0    0.41    0.41
  -6 -16   0    0.14    0.42
  -6  16   0   -0.07    0.46
  -6  16   0   -0.10    0.50
   6  16   0    0.39    0.48
   6  16   0   -0.24    0.42
   6  16   0   -0.43    0.36
  -7 -16   0    1.98    0.47
   7 -16   0    3.56    0.53
   7 -16   0    2.24    0.50
  -7 -16   0    1.94    0.52
   7  16   0    3.49    0.52
  -7  16   0    1.74    0.70
  -7  16   0    2.35    0.64
   7  16   0    2.81    0.55
   7  16   0    4.09    0.62
   8 -16   0    3.74    0.62
  -8 -16   0    2.09    0.58
   8  16   0    3.47    0.57
   8  16   0    2.21    0.62
   8  16   0    4.02    0.71
  -8  16   0    3.68    0.75
   9 -16   0    2.11    0.63
  -9  16   0    2.33    0.85
   9  16   0    2.05    0.60
   9  16   0    2.47    0.76
   9  16   0    2.90    0.71
  10 -16   0    0.38    0.67
  10  16   0    1.90    0.78
 -10  16   0    0.54    0.92
  10  16   0    2.26    0.84
  10  16   0    1.18    0.67
  11 -16   0    0.78    0.76
 -11  16   0    0.76    1.04
  11  16   0    0.88    0.73
  11  16   0    0.55    0.87
  11  16   0    1.61    0.89
   0 -17   0    0.89    0.29
   0 -17   0    0.44    0.34
   0  17   0    0.51    0.30
   0  17   0    0.65    0.24
  -1 -17   0    1.05    0.32
   1 -17   0    0.84    0.35
   1 -17   0    1.31    0.30
  -1 -17   0    1.81    0.38
  -1  17   0    1.12    0.25
   1  17   0    0.91    0.31
   1  17   0    1.36    0.28
  -1  17   0    1.08    0.33
  -2 -17   0    6.80    0.59
  -2 -17   0    8.01    0.55
   2 -17   0    7.82    0.54
   2 -17   0    6.46    0.58
  -2  17   0    7.38    0.58
   2  17   0    7.35    0.54
   2  17   0    6.78    0.52
   3 -17   0   10.84    0.83
  -3 -17   0   10.92    0.76
   3 -17   0   11.34    0.73
  -3 -17   0    9.72    0.80
   3  17   0   10.77    0.73
   3  17   0   10.99    0.69
  -3  17   0   10.98    0.80
   4 -17   0    0.97    0.42
  -4 -17   0    1.21    0.38
  -4 -17   0    1.72    0.42
   4 -17   0    0.73    0.35
   4  17   0    1.75    0.43
  -4  17   0    1.39    0.43
   4  17   0    0.64    0.32
  -4  17   0    0.63    0.40
   5 -17   0    2.20    0.42
  -5 -17   0    1.91    0.44
   5 -17   0    0.85    0.45
  -5 -17   0    2.11    0.47
   5  17   0    2.65    0.50
  -5  17   0    1.18    0.50
  -5  17   0    1.53    0.48
   5  17   0    1.50    0.44
   5  17   0    1.43    0.37
   6 -17   0    0.14    0.44
   6 -17   0    0.23    0.43
  -6 -17   0   -0.17    0.44
  -6 -17   0   -0.19    0.44
   6  17   0    0.20    0.40
   6  17   0   -0.48    0.55
  -6  17   0    0.30    0.54
   6  17   0   -0.63    0.45
  -6  17   0    0.00    0.52
  -7 -17   0    1.48    0.55
  -7 -17   0    2.23    0.52
   7 -17   0    1.58    0.52
   7 -17   0    1.69    0.51
  -7  17   0    1.13    0.64
   7  17   0    1.67    0.49
   7  17   0    1.71    0.57
   7  17   0    2.51    0.66
  -8 -17   0    0.39    0.58
   8 -17   0    0.04    0.54
   8  17   0    0.12    0.68
   8  17   0   -0.21    0.54
  -8  17   0   -0.01    0.72
   8  17   0   -0.06    0.60
   9 -17   0    3.96    0.71
   9  17   0    4.74    0.84
   9  17   0    4.29    0.68
   9  17   0    3.67    0.79
  -9  17   0    4.05    0.92
  10 -17   0    2.76    0.74
  10  17   0    1.85    0.83
  10  17   0    1.86    0.85
 -10  17   0    2.59    1.00
  10  17   0    2.04    0.70
   0 -18   0    1.46    0.40
   0 -18   0    1.67    0.36
   0  18   0    1.60    0.36
   0  18   0    1.58    0.29
  -1 -18   0    0.84    0.33
  -1 -18   0    0.32    0.38
   1 -18   0    0.45    0.37
   1 -18   0    1.34    0.32
   1  18   0    0.95    0.29
   1  18   0    1.43    0.36
  -1  18   0    1.17    0.36
   2 -18   0    3.72    0.42
   2 -18   0    2.65    0.48
  -2 -18   0    3.16    0.43
  -2 -18   0    4.30    0.50
  -2  18   0    3.98    0.49
   2  18   0    3.50    0.40
   2  18   0    3.89    0.42
   3 -18   0   14.95    0.88
  -3 -18   0   13.78    0.92
  -3 -18   0   13.18    0.92
   3 -18   0   15.36    1.00
  -3  18   0   14.74    0.95
   3  18   0   13.81    0.86
   3  18   0   13.85    0.87
  -4 -18   0   -0.07    0.38
  -4 -18   0    0.94    0.44
   4 -18   0    0.80    0.38
   4 -18   0    1.02    0.45
   4  18   0    0.64    0.36
   4  18   0    1.03    0.43
  -4  18   0    0.31    0.43
   5 -18   0    0.19    0.41
  -5 -18   0   -0.17    0.43
  -5 -18   0    0.81    0.44
   5 -18   0   -0.23    0.45
  -5  18   0   -0.47    0.47
  -5  18   0   -0.09    0.49
   5  18   0   -0.25    0.49
   5  18   0    0.00    0.36
   5  18   0    0.02    0.43
   6 -18   0   10.69    0.73
   6 -18   0    9.70    0.76
  -6 -18   0    8.42    0.74
  -6 -18   0    8.56    0.74
  -6  18   0    7.98    0.79
   6  18   0    7.86    0.67
  -6  18   0   10.35    0.83
   6  18   0    9.71    0.79
   6  18   0    7.06    0.74
   7 -18   0    0.59    0.52
  -7 -18   0    1.16    0.52
  -7 -18   0    1.23    0.58
   7 -18   0    0.80    0.51
  -7  18   0    0.15    0.64
   7  18   0    0.44    0.49
   7  18   0    0.83    0.59
   7  18   0   -0.19    0.64
   8 -18   0    4.39    0.66
  -8 -18   0    3.68    0.70
   8  18   0    2.79    0.61
  -8  18   0    3.34    0.82
   8  18   0    3.77    0.79
   8  18   0    2.42    0.72
   9 -18   0    0.51    0.66
   9  18   0    0.10    0.66
   9  18   0   -0.09    0.74
   9  18   0   -0.08    0.82
  -9  18   0    0.15    0.88
  10 -18   0    1.08    0.77
  10  18   0    0.72    0.85
  10  18   0   -0.71    0.70
 -10  18   0    0.43    1.00
  10  18   0    0.67    0.88
   0 -19   0    1.15    0.43
   0 -19   0    0.50    0.34
   0  19   0    0.64    0.37
  -1 -19   0    7.80    0.68
   1 -19   0    8.07    0.68
  -1 -19   0    8.92    0.62
   1 -19   0    7.33    0.57
  -1  19   0    7.52    0.63
   1  19   0    7.19    0.53
   1  19   0    9.06    0.64
   2 -19   0    0.83    0.38
  -2 -19   0    0.31    0.44
  -2 -19   0    1.31    0.39
   2 -19   0    1.48    0.47
  -2  19   0    1.01    0.43
   2  19   0    0.52    0.33
   2  19   0    0.94    0.36
   3 -19   0   16.33    1.08
  -3 -19   0   18.03    1.11
  -3 -19   0   16.27    1.04
   3 -19   0   18.38    1.03
   3  19   0   15.14    0.98
  -3  19   0   17.99    1.09
   3  19   0   17.71    1.01
  -4 -19   0    1.07    0.46
  -4 -19   0    1.87    0.51
   4 -19   0    2.36    0.54
   4 -19   0    1.69    0.43
  -4  19   0    1.38    0.49
   4  19   0    2.13    0.49
   4  19   0    1.31    0.40
   5 -19   0   17.90    1.09
   5 -19   0   16.24    1.17
  -5 -19   0   17.99    1.14
  -5 -19   0   17.08    1.16
   5  19   0   18.65    1.08
   5  19   0   17.84    1.16
  -5  19   0   16.97    1.21
   5  19   0   17.73    1.15
   6 -19   0    1.01    0.51
   6 -19   0   -0.07    0.51
  -6 -19   0    0.88    0.55
  -6 -19   0    1.04    0.56
   6  19   0    1.28    0.57
   6  19   0    1.25    0.62
  -6  19   0    1.13    0.63
  -6  19   0    0.01    0.66
   6  19   0    1.40    0.49
  -7 -19   0    5.03    0.68
   7 -19   0    6.04    0.66
   7 -19   0    5.79    0.71
  -7 -19   0    4.58    0.72
   7  19   0    5.33    0.64
   7  19   0    4.87    0.75
  -7  19   0    5.17    0.81
   7  19   0    6.09    0.79
   8 -19   0    0.89    0.63
  -8 -19   0    0.24    0.67
   8  19   0    1.17    0.63
  -8  19   0    0.49    0.81
   8  19   0    0.51    0.76
   8  19   0   -0.73    0.68
   9 -19   0    0.00    0.67
  -9 -19   0    0.16    0.75
  -9  19   0   -0.19    0.91
   9  19   0   -0.21    0.77
   9  19   0   -0.40    0.83
   9  19   0    0.12    0.65
   0 -20   0   12.09    0.92
   0 -20   0   12.77    0.85
   0  20   0   12.29    0.88
   1 -20   0   20.42    1.24
   1 -20   0   19.94    1.16
  -1 -20   0   20.55    1.26
  -1 -20   0   22.74    1.21
   1  20   0   20.98    1.17
   1  20   0   22.15    1.20
  -1  20   0   21.95    1.22
  -2 -20   0   11.99    0.87
  -2 -20   0   10.94    0.83
   2 -20   0   11.67    0.82
   2 -20   0   12.03    0.87
   2  20   0   10.07    0.74
  -2  20   0   12.36    0.91
   2  20   0   10.88    0.83
   3 -20   0    2.15    0.55
   3 -20   0    2.61    0.48
  -3 -20   0    3.27    0.57
  -3 -20   0    2.75    0.50
   3  20   0    2.26    0.46
   3  20   0    3.06    0.48
  -3  20   0    2.84    0.57
   4 -20   0    1.98    0.49
  -4 -20   0    1.57    0.56
   4 -20   0    2.62    0.58
  -4 -20   0    2.66    0.53
   4  20   0    1.45    0.49
  -4  20   0    2.83    0.59
   4  20   0    2.52    0.47
  -5 -20   0    0.53    0.55
  -5 -20   0    0.92    0.53
   5 -20   0    0.22    0.47
   5 -20   0    0.68    0.54
   5  20   0   -0.27    0.55
   5  20   0    0.00    0.51
   5  20   0    0.23    0.47
  -5  20   0   -0.31    0.56
  -6 -20   0    0.05    0.55
  -6 -20   0   -0.24    0.58
   6 -20   0   -0.21    0.54
   6 -20   0    0.47    0.53
  -6  20   0    0.04    0.66
   6  20   0    0.80    0.53
   6  20   0    0.97    0.66
   6  20   0   -0.69    0.59
  -7 -20   0    3.34    0.72
   7 -20   0    5.30    0.67
   7 -20   0    5.02    0.73
  -7 -20   0    4.48    0.70
   7  20   0    5.93    0.82
   7  20   0    3.78    0.75
   7  20   0    4.43    0.68
   8 -20   0    4.10    0.71
  -8 -20   0    4.91    0.82
  -8  20   0    4.13    0.93
   8  20   0    4.09    0.71
   8  20   0    3.16    0.81
   8  20   0    3.55    0.88
  -9 -20   0   -0.73    0.82
   9 -20   0    2.40    0.75
  -9  20   0    0.70    0.97
   9  20   0    1.48    0.73
   9  20   0    2.09    0.91
   9  20   0    2.56    0.87
   0 -21   0    1.12    0.42
   0 -21   0    1.12    0.50
   0  21   0    0.75    0.45
   1 -21   0    0.44    0.51
   1 -21   0    1.64    0.43
  -1 -21   0    0.53    0.49
  -1 -21   0    1.28    0.45
  -1  21   0    0.99    0.47
   1  21   0    1.18    0.45
   2 -21   0   17.00    1.20
  -2 -21   0   15.19    1.08
   2 -21   0   18.66    1.08
  -2 -21   0   18.61    1.19
   2  21   0   14.41    0.97
  -2  21   0   17.86    1.14
   2  21   0   18.40    1.08
   3 -21   0    0.57    0.45
  -3 -21   0   -0.29    0.45
   3 -21   0   -0.27    0.52
  -3 -21   0    0.45    0.51
   3  21   0    0.69    0.42
   3  21   0    0.29    0.45
  -3  21   0   -0.21    0.51
   4 -21   0   21.59    1.27
   4 -21   0   21.83    1.35
  -4 -21   0   20.61    1.36
  -4 -21   0   21.90    1.30
   4  21   0   19.73    1.23
   4  21   0   23.48    1.34
  -4  21   0   20.44    1.36
   4  21   0   21.12    1.29
  -5 -21   0    0.09    0.57
  -5 -21   0    0.36    0.57
   5 -21   0    1.40    0.55
   5 -21   0    0.16    0.59
  -5  21   0    1.17    0.65
   5  21   0    0.94    0.52
   5  21   0    1.11    0.59
   5  21   0    0.79    0.58
  -6 -21   0   16.38    1.26
   6 -21   0   16.70    1.17
   6 -21   0   16.23    1.28
  -6 -21   0   16.90    1.16
   6  21   0   15.03    1.15
   6  21   0   17.03    1.20
   6  21   0   17.65    1.15
  -6  21   0   18.51    1.31
  -7 -21   0    0.47    0.64
   7 -21   0   -0.22    0.64
   7 -21   0   -0.03    0.61
  -7 -21   0    0.07    0.69
   7  21   0    0.56    0.72
   7  21   0    0.00    0.71
   7  21   0    0.23    0.63
   8 -21   0    2.50    0.69
  -8 -21   0    2.14    0.81
   8  21   0    3.25    0.74
   8  21   0    4.02    0.90
   8  21   0    3.33    0.87
   0 -22   0   13.96    0.97
   0 -22   0   13.88    1.00
   0  22   0   13.05    1.00
   1 -22   0   13.66    1.00
  -1 -22   0   13.78    1.14
   1 -22   0   14.88    1.17
  -1 -22   0   14.88    1.05
   1  22   0   14.32    1.02
  -1  22   0   14.68    1.06
  -2 -22   0   14.73    0.93
   2 -22   0   13.64    1.00
   2 -22   0   12.76    0.85
  -2 -22   0   11.52    0.95
  -2  22   0   12.79    0.96
   2  22   0   11.76    0.99
   3 -22   0    5.75    0.63
  -3 -22   0    6.50    0.75
  -3 -22   0    5.59    0.66
   3 -22   0    5.84    0.74
  -3  22   0    6.26    0.77
   3  22   0    4.47    0.56
   3  22   0    6.15    0.65
  -4 -22   0    4.52    0.69
  -4 -22   0    4.11    0.63
   4 -22   0    4.12    0.61
   4 -22   0    3.88    0.71
  -4  22   0    2.88    0.69
   4  22   0    3.20    0.58
   4  22   0    4.03    0.63
   4  22   0    3.83    0.60
  -5 -22   0    0.97    0.64
   5 -22   0    0.55    0.56
   5 -22   0    1.03    0.64
  -5 -22   0    0.03    0.61
  -5  22   0    0.48    0.69
   5  22   0    0.66    0.61
   5  22   0    0.23    0.55
   5  22   0    0.95    0.63
   6 -22   0    0.12    0.62
   6 -22   0    0.08    0.67
  -6 -22   0   -0.49    0.67
  -6 -22   0    0.31    0.67
   6  22   0    0.82    0.68
  -6  22   0    0.35    0.92
   6  22   0    0.46    0.60
   6  22   0   -0.41    0.70
   7 -22   0    4.07    0.80
  -7 -22   0    3.34    0.82
  -7 -22   0    4.27    0.94
   7 -22   0    3.42    0.72
   7  22   0    3.22    0.85
   7  22   0    4.15    0.87
   7  22   0    3.36    0.74
   0 -23   0    1.63    0.52
   0 -23   0    1.81    0.61
   0  23   0    1.87    0.55
  -1 -23   0    5.62    0.76
  -1 -23   0    5.35    0.65
   1 -23   0    6.31    0.64
   1 -23   0    4.41    0.72
   1  23   0    5.48    0.66
  -1  23   0    6.07    0.72
   2 -23   0    0.69    0.63
  -2 -23   0    0.41    0.53
   2 -23   0    0.73    0.51
  -2 -23   0    1.66    0.64
  -2  23   0    1.34    0.62
   2  23   0    1.32    0.55
  -3 -23   0   11.89    0.93
  -3 -23   0   11.88    1.02
   3 -23   0   12.85    1.04
   3 -23   0   14.16    0.93
   3  23   0   12.75    0.95
  -3  23   0   12.20    1.00
  -4 -23   0   -0.16    0.58
   4 -23   0    1.20    0.68
  -4 -23   0    0.77    0.66
   4 -23   0    0.43    0.55
   4  23   0    0.28    0.58
   4  23   0    0.54    0.53
  -4  23   0   -0.31    0.69
   4  23   0    0.12    0.59
   5 -23   0   18.97    1.28
   5 -23   0   16.76    1.38
  -5 -23   0   18.76    1.22
  -5 -23   0   15.54    1.21
   5  23   0   17.10    1.25
   5  23   0   16.68    1.27
   5  23   0   18.54    1.22
  -5  23   0   16.27    1.28
   6 -23   0    0.01    0.71
  -6 -23   0   -0.43    0.72
  -6 -23   0    1.40    0.72
   6 -23   0    0.25    0.64
   6  23   0   -0.31    0.72
   6  23   0    0.64    0.65
   6  23   0   -0.34    0.77
   0 -24   0   13.71    1.08
   0 -24   0   14.64    0.98
   0  24   0   14.21    1.16
  -1 -24   0    6.01    0.80
  -1 -24   0    4.91    0.68
   1 -24   0    6.29    0.82
   1 -24   0    6.57    0.69
  -1  24   0    5.54    0.74
   1  24   0    6.00    0.73
  -2 -24   0    8.65    0.89
   2 -24   0    8.97    0.77
   2 -24   0    7.24    0.88
  -2 -24   0    8.30    0.79
   2  24   0    8.01    0.81
  -2  24   0    8.37    0.87
   3 -24   0    2.56    0.59
  -3 -24   0    2.48    0.72
   3 -24   0    2.11    0.71
  -3 -24   0    1.05    0.61
  -3  24   0    0.87    0.69
   3  24   0    0.57    0.62
   4 -24   0    0.27    0.72
  -4 -24   0    0.42    0.65
   4 -24   0   -0.28    0.59
  -4 -24   0    0.19    0.70
   4  24   0    0.91    0.67
   4  24   0    0.76    0.63
  -4  24   0    0.23    0.74
   5 -24   0   -0.22    0.72
  -5 -24   0    0.09    0.71
   5 -24   0   -0.06    0.61
  -5 -24   0    0.33    0.72
   5  24   0    0.38    0.74
  -5  24   0    0.11    0.86
   5  24   0    1.52    0.68
   5  24   0   -0.99    0.75
   0 -25   0    1.04    0.58
   0 -25   0    2.52    0.74
   0  25   0    1.77    0.67
   1 -25   0   -0.32    0.68
   1 -25   0    0.41    0.56
  -1 -25   0   -0.50    0.57
  -1 -25   0   -0.69    0.71
   1  25   0    0.06    0.60
  -1  25   0   -0.44    0.65
  -2 -25   0    4.51    0.84
   2 -25   0    4.58    0.82
   2 -25   0    5.45    0.68
  -2 -25   0    3.70    0.71
   2  25   0    3.55    0.71
  -2  25   0    5.35    0.84
  -3 -25   0    1.16    0.73
   3 -25   0    0.15    0.72
   3 -25   0    0.55    0.61
  -3 -25   0    1.76    0.66
  -3  25   0    1.36    0.77
   3  25   0    0.30    0.65
   4 -25   0    7.22    0.95
  -4 -25   0    6.40    0.91
   0 -26   0    6.31    0.88
 -14   0   1    0.00    0.93
  14   0  -1    0.89    0.86
 -13   0   1    5.65    0.93
  13   0  -1    3.81    0.91
  13   0  -1    4.80    0.77
  13   0  -1    5.08    0.82
 -12   0   1    0.05    0.59
 -12   0   1    0.49    0.69
  12   0  -1    0.28    0.60
  12   0  -1    0.42    0.58
  12   0  -1   -0.51    0.70
  11   0  -1    0.49    0.64
 -11   0   1    1.31    0.61
  11   0  -1    0.38    0.51
  11   0  -1    1.15    0.52
 -11   0   1    0.40    0.50
  10   0  -1   -0.34    0.51
 -10   0   1    0.77    0.43
  10   0  -1    0.46    0.43
  10   0  -1    1.00    0.45
 -10   0   1    0.52    0.50
   9   0  -1   66.81    3.05
  -9   0   1   66.99    3.01
   9   0  -1   64.98    3.07
  -9   0   1   69.28    3.07
   9   0  -1   68.18    3.01
   8   0  -1   -0.08    0.35
   8   0  -1    0.22    0.29
  -8   0   1   -0.02    0.29
  -8   0   1    0.12    0.36
   8   0  -1    0.22    0.29
  -7   0   1  322.36   14.67
   7   0  -1  349.19   14.67
   7   0  -1  339.90   14.65
   7   0  -1  342.11   14.68
  -7   0   1  346.74   14.69
  -7   0   1  341.28   14.65
  -7   0   1  334.27   14.61
  -6   0   1    0.42    0.22
  -6   0   1    0.69    0.27
  -6   0   1    0.67    0.20
   6   0  -1    0.36    0.20
   6   0  -1    0.17    0.24
   6   0  -1    0.23    0.20
  -6   0   1    0.48    0.13
   5   0  -1  307.91   13.39
  -5   0   1  311.41   13.39
  -5   0   1  310.15   13.41
  -5   0   1  308.45   13.37
   5   0  -1  309.42   13.40
   5   0  -1  313.55   13.41
  -5   0   1  312.82   13.41
   4   0  -1    1.06    0.15
  -4   0   1    0.88    0.11
   4   0  -1    0.96    0.15
   4   0  -1    1.40    0.19
  -4   0   1    1.00    0.20
  -4   0   1    1.10    0.16
  -4   0   1    0.82    0.16
   3   0  -1  716.24   30.85
   3   0  -1  720.45   30.89
  -3   0   1  721.43   30.89
  -3   0   1  725.93   30.88
  -3   0   1  724.52   30.85
  -3   0   1  703.30   30.86
   3   0  -1  708.64   30.91
  -2   0   1    1.94    0.15
  -2   0   1    1.97    0.12
  -2   0   1    1.54    0.12
   2   0  -1    1.52    0.14
   2   0  -1    1.83    0.12
  -2   0   1    1.57    0.15
   2   0  -1    1.51    0.12
   1   0  -1   70.02    3.09
  -1   0   1   74.67    3.10
  -1   0   1   71.02    3.09
   1   0  -1   69.19    3.09
   1   0  -1   73.55    3.10
   0   0  -1    0.34    0.04
   0   0   1    0.47    0.05
   0   0  -1    0.46    0.05
   0   0   1    0.42    0.04
  -1   0  -1   25.05    1.05
   1   0   1   23.61    1.04
   1   0   1   23.14    1.04
   1   0   1   23.47    1.05
  -1   0  -1   24.76    1.05
  -2   0  -1    1.79    0.14
   2   0   1    1.77    0.14
   2   0   1    1.52    0.14
  -2   0  -1    1.68    0.16
  -3   0  -1  100.25    4.33
   3   0   1  100.23    4.34
   3   0   1  102.72    4.34
  -3   0  -1   96.86    4.34
   4   0   1    0.08    0.16
   4   0   1   -0.04    0.14
  -4   0  -1    0.29    0.15
  -4   0  -1   -0.01    0.18
   5   0   1  254.16   10.77
   5   0   1  253.66   10.77
  -5   0  -1  239.65   10.78
  -5   0  -1  249.17   10.76
  -6   0  -1    0.57    0.28
   6   0   1   -0.07    0.22
  -6   0  -1    0.11    0.23
   7   0   1    9.41    0.63
   7   0   1    8.29    0.68
  -7   0  -1    9.32    0.63
  -7   0  -1    9.93    0.68
   7   0   1    9.76    0.61
  -8   0  -1    0.13    0.40
   8   0   1   -0.15    0.32
   8   0   1   -0.05    0.39
  -8   0  -1    0.24    0.35
   8   0   1   -0.04    0.34
   9   0   1    4.00    0.52
  -9   0  -1    5.13    0.54
   9   0   1    4.29    0.58
  -9   0  -1    5.52    0.61
   9   0   1    5.48    0.53
  10   0   1   -0.44    0.49
 -10   0  -1    0.75    0.51
  10   0   1   -0.92    0.57
  10   0   1   -0.48    0.47
 -10   0  -1   -0.52    0.55
  11   0   1    1.44    0.71
  11   0   1    1.77    0.62
 -11   0  -1    2.59    0.71
  11   0   1    1.67    0.60
 -11   0  -1    2.41    0.61
  12   0   1    0.06    0.66
 -12   0  -1    0.71    0.70
 -12   0  -1    0.14    0.78
  12   0   1    0.05    0.79
  12   0   1   -1.14    0.69
  13   0   1    0.53    0.95
 -13   0  -1   -0.04    0.80
  13   0   1   -0.29    0.84
  13   0   1    0.37    0.81
 -13   0  -1   -0.56    0.88
  14   0   1   -0.04    1.07
  14   0   1   -0.12    0.95
 -14   0  -1    0.76    1.02
  14   0   1   -0.81    0.89
 -14   0  -1   -0.82    0.93
  14  -1  -1    3.16    0.91
 -14  -1   1    3.11    0.98
  14   1  -1    3.44    0.91
  14   1  -1    5.25    0.89
 -14   1   1    5.36    1.05
  14   1  -1    2.88    1.24
  13  -1  -1    6.91    0.93
  13  -1  -1    6.60    0.87
 -13  -1   1    7.13    0.94
  13  -1  -1    5.77    1.28
  13   1  -1    6.35    0.97
  13   1  -1    8.54    0.85
 -13   1   1    6.41    0.95
  13   1  -1    5.75    0.87
  12  -1  -1   14.50    0.95
  12  -1  -1   12.08    0.99
  12  -1  -1   14.25    1.10
 -12  -1   1   14.24    1.07
 -12   1   1   12.47    0.95
  12   1  -1   14.19    1.13
  12   1  -1   14.23    0.98
  12   1  -1   14.44    1.02
 -12   1   1   14.95    1.11
 -11  -1   1   41.65    2.13
  11  -1  -1   41.80    2.11
 -11  -1   1   39.70    2.06
  11  -1  -1   42.37    2.18
  11  -1  -1   43.53    2.04
  11   1  -1   42.54    2.11
  11   1  -1   41.75    2.04
  11   1  -1   40.11    2.15
 -11   1   1   45.11    2.17
 -11   1   1   42.67    2.04
 -10  -1   1   17.63    1.08
 -10  -1   1   16.00    1.01
  10  -1  -1   15.24    1.03
  10  -1  -1   13.77    1.14
  10  -1  -1   15.70    0.98
  10   1  -1   18.09    1.01
  10   1  -1   15.06    1.12
 -10   1   1   15.83    0.99
  10   1  -1   17.75    1.05
 -10   1   1   16.85    1.10
   9  -1  -1   13.27    0.98
  -9  -1   1   13.29    0.92
   9  -1  -1   14.69    0.84
   9  -1  -1   15.22    0.90
  -9  -1   1   14.01    0.87
  -9   1   1   15.55    0.96
   9   1  -1   14.64    0.89
   9   1  -1   13.82    0.96
  -9   1   1   15.12    0.87
   9   1  -1   13.74    0.86
  -8  -1   1    0.88    0.32
  -8  -1   1    0.85    0.37
   8  -1  -1    0.45    0.38
   8  -1  -1    0.68    0.29
   8  -1  -1    0.61    0.30
   8   1  -1    0.87    0.31
  -8   1   1    0.67    0.38
   8   1  -1    0.62    0.30
   8   1  -1    0.60    0.36
  -8   1   1    0.56    0.29
  -7  -1   1   41.36    1.85
   7  -1  -1   39.85    1.85
  -7  -1   1   37.60    1.75
   7  -1  -1   40.95    1.80
  -7  -1   1   37.11    1.83
  -7  -1   1   41.04    1.81
   7  -1  -1   39.96    1.83
   7   1  -1   41.23    1.84
  -7   1   1   38.60    1.75
  -7   1   1   40.65    1.86
   7   1  -1   39.86    1.80
  -7   1   1   40.13    1.84
   7   1  -1   41.13    1.83
  -7   1   1   39.24    1.80
  -6  -1   1    5.29    0.33
   6  -1  -1    5.68    0.39
   6  -1  -1    6.37    0.47
  -6  -1   1    5.49    0.44
  -6  -1   1    5.97    0.43
   6  -1  -1    6.41    0.43
  -6  -1   1    5.86    0.42
   6   1  -1    6.01    0.41
   6   1  -1    6.14    0.43
  -6   1   1    5.47    0.32
   6   1  -1    5.83    0.40
  -6   1   1    5.75    0.44
  -6   1   1    6.64    0.40
  -6   1   1    6.27    0.45
  -5  -1   1   58.18    2.62
   5  -1  -1   59.53    2.58
  -5  -1   1   59.64    2.59
  -5  -1   1   57.63    2.61
   5  -1  -1   58.47    2.61
  -5  -1   1   58.62    2.57
   5  -1  -1   59.67    2.61
   5   1  -1   58.70    2.59
   5   1  -1   60.41    2.61
  -5   1   1   57.48    2.57
   5   1  -1   60.86    2.61
  -5   1   1   60.40    2.62
  -5   1   1   57.56    2.62
  -5   1   1   60.25    2.59
   4  -1  -1   39.93    1.72
  -4  -1   1   39.32    1.76
  -4  -1   1   39.15    1.76
  -4  -1   1   39.49    1.74
   4  -1  -1   39.29    1.76
   4  -1  -1   40.28    1.73
   4  -1  -1   39.60    1.75
  -4  -1   1   39.39    1.73
   4   1  -1   38.05    1.75
  -4   1   1   39.77    1.73
  -4   1   1   40.82    1.76
   4   1  -1   39.74    1.74
  -4   1   1   38.74    1.77
   4   1  -1   39.50    1.76
  -4   1   1   39.32    1.73
  -3  -1   1  306.20   13.30
  -3  -1   1  307.49   13.31
   3  -1  -1  318.28   13.29
   3  -1  -1  321.55   13.31
   3  -1  -1  314.01   13.31
  -3  -1   1  302.27   13.30
   3  -1  -1  309.66   13.31
  -3  -1   1  306.98   13.31
  -3   1   1  309.44   13.30
   3   1  -1  297.11   13.31
   3   1  -1  305.69   13.31
  -3   1   1  302.57   13.32
  -3   1   1  321.09   13.32
  -3   1   1  309.56   13.30
   3   1  -1  301.11   13.30
   2  -1  -1  368.76   15.83
  -2  -1   1  382.60   15.81
  -2  -1   1  366.57   15.84
   2  -1  -1  360.84   15.80
   2  -1  -1  375.62   15.79
   2  -1  -1  358.14   15.80
  -2  -1   1  373.26   15.80
  -2   1   1  381.99   15.80
  -2   1   1  354.05   15.80
  -2   1   1  374.84   15.84
   2   1  -1  361.57   15.80
   2   1  -1  358.97   15.83
   2   1  -1  363.46   15.79
  -2   1   1  357.93   15.79
  -1  -1   1  170.93    7.04
  -1  -1   1  163.18    7.04
  -1  -1   1  163.01    7.03
   1  -1  -1  165.58    7.03
  -1  -1   1  156.97    7.03
   1  -1  -1  167.20    7.03
   1   1  -1  170.27    7.03
   1   1  -1  166.50    7.04
  -1   1   1  161.96    7.04
  -1   1   1  163.18    7.04
  -1   1   1  156.45    7.04
   1   1  -1  154.79    7.03
   0  -1  -1  155.74    6.90
   0  -1  -1  165.59    6.91
   0  -1   1  160.69    6.91
   0  -1   1  163.97    6.90
   0  -1  -1  161.39    6.90
   0  -1  -1  159.16    6.89
   0   1  -1  155.68    6.90
   0   1  -1  160.10    6.90
  -1  -1  -1  290.61   13.13
   1  -1   1  290.06   13.13
   1  -1   1  310.08   13.13
  -1  -1  -1  314.58   13.14
   1  -1   1  304.36   13.14
  -1  -1  -1  313.03   13.14
  -1  -1  -1  307.16   13.14
  -1   1  -1  298.81   13.14
   1   1   1  307.57   13.13
  -1   1  -1  316.65   13.13
  -2  -1  -1    4.98    0.25
   2  -1   1    5.36    0.26
   2  -1   1    6.16    0.30
  -2  -1  -1    5.65    0.31
   2  -1   1    6.25    0.30
  -2  -1  -1    5.53    0.30
  -2   1  -1    6.03    0.33
   2   1   1    5.33    0.29
  -2   1  -1    6.40    0.29
   2   1   1    5.34    0.29
   2   1   1    5.86    0.30
   3  -1   1   23.19    1.08
  -3  -1  -1   25.28    1.08
  -3  -1  -1   25.11    1.09
   3  -1   1   23.61    1.08
  -3   1  -1   23.80    1.07
  -3   1  -1   22.47    1.09
   3   1   1   24.20    1.08
   3   1   1   23.88    1.07
   4  -1   1   53.94    2.37
   4  -1   1   55.00    2.37
  -4  -1  -1   55.25    2.37
  -4  -1  -1   52.96    2.38
   4   1   1   54.36    2.37
  -4   1  -1   54.61    2.36
  -4   1  -1   53.52    2.39
   4   1   1   53.86    2.37
  -4   1  -1   51.52    2.38
   5  -1   1    3.51    0.30
   5  -1   1    4.05    0.33
  -5  -1  -1    4.16    0.34
  -5  -1  -1    4.39    0.32
  -5   1  -1    3.52    0.31
  -5   1  -1    3.90    0.35
  -5   1  -1    3.96    0.30
   5   1   1    3.64    0.30
  -6  -1  -1   54.58    2.40
   6  -1   1   56.30    2.43
   6  -1   1   55.82    2.42
  -6  -1  -1   51.98    2.42
  -6   1  -1   54.16    2.40
   6   1   1   53.02    2.42
   6   1   1   55.41    2.42
  -6   1  -1   54.54    2.43
  -6   1  -1   50.95    2.41
   6   1   1   52.61    2.40
   7  -1   1    2.99    0.37
  -7  -1  -1    4.03    0.42
  -7  -1  -1    4.08    0.39
   7   1   1    3.87    0.39
   7   1   1    3.20    0.37
   7   1   1    3.96    0.41
  -7   1  -1    3.62    0.37
  -7   1  -1    3.81    0.44
   8  -1   1   11.00    0.72
  -8  -1  -1   11.11    0.75
   8  -1   1   11.07    0.85
  -8  -1  -1   11.58    0.81
   8  -1   1   10.37    0.75
   8   1   1   11.21    0.76
   8   1   1   12.12    0.75
  -8   1  -1   11.02    0.75
   8   1   1   11.48    0.82
  -8   1  -1   11.20    0.81
   9  -1   1    1.92    0.45
   9  -1   1    1.95    0.53
  -9  -1  -1    2.99    0.52
   9  -1   1    2.38    0.45
  -9  -1  -1    2.94    0.47
   9   1   1    1.72    0.52
   9   1   1    1.90    0.45
   9   1   1    1.71    0.44
  -9   1  -1    1.65    0.51
  -9   1  -1    2.05    0.46
 -10  -1  -1    0.38    0.54
  10  -1   1    0.18    0.60
  10  -1   1    0.65    0.48
 -10  -1  -1   -0.17    0.49
  10  -1   1    0.10    0.48
 -10   1  -1    0.20    0.56
  10   1   1    0.61    0.49
  10   1   1   -0.12    0.57
 -10   1  -1    0.19    0.50
  10   1   1   -0.55    0.49
  11  -1   1    0.57    0.59
  11  -1   1   -0.67    0.70
 -11  -1  -1   -0.47    0.58
  11  -1   1    0.10    0.56
 -11  -1  -1   -0.54    0.64
 -11   1  -1    0.24    0.58
 -11   1  -1   -0.26    0.65
  11   1   1   -0.39    0.58
  11   1   1   -0.03    0.70
  11   1   1   -1.36    0.58
 -12  -1  -1    2.28    0.75
  12  -1   1    2.87    0.72
 -12  -1  -1    2.82    0.80
  12  -1   1    2.42    0.87
  12  -1   1    3.38    0.76
 -12   1  -1    3.98    0.85
  12   1   1    3.62    0.74
 -12   1  -1    2.90    0.72
  12   1   1    2.63    0.84
  12   1   1    3.67    0.79
  13  -1   1   -0.19    0.94
  13  -1   1    0.16    0.80
 -13  -1  -1    0.24    0.89
 -13  -1  -1    0.07    0.80
  13  -1   1    0.68    0.83
 -13   1  -1    0.36    0.90
 -13   1  -1    0.43    0.80
  13   1   1   -0.65    0.82
  13   1   1    0.55    0.81
  13   1   1   -0.47    0.90
 -14  -1  -1    0.93    1.01
  14  -1   1    1.37    0.96
 -14  -1  -1    0.38    0.95
  14  -1   1    0.53    1.12
  14   1   1    0.50    1.08
  14   1   1    1.17    0.98
 -14   1  -1    0.41    1.03
  14   1   1    1.00    0.92
 -14  -2   1    6.74    1.06
  14  -2  -1    6.43    0.97
  14   2  -1    6.78    0.95
  14   2  -1    6.41    0.98
 -14   2   1    5.53    1.09
  14   2  -1    5.63    1.08
 -13  -2   1    4.21    0.86
  13  -2  -1    2.32    0.77
  13   2  -1    2.73    0.74
 -13   2   1    2.75    0.88
  13   2  -1    2.84    0.88
  13   2  -1    2.67    0.78
  12  -2  -1    0.03    0.56
  12  -2  -1   -0.30    0.60
  12  -2  -1    0.28    0.72
 -12  -2   1    1.34    0.69
 -12   2   1    1.76    0.75
 -12   2   1    0.22    0.57
  12   2  -1    0.28    0.60
  12   2  -1    1.05    0.63
  12   2  -1    0.74    0.71
 -11  -2   1    0.77    0.58
  11  -2  -1    0.82    0.52
 -11  -2   1    1.03    0.55
  11  -2  -1   -0.18    0.62
  11  -2  -1    0.14    0.49
  11   2  -1    0.19    0.51
 -11   2   1    0.04    0.47
  11   2  -1    0.66    0.61
 -11   2   1    0.89    0.62
  11   2  -1    1.05    0.53
  10  -2  -1   19.77    1.28
 -10  -2   1   20.88    1.21
  10  -2  -1   21.30    1.12
 -10  -2   1   20.93    1.17
  10  -2  -1   20.34    1.18
 -10   2   1   20.92    1.26
 -10   2   1   18.82    1.13
  10   2  -1   18.76    1.26
  10   2  -1   20.71    1.18
  10   2  -1   20.77    1.15
  -9  -2   1    3.45    0.44
   9  -2  -1    2.14    0.42
   9  -2  -1    3.54    0.41
  -9  -2   1    4.07    0.51
   9  -2  -1    2.94    0.52
   9   2  -1    3.55    0.44
  -9   2   1    3.65    0.42
   9   2  -1    3.69    0.50
   9   2  -1    4.34    0.46
  -9   2   1    2.91    0.52
   8  -2  -1   64.79    2.93
  -8  -2   1   64.16    2.88
  -8  -2   1   64.72    2.91
   8  -2  -1   62.22    2.86
   8  -2  -1   65.84    2.90
  -8   2   1   62.03    2.93
   8   2  -1   65.15    2.91
   8   2  -1   67.54    2.91
  -8   2   1   63.27    2.86
   8   2  -1   65.41    2.88
  -7  -2   1   24.67    1.22
  -7  -2   1   26.46    1.29
   7  -2  -1   28.95    1.27
   7  -2  -1   28.32    1.33
  -7  -2   1   26.01    1.31
   7  -2  -1   26.23    1.30
   7   2  -1   27.66    1.32
   7   2  -1   27.11    1.31
  -7   2   1   29.56    1.28
  -7   2   1   30.33    1.36
   7   2  -1   25.93    1.29
  -7   2   1   28.58    1.33
  -7   2   1   26.97    1.22
   6  -2  -1  252.46   10.83
  -6  -2   1  253.34   10.82
  -6  -2   1  256.29   10.79
  -6  -2   1  231.22   10.82
   6  -2  -1  245.46   10.84
  -6  -2   1  248.66   10.83
   6  -2  -1  251.92   10.80
  -6   2   1  243.44   10.79
  -6   2   1  246.10   10.80
   6   2  -1  249.77   10.83
  -6   2   1  257.91   10.85
   6   2  -1  257.59   10.83
  -6   2   1  253.50   10.84
   6   2  -1  256.56   10.82
   5  -2  -1    0.22    0.17
   5  -2  -1    0.17    0.14
  -5  -2   1    0.30    0.21
   5  -2  -1    0.04    0.20
  -5  -2   1   -0.14    0.17
  -5  -2   1    0.36    0.18
   5  -2  -1   -0.01    0.10
  -5  -2   1   -0.10    0.12
  -5   2   1    0.11    0.15
   5   2  -1    0.04    0.17
   5   2  -1    0.03    0.16
  -5   2   1    0.32    0.12
  -5   2   1    0.05    0.19
  -5   2   1    0.37    0.23
   5   2  -1    0.15    0.19
  -4  -2   1   29.17    1.25
  -4  -2   1   28.77    1.27
   4  -2  -1   27.84    1.27
   4  -2  -1   27.85    1.28
   4  -2  -1   27.84    1.24
  -4  -2   1   27.95    1.26
  -4  -2   1   29.18    1.28
   4  -2  -1   27.99    1.24
  -4   2   1   27.62    1.30
   4   2  -1   28.46    1.27
   4   2  -1   28.84    1.28
  -4   2   1   28.38    1.28
   4   2  -1   28.55    1.26
  -4   2   1   26.71    1.24
  -4   2   1   27.14    1.24
  -3  -2   1  222.08    9.75
   3  -2  -1  228.85    9.76
   3  -2  -1  223.33    9.76
  -3  -2   1  224.45    9.76
   3  -2  -1  229.54    9.74
   3  -2  -1  230.08    9.75
  -3  -2   1  232.58    9.76
  -3  -2   1  232.40    9.75
  -3   2   1  224.31    9.74
   3   2  -1  226.77    9.75
   3   2  -1  224.71    9.76
  -3   2   1  215.26    9.77
  -3   2   1  233.25    9.77
   3   2  -1  219.64    9.76
  -2  -2   1  138.87    6.02
  -2  -2   1  143.01    6.02
  -2  -2   1  140.97    6.02
   2  -2  -1  138.52    6.03
   2  -2  -1  141.53    6.02
  -2  -2   1  139.07    6.04
   2  -2  -1  138.06    6.02
   2   2  -1  138.29    6.02
  -2   2   1  143.83    6.03
   2   2  -1  138.68    6.02
  -2   2   1  135.95    6.03
   2   2  -1  137.75    6.02
   1  -2  -1    9.31    0.43
  -1  -2   1   10.07    0.44
  -1  -2   1    9.73    0.43
   1  -2  -1    9.38    0.43
  -1  -2   1    9.35    0.44
   1   2  -1    9.62    0.43
   1   2  -1    8.93    0.43
   1   2  -1    9.38    0.43
  -1   2   1    9.73    0.43
  -1   2   1    9.55    0.45
   0  -2  -1   32.53    1.41
   0  -2   1   33.25    1.42
   0  -2  -1   32.53    1.41
   0  -2  -1   31.81    1.41
   0  -2  -1   32.00    1.42
   0  -2   1   32.06    1.42
   0  -2   1   32.30    1.41
   0   2  -1   32.01    1.42
   0   2  -1   33.41    1.41
   0   2   1   33.51    1.41
   0   2  -1   32.46    1.41
  -1  -2  -1    6.42    0.32
   1  -2   1    6.87    0.33
  -1  -2  -1    6.69    0.33
   1  -2   1    7.69    0.34
  -1  -2  -1    6.79    0.33
  -1  -2  -1    6.74    0.32
   1  -2   1    7.60    0.33
  -1   2  -1    6.77    0.33
  -1   2  -1    6.72    0.35
  -1   2  -1    6.69    0.33
   1   2   1    7.13    0.33
  -2  -2  -1  581.14   25.30
  -2  -2  -1  570.64   25.29
   2  -2   1  575.73   25.29
   2  -2   1  630.34   25.30
   2  -2   1  570.00   25.28
  -2  -2  -1  569.57   25.28
  -2  -2  -1  604.40   25.30
   2   2   1  606.43   25.31
   2   2   1  564.02   25.28
  -2   2  -1  607.72   25.32
   2   2   1  588.54   25.29
  -2   2  -1  609.08   25.30
  -2   2  -1  565.51   25.30
   3  -2   1   18.26    0.79
  -3  -2  -1   15.63    0.79
  -3  -2  -1   15.54    0.75
  -3  -2  -1   16.69    0.79
   3  -2   1   17.22    0.75
   3  -2   1   18.07    0.80
  -3   2  -1   17.81    0.81
  -3   2  -1   18.14    0.78
  -3   2  -1   17.58    0.79
   3   2   1   16.76    0.78
   3   2   1   16.29    0.79
  -4  -2  -1  158.10    7.17
   4  -2   1  166.15    7.21
  -4  -2  -1  169.57    7.20
   4  -2   1  165.34    7.17
   4  -2   1  167.18    7.21
  -4  -2  -1  167.92    7.21
  -4   2  -1  166.93    7.21
   4   2   1  171.94    7.20
  -4   2  -1  163.45    7.22
  -4   2  -1  164.07    7.20
   4   2   1  171.46    7.21
   5  -2   1    0.70    0.20
  -5  -2  -1    0.91    0.22
  -5  -2  -1    0.67    0.23
   5  -2   1    1.23    0.24
   5   2   1    0.89    0.21
   5   2   1    0.52    0.20
  -5   2  -1    0.86    0.21
  -5   2  -1    0.80    0.26
   5   2   1    0.89    0.22
  -5   2  -1    1.14    0.20
  -6  -2  -1   26.05    1.23
   6  -2   1   26.35    1.25
   6  -2   1   26.39    1.23
  -6  -2  -1   26.38    1.22
  -6   2  -1   25.67    1.20
   6   2   1   26.79    1.24
   6   2   1   26.02    1.23
  -6   2  -1   26.22    1.26
  -6   2  -1   23.54    1.22
   6   2   1   24.50    1.21
  -7  -2  -1   10.12    0.69
  -7  -2  -1   10.70    0.67
   7  -2   1   10.72    0.67
   7   2   1    9.83    0.67
   7   2   1   11.09    0.72
   7   2   1   10.26    0.68
  -7   2  -1    9.81    0.65
  -7   2  -1   12.18    0.75
  -8  -2  -1    7.81    0.58
  -8  -2  -1    7.52    0.61
   8  -2   1    7.87    0.63
   8  -2   1    8.83    0.56
   8  -2   1    8.35    0.59
   8   2   1    8.75    0.59
  -8   2  -1    7.97    0.57
   8   2   1    6.55    0.57
  -8   2  -1    7.72    0.64
   8   2   1    6.82    0.60
   9  -2   1   32.78    1.72
  -9  -2  -1   36.14    1.75
  -9  -2  -1   35.39    1.71
   9  -2   1   35.60    1.80
   9  -2   1   34.76    1.69
  -9   2  -1   33.61    1.78
   9   2   1   36.82    1.74
   9   2   1   35.34    1.77
  -9   2  -1   35.28    1.70
   9   2   1   34.36    1.71
 -10  -2  -1    4.68    0.60
 -10  -2  -1    5.55    0.67
  10  -2   1    4.96    0.59
  10  -2   1    4.72    0.61
  10  -2   1    4.89    0.69
 -10   2  -1    5.81    0.71
 -10   2  -1    5.88    0.62
  10   2   1    5.11    0.68
  10   2   1    5.15    0.62
  10   2   1    4.78    0.62
  11  -2   1    0.78    0.71
  11  -2   1    1.17    0.60
 -11  -2  -1    0.99    0.65
 -11  -2  -1    1.89    0.62
  11  -2   1    1.25    0.58
  11   2   1    1.15    0.62
  11   2   1    0.71    0.67
  11   2   1    0.90    0.59
 -11   2  -1    1.86    0.71
 -11   2  -1    0.99    0.59
  12  -2   1    2.13    0.76
  12  -2   1    3.11    0.87
 -12  -2  -1    3.94    0.77
  12  -2   1    2.62    0.70
 -12  -2  -1    2.92    0.79
  12   2   1    3.10    0.78
  12   2   1    2.12    0.76
  12   2   1    2.24    0.82
 -12   2  -1    3.69    0.85
 -12   2  -1    2.98    0.70
  13  -2   1   -0.74    0.77
  13  -2   1   -0.75    0.95
  13  -2   1   -0.44    0.80
 -13  -2  -1    0.53    0.87
 -13  -2  -1   -0.57    0.81
 -13   2  -1    0.12    0.92
 -13   2  -1    0.09    0.78
  13   2   1   -0.18    0.81
  13   2   1    1.26    0.93
  13   2   1    0.60    0.81
 -14  -2  -1   -0.28    0.97
  14  -2   1   -1.75    0.92
 -14  -2  -1   -0.38    0.99
  14   2   1   -0.68    0.96
  14   2   1    0.06    1.01
  14   2   1   -0.32    0.92
 -14   2  -1    0.69    1.05
 -14  -3   1    2.09    1.47
  14  -3  -1    2.57    0.89
 -14   3   1    2.40    1.04
  14   3  -1    1.94    0.98
  14   3  -1    3.29    0.91
  14   3  -1    2.66    0.88
  13  -3  -1    4.22    0.81
 -13  -3   1    5.11    0.89
  13   3  -1    4.47    0.84
  13   3  -1    5.69    0.82
  13   3  -1    4.32    0.91
 -13   3   1    6.02    0.97
  12  -3  -1    0.52    0.60
 -12  -3   1    2.03    0.69
 -12   3   1    1.20    0.76
  12   3  -1    1.62    0.66
  12   3  -1    1.06    0.68
  12   3  -1    1.06    0.63
  11  -3  -1    4.52    0.74
 -11  -3   1    5.58    0.68
  11  -3  -1    5.38    0.59
  11  -3  -1    4.64    0.63
 -11   3   1    4.95    0.57
  11   3  -1    4.32    0.68
 -11   3   1    4.38    0.73
  11   3  -1    5.03    0.63
  11   3  -1    5.15    0.65
  10  -3  -1   26.51    1.36
 -10  -3   1   29.19    1.42
  10  -3  -1   26.79    1.53
  10  -3  -1   25.24    1.41
 -10  -3   1   27.67    1.45
 -10   3   1   26.03    1.50
  10   3  -1   27.31    1.40
  10   3  -1   25.89    1.48
  10   3  -1   26.86    1.42
 -10   3   1   26.10    1.37
   9  -3  -1   14.28    0.84
  -9  -3   1   14.55    0.90
   9  -3  -1   14.86    1.01
   9  -3  -1   13.87    0.89
  -9  -3   1   15.46    0.93
   9   3  -1   15.05    0.98
  -9   3   1   14.27    0.84
   9   3  -1   13.72    0.88
   9   3  -1   14.42    0.92
  -9   3   1   15.62    0.99
  -8  -3   1    4.36    0.43
   8  -3  -1    3.94    0.42
  -8  -3   1    5.25    0.47
   8  -3  -1    5.54    0.41
   8  -3  -1    4.93    0.50
  -8   3   1    4.32    0.51
   8   3  -1    4.66    0.45
   8   3  -1    4.36    0.43
   8   3  -1    6.00    0.51
  -8   3   1    5.02    0.40
  -7  -3   1   12.82    0.70
   7  -3  -1   12.37    0.65
   7  -3  -1   11.58    0.70
  -7  -3   1   13.45    0.73
  -7  -3   1   12.25    0.61
   7  -3  -1   12.17    0.76
   7   3  -1   12.72    0.75
   7   3  -1   12.86    0.72
  -7   3   1   11.88    0.60
   7   3  -1   11.16    0.70
  -7   3   1   12.18    0.74
  -7   3   1   12.64    0.79
  -7   3   1   13.11    0.67
   6  -3  -1    9.60    0.46
   6  -3  -1    9.69    0.54
  -6  -3   1    8.11    0.46
   6  -3  -1    9.90    0.59
  -6  -3   1    8.12    0.53
   6  -3  -1    9.28    0.49
  -6  -3   1    8.23    0.55
   6   3  -1    8.54    0.53
   6   3  -1    8.75    0.55
   6   3  -1    8.07    0.57
  -6   3   1    9.31    0.58
  -6   3   1    9.48    0.49
  -6   3   1    9.40    0.62
  -6   3   1    8.98    0.46
   5  -3  -1   43.05    1.88
  -5  -3   1   43.21    1.91
   5  -3  -1   42.24    1.93
  -5  -3   1   42.09    1.91
   5  -3  -1   43.01    1.88
   5  -3  -1   43.83    1.92
  -5  -3   1   42.19    1.89
  -5   3   1   42.91    1.93
  -5   3   1   42.99    1.89
   5   3  -1   43.66    1.92
  -5   3   1   42.79    1.95
   5   3  -1   43.91    1.92
   5   3  -1   41.48    1.91
  -5   3   1   43.14    1.88
  -4  -3   1    6.10    0.35
  -4  -3   1    6.16    0.38
   4  -3  -1    6.56    0.38
  -4  -3   1    6.45    0.39
   4  -3  -1    7.31    0.35
   4   3  -1    6.25    0.39
  -4   3   1    6.27    0.34
  -4   3   1    7.31    0.45
  -4   3   1    7.04    0.40
   4   3  -1    6.13    0.38
   4   3  -1    6.48    0.38
   3  -3  -1    5.02    0.26
   3  -3  -1    4.56    0.31
  -3  -3   1    5.13    0.29
  -3  -3   1    4.89    0.28
  -3  -3   1    4.63    0.28
   3  -3  -1    4.58    0.28
  -3   3   1    3.70    0.30
   3   3  -1    4.94    0.28
   3   3  -1    4.84    0.30
  -3   3   1    4.31    0.29
   3   3  -1    4.63    0.29
  -2  -3   1   69.62    2.94
   2  -3  -1   67.44    2.95
   2  -3  -1   66.86    2.95
  -2  -3   1   69.08    2.95
   2  -3  -1   68.07    2.95
   2   3  -1   67.67    2.95
  -2   3   1   68.22    2.96
  -2   3   1   69.68    2.95
   2   3  -1   65.05    2.95
   2   3  -1   67.44    2.95
   1  -3  -1   32.15    1.34
  -1  -3   1   29.57    1.34
   1  -3  -1   29.19    1.34
  -1   3   1   29.70    1.35
   1   3  -1   31.54    1.34
  -1   3   1   31.21    1.34
   0  -3   1   88.42    3.78
   0  -3  -1   85.98    3.78
   0  -3  -1   87.69    3.77
   0  -3   1   88.98    3.79
   0  -3  -1   87.68    3.77
   0  -3   1   86.52    3.77
   0  -3  -1   85.71    3.77
   0   3  -1   86.84    3.77
   0   3   1   86.49    3.77
   0   3   1   87.73    3.78
   0   3  -1   89.90    3.78
   0   3  -1   87.65    3.77
  -1  -3  -1   80.22    3.37
  -1  -3  -1   72.97    3.36
   1  -3   1   77.70    3.37
  -1  -3  -1   78.66    3.37
   1  -3   1   77.71    3.37
  -1  -3  -1   78.04    3.37
   1  -3   1   80.71    3.37
  -1   3  -1   79.76    3.38
  -1   3  -1   76.86    3.36
   1   3   1   78.71    3.37
  -1   3  -1   75.56    3.37
  -2  -3  -1   43.01    1.92
   2  -3   1   43.89    1.91
  -2  -3  -1   43.96    1.91
  -2  -3  -1   40.90    1.91
   2  -3   1   44.73    1.92
   2  -3   1   43.86    1.92
  -2  -3  -1   42.77    1.91
  -2   3  -1   44.53    1.92
   2   3   1   44.73    1.91
   2   3   1   43.60    1.92
  -2   3  -1   45.02    1.91
   2   3   1   44.77    1.91
   2   3   1   43.66    1.92
  -2   3  -1   44.13    1.93
  -3  -3  -1   64.42    2.85
   3  -3   1   64.86    2.83
   3  -3   1   66.16    2.85
  -3  -3  -1   64.28    2.83
  -3  -3  -1   67.25    2.85
   3  -3   1   63.89    2.85
  -3  -3  -1   66.25    2.84
   3   3   1   65.40    2.84
   3   3   1   63.92    2.85
   3   3   1   66.39    2.85
  -3   3  -1   65.65    2.84
  -3   3  -1   65.22    2.86
   3   3   1   68.64    2.84
  -3   3  -1   61.28    2.86
  -4  -3  -1    8.55    0.46
   4  -3   1    8.10    0.49
   4  -3   1    8.15    0.40
  -4  -3  -1    8.33    0.46
  -4  -3  -1    8.00    0.40
   4  -3   1    7.98    0.46
  -4   3  -1    7.99    0.50
   4   3   1    8.99    0.47
   4   3   1    9.18    0.46
   4   3   1    8.88    0.46
   4   3   1    8.24    0.46
  -4   3  -1    7.92    0.44
  -4   3  -1    7.95    0.46
  -5  -3  -1   88.80    3.85
  -5  -3  -1   84.82    3.80
  -5  -3  -1   87.80    3.85
   5  -3   1   89.12    3.86
   5  -3   1   86.04    3.86
   5  -3   1   85.80    3.81
   5   3   1   90.53    3.86
   5   3   1   90.21    3.89
   5   3   1   89.95    3.85
   5   3   1   90.47    3.85
  -5   3  -1   86.76    3.86
  -5   3  -1   88.52    3.84
  -5   3  -1   86.26    3.87
   6  -3   1    0.90    0.25
  -6  -3  -1    1.44    0.27
   6  -3   1    1.25    0.32
   6  -3   1    0.87    0.11
  -6  -3  -1    1.16    0.28
  -6   3  -1    1.13    0.11
  -6   3  -1    1.31    0.25
   6   3   1    1.44    0.29
   6   3   1    1.35    0.27
  -6   3  -1    0.79    0.25
  -6   3  -1    1.26    0.32
   6   3   1    1.53    0.27
  -7  -3  -1   16.46    0.90
  -7  -3  -1   16.66    0.89
   7  -3   1   16.64    0.95
   7  -3   1   14.91    0.89
  -7   3  -1   16.60    0.95
   7   3   1   16.63    0.91
   7   3   1   15.89    0.88
   7   3   1   17.56    0.91
  -7   3  -1   16.21    0.86
  -8  -3  -1    3.74    0.45
   8  -3   1    3.84    0.42
  -8  -3  -1    2.65    0.45
  -8   3  -1    3.96    0.42
   8   3   1    3.64    0.44
   8   3   1    3.14    0.46
   8   3   1    3.74    0.44
  -8   3  -1    4.54    0.52
  -9  -3  -1    0.59    0.42
   9  -3   1    0.51    0.41
   9  -3   1    0.19    0.52
  -9  -3  -1    0.59    0.46
   9  -3   1    0.91    0.40
  -9   3  -1    0.56    0.49
   9   3   1    0.51    0.43
   9   3   1    0.09    0.46
  -9   3  -1    1.36    0.43
   9   3   1    0.39    0.42
  10  -3   1   17.64    1.26
  10  -3   1   16.52    1.07
 -10  -3  -1   19.69    1.13
  10  -3   1   16.70    1.11
 -10  -3  -1   16.89    1.14
 -10   3  -1   16.72    1.10
  10   3   1   17.85    1.12
  10   3   1   15.48    1.19
  10   3   1   13.62    1.02
 -10   3  -1   17.67    1.22
  11  -3   1    3.26    0.78
  11  -3   1    3.24    0.61
 -11  -3  -1    4.00    0.67
 -11  -3  -1    3.83    0.69
  11  -3   1    1.81    0.63
 -11   3  -1    4.94    0.78
  11   3   1    3.54    0.68
 -11   3  -1    3.31    0.63
  11   3   1    3.65    0.73
  11   3   1    3.38    0.69
  12  -3   1    1.04    0.86
  12  -3   1    2.20    0.74
  12  -3   1    1.00    0.67
 -12  -3  -1    2.28    0.77
 -12  -3  -1    3.46    0.77
 -12   3  -1    1.00    0.83
  12   3   1    1.85    0.71
 -12   3  -1    0.79    0.66
  12   3   1    1.91    0.76
  12   3   1    1.27    0.82
  13  -3   1    5.04    0.91
 -13  -3  -1    4.51    0.94
 -13  -3  -1    5.68    0.96
  13  -3   1    3.58    1.56
  13   3   1    6.26    0.90
 -13   3  -1    3.84    1.01
  13   3   1    4.53    0.97
  13   3   1    5.85    0.95
  14  -3   1    1.41    0.95
 -14  -3  -1    2.09    1.17
  14   3   1    1.78    1.04
  14   3   1    1.66    0.97
  14   3   1   -0.24    0.96
 -14   3  -1    1.33    1.08
  14  -4  -1   -0.29    0.84
  14   4  -1   -0.47    0.87
 -14   4   1   -0.87    0.99
  14   4  -1    0.34    0.87
  14   4  -1   -0.68    0.91
 -13  -4   1    2.02    0.83
  13  -4  -1    0.58    0.74
 -13   4   1    1.96    0.89
  13   4  -1    2.03    0.79
  13   4  -1    1.44    0.83
  13   4  -1    2.10    0.77
  12  -4  -1   -0.19    0.59
 -12  -4   1    0.20    0.64
  12   4  -1    0.06    0.64
  12   4  -1   -0.03    0.63
  12   4  -1    0.12    0.69
 -12   4   1   -0.08    0.75
  11  -4  -1   -0.48    0.49
  11  -4  -1    0.37    0.76
  11  -4  -1    0.71    0.63
 -11  -4   1    1.09    0.56
  11   4  -1   -0.46    0.57
  11   4  -1    0.79    0.52
 -11   4   1    0.84    0.65
  11   4  -1    1.56    0.55
 -11   4   1    0.48    0.65
  10  -4  -1    6.38    0.62
  10  -4  -1    9.05    0.78
  10  -4  -1    8.80    0.61
 -10  -4   1    8.89    0.69
 -10   4   1    7.31    0.60
 -10   4   1    7.59    0.76
  10   4  -1    6.74    0.66
  10   4  -1    8.13    0.70
  10   4  -1    8.11    0.66
   9  -4  -1   20.20    1.19
   9  -4  -1   19.75    1.02
   9  -4  -1   18.71    1.08
  -9  -4   1   19.61    1.10
  -9  -4   1   21.50    1.10
  -9   4   1   20.20    1.04
   9   4  -1   19.29    1.08
   9   4  -1   17.48    1.13
  -9   4   1   19.44    1.17
   9   4  -1   20.89    1.11
  -8  -4   1   30.34    1.55
  -8  -4   1   31.58    1.56
   8  -4  -1   32.48    1.56
   8  -4  -1   34.24    1.52
   8  -4  -1   33.52    1.62
   8   4  -1   32.45    1.59
   8   4  -1   32.78    1.55
  -8   4   1   33.26    1.53
  -8   4   1   34.06    1.63
   8   4  -1   33.20    1.59
   7  -4  -1    5.48    0.36
  -7  -4   1    5.17    0.41
  -7  -4   1    5.99    0.44
   7  -4  -1    5.82    0.47
   7  -4  -1    4.89    0.33
  -7  -4   1    4.93    0.34
   7  -4  -1    5.36    0.40
   7   4  -1    5.29    0.44
   7   4  -1    5.18    0.42
   7   4  -1    5.25    0.42
  -7   4   1    5.48    0.47
  -7   4   1    4.22    0.36
  -7   4   1    4.53    0.49
  -7   4   1    4.44    0.34
  -6  -4   1    4.49    0.35
  -6  -4   1    3.99    0.34
   6  -4  -1    3.83    0.28
   6  -4  -1    3.85    0.37
   6  -4  -1    3.32    0.27
   6  -4  -1    4.11    0.33
  -6  -4   1    3.51    0.29
   6   4  -1    4.76    0.36
   6   4  -1    4.73    0.35
  -6   4   1    2.66    0.32
   6   4  -1    4.35    0.34
  -6   4   1    4.26    0.29
  -6   4   1    3.56    0.40
  -6   4   1    3.38    0.28
   5  -4  -1   56.59    2.40
   5  -4  -1   54.76    2.42
  -5  -4   1   54.76    2.41
  -5  -4   1   54.34    2.42
  -5  -4   1   53.02    2.40
  -5   4   1   53.74    2.45
  -5   4   1   55.86    2.44
   5   4  -1   54.54    2.42
   5   4  -1   54.41    2.42
   5   4  -1   54.75    2.42
  -5   4   1   54.50    2.39
   4  -4  -1    8.08    0.43
  -4  -4   1    8.34    0.43
   4  -4  -1    6.92    0.45
  -4  -4   1    7.75    0.41
   4  -4  -1    7.83    0.40
   4   4  -1    8.08    0.45
  -4   4   1    7.32    0.49
  -4   4   1    7.88    0.45
  -4   4   1    7.15    0.38
   4   4  -1    8.33    0.44
   4   4  -1    8.25    0.44
  -3  -4   1   31.46    1.45
   3  -4  -1   33.22    1.46
  -3  -4   1   32.80    1.45
   3  -4  -1   33.38    1.45
   3  -4  -1   31.51    1.45
  -3   4   1   32.71    1.48
  -3   4   1   34.24    1.46
   3   4  -1   31.73    1.45
   3   4  -1   32.60    1.45
   3   4  -1   32.84    1.45
   2  -4  -1    2.35    0.17
  -2  -4   1    1.98    0.14
   2  -4  -1    2.01    0.16
  -2  -4   1    1.72    0.16
   2  -4  -1    2.31    0.18
   2   4  -1    2.66    0.18
  -2   4   1    1.28    0.20
   2   4  -1    2.28    0.17
   2   4  -1    1.76    0.14
  -2   4   1    1.87    0.17
   1  -4  -1   69.01    2.99
   1  -4  -1   68.84    2.99
  -1  -4   1   69.11    2.99
   1   4  -1   71.42    2.99
  -1   4   1   68.89    2.98
   1   4  -1   67.59    2.98
  -1   4   1   67.17    2.99
   0  -4  -1   48.99    2.19
   0  -4   1   51.70    2.19
   0  -4   1   51.80    2.20
   0  -4   1   50.03    2.19
   0  -4  -1   51.71    2.20
   0   4  -1   49.49    2.19
   0   4  -1   51.23    2.20
   0   4   1   50.09    2.18
   0   4   1   48.79    2.18
   0   4   1   50.30    2.18
  -1  -4  -1  133.12    5.84
  -1  -4  -1  131.42    5.84
  -1  -4  -1  137.71    5.84
   1  -4   1  135.47    5.85
   1  -4   1  132.83    5.84
   1  -4   1  140.34    5.84
   1   4   1  136.67    5.84
  -1   4  -1  138.53    5.85
  -1   4  -1  132.66    5.84
  -1   4  -1  134.06    5.83
  -2  -4  -1  164.09    7.35
  -2  -4  -1  165.98    7.35
  -2  -4  -1  170.96    7.34
  -2  -4  -1  174.67    7.35
   2  -4   1  170.69    7.36
   2  -4   1  173.01    7.35
   2  -4   1  171.42    7.35
  -2   4  -1  170.99    7.34
   2   4   1  169.09    7.35
  -2   4  -1  174.58    7.36
   2   4   1  167.78    7.35
  -2   4  -1  170.67    7.36
  -3  -4  -1   11.67    0.58
   3  -4   1   12.92    0.61
   3  -4   1   13.35    0.62
  -3  -4  -1   11.65    0.61
  -3  -4  -1   12.29    0.60
  -3  -4  -1   12.15    0.59
   3  -4   1   13.09    0.58
  -3   4  -1   13.64    0.59
   3   4   1   12.21    0.59
   3   4   1   12.16    0.60
  -3   4  -1   12.77    0.62
   3   4   1   12.44    0.59
   3   4   1   11.88    0.61
  -3   4  -1   12.85    0.64
  -4  -4  -1   14.43    0.72
  -4  -4  -1   14.80    0.72
  -4  -4  -1   13.80    0.68
   4  -4   1   14.53    0.74
   4  -4   1   14.22    0.72
   4  -4   1   14.81    0.68
  -4  -4  -1   14.33    0.71
  -4   4  -1   15.56    0.76
  -4   4  -1   15.57    0.74
   4   4   1   14.87    0.72
   4   4   1   14.52    0.71
   4   4   1   14.94    0.71
   4   4   1   14.16    0.72
  -4   4  -1   15.95    0.70
   5  -4   1    7.60    0.41
  -5  -4  -1    8.18    0.40
  -5  -4  -1    9.24    0.49
   5  -4   1    7.30    0.53
   5  -4   1    8.03    0.50
  -5  -4  -1    8.75    0.50
   5   4   1    8.36    0.51
   5   4   1    8.25    0.49
  -5   4  -1    7.06    0.55
  -5   4  -1    7.04    0.46
   5   4   1    8.91    0.50
  -5   4  -1    7.67    0.50
   5   4   1    9.03    0.51
   6  -4   1   88.08    3.82
   6  -4   1   90.51    3.90
  -6  -4  -1   86.41    3.88
  -6  -4  -1   86.34    3.82
   6  -4   1   91.67    3.88
  -6  -4  -1   86.14    3.87
  -6   4  -1   89.26    3.86
  -6   4  -1   91.78    3.91
   6   4   1   88.48    3.89
   6   4   1   86.80    3.87
  -6   4  -1   85.53    3.89
   6   4   1   88.30    3.88
  -7  -4  -1   -0.05    0.30
   7  -4   1    0.11    0.38
   7  -4   1    0.25    0.28
  -7  -4  -1    0.25    0.31
   7   4   1   -0.28    0.28
  -7   4  -1    0.40    0.28
  -7   4  -1    0.27    0.38
   7   4   1    0.39    0.31
   7   4   1   -0.05    0.30
  -8  -4  -1   19.26    1.05
   8  -4   1   18.79    1.05
  -8  -4  -1   19.55    1.05
   8   4   1   19.24    1.08
  -8   4  -1   18.40    1.13
   8   4   1   19.91    1.07
  -8   4  -1   18.62    1.02
   8   4   1   19.97    1.06
  -9  -4  -1    2.00    0.47
   9  -4   1    2.05    0.42
  -9  -4  -1    1.73    0.47
   9  -4   1    2.57    0.57
   9  -4   1    1.22    0.43
   9   4   1    2.65    0.51
   9   4   1    2.04    0.45
   9   4   1    1.60    0.46
  -9   4  -1    1.22    0.53
  -9   4  -1    1.81    0.45
 -10  -4  -1   37.19    1.85
  10  -4   1   34.18    1.79
 -10  -4  -1   36.87    1.85
  10  -4   1   37.11    1.96
  10  -4   1   35.96    1.86
 -10   4  -1   35.24    1.80
  10   4   1   36.32    1.88
  10   4   1   34.91    1.88
 -10   4  -1   40.03    1.93
  10   4   1   35.65    1.83
  11  -4   1    2.10    0.76
 -11  -4  -1    1.41    0.64
  11  -4   1    0.92    0.60
 -11  -4  -1    1.16    0.64
  11  -4   1    1.00    0.58
  11   4   1    1.51    0.63
  11   4   1    1.17    0.69
 -11   4  -1    1.52    0.60
 -11   4  -1    1.02    0.74
  11   4   1    1.27    0.64
 -12  -4  -1    2.50    0.79
 -12  -4  -1    1.83    0.76
  12  -4   1    0.97    0.73
  12  -4   1    1.17    0.90
  12  -4   1    0.94    0.89
  12   4   1    0.73    0.75
  12   4   1    2.71    0.76
 -12   4  -1    1.08    0.85
  12   4   1    1.49    0.78
 -12   4  -1    1.82    0.84
  13  -4   1    0.79    0.84
 -13  -4  -1    0.60    0.87
 -13  -4  -1    1.89    0.89
  13   4   1    0.93    0.89
 -13   4  -1    1.81    0.96
  13   4   1    0.38    0.85
  13   4   1    0.63    0.85
  14  -4   1    4.37    1.04
  14   4   1    6.77    1.07
  14   4   1    5.66    1.08
  14   4   1    3.25    1.07
 -14   4  -1    4.40    1.15
  14  -5  -1    3.15    0.89
  14   5  -1    1.67    0.95
  14   5  -1    1.72    0.91
 -14   5   1    2.27    1.05
  14   5  -1    2.78    0.94
  13  -5  -1    0.29    0.72
  13   5  -1    0.59    0.76
  13   5  -1   -0.20    0.75
 -13   5   1    1.56    0.92
  13   5  -1   -0.40    0.76
 -12  -5   1    1.87    0.74
  12  -5  -1    1.83    0.66
  12   5  -1    2.24    0.73
 -12   5   1    3.39    0.84
  12   5  -1    1.53    0.67
  12   5  -1    1.93    0.68
  11  -5  -1    0.90    0.52
 -11  -5   1    0.94    0.57
  11   5  -1    1.33    0.60
 -11   5   1    0.74    0.66
  11   5  -1    0.66    0.54
  11   5  -1    0.44    0.56
  10  -5  -1    0.32    0.42
  10  -5  -1    0.29    0.40
  10  -5  -1    0.14    0.58
 -10  -5   1    0.55    0.48
  10   5  -1    0.90    0.49
  10   5  -1   -0.38    0.43
 -10   5   1    0.17    0.40
  10   5  -1    0.87    0.52
 -10   5   1   -0.04    0.56
   9  -5  -1    0.25    0.48
   9  -5  -1   -0.24    0.34
   9  -5  -1    0.13    0.32
  -9  -5   1    0.16    0.40
   9   5  -1    0.22    0.40
   9   5  -1    0.01    0.37
  -9   5   1    0.02    0.33
   9   5  -1   -0.56    0.42
  -9   5   1    0.59    0.48
   8  -5  -1    6.15    0.42
   8  -5  -1    4.47    0.45
   8  -5  -1    6.20    0.55
  -8  -5   1    6.33    0.49
   8   5  -1    5.39    0.48
   8   5  -1    5.65    0.51
   8   5  -1    4.76    0.47
  -8   5   1    6.38    0.44
  -8   5   1    5.02    0.56
   7  -5  -1    1.45    0.23
   7  -5  -1    0.74    0.18
  -7  -5   1    0.96    0.29
   7  -5  -1    1.05    0.35
  -7  -5   1    1.30    0.21
   7  -5  -1    1.68    0.29
  -7   5   1    0.87    0.33
   7   5  -1    1.29    0.30
   7   5  -1    1.39    0.33
   7   5  -1    1.24    0.32
  -7   5   1    1.33    0.24
  -7   5   1    0.88    0.18
  -7   5   1    1.75    0.40
   6  -5  -1    3.63    0.32
   6  -5  -1    3.70    0.27
  -6  -5   1    3.17    0.27
  -6  -5   1    3.57    0.32
  -6   5   1    3.28    0.35
   6   5  -1    4.22    0.34
  -6   5   1    3.45    0.41
  -6   5   1    4.17    0.29
   6   5  -1    4.36    0.36
   6   5  -1    4.66    0.36
   5  -5  -1    7.06    0.48
   5  -5  -1    6.69    0.44
  -5  -5   1    6.81    0.42
  -5  -5   1    7.03    0.41
   5  -5  -1    7.70    0.40
  -5   5   1    6.72    0.38
  -5   5   1    6.95    0.52
   5   5  -1    7.08    0.45
   5   5  -1    7.13    0.45
  -5   5   1    7.50    0.48
   5   5  -1    7.00    0.46
  -4  -5   1   87.43    3.84
   4  -5  -1   89.02    3.84
   4  -5  -1   88.60    3.85
  -4  -5   1   86.21    3.83
   4  -5  -1   91.15    3.83
  -4   5   1   90.11    3.87
   4   5  -1   87.88    3.84
  -4   5   1   90.27    3.86
   4   5  -1   85.99    3.84
   4   5  -1   84.12    3.84
   3  -5  -1    4.66    0.28
   3  -5  -1    4.83    0.29
  -3  -5   1    4.19    0.28
  -3  -5   1    3.88    0.28
   3  -5  -1    4.60    0.32
  -3   5   1    4.28    0.31
  -3   5   1    4.13    0.32
   3   5  -1    4.50    0.28
   3   5  -1    4.35    0.29
   3   5  -1    4.25    0.29
   2  -5  -1  139.93    6.11
   2  -5  -1  139.94    6.10
  -2  -5   1  140.69    6.11
  -2   5   1  143.40    6.11
   2   5  -1  141.51    6.10
   2   5  -1  144.00    6.10
  -2   5   1  138.51    6.10
   1  -5  -1    0.76    0.12
  -1  -5   1    1.31    0.12
   1  -5  -1    0.67    0.14
  -1  -5   1    1.24    0.15
  -1   5   1    0.87    0.12
   1   5  -1    0.97    0.12
   1   5  -1    1.36    0.13
  -1   5   1    0.85    0.16
   0  -5  -1   87.82    3.70
   0  -5   1   88.29    3.70
   0  -5  -1   84.92    3.68
   0  -5   1   85.46    3.68
   0  -5   1   84.40    3.69
   0   5  -1   84.47    3.68
   0   5  -1   85.64    3.69
   0   5   1   81.83    3.67
   0   5   1   85.65    3.68
   0   5   1   82.21    3.67
  -1  -5  -1    6.97    0.36
   1  -5   1    7.01    0.37
   1  -5   1    6.65    0.38
  -1  -5  -1    7.27    0.36
   1  -5   1    7.33    0.36
  -1  -5  -1    7.19    0.38
  -1   5  -1    7.25    0.35
  -1   5  -1    7.33    0.38
  -1   5  -1    6.68    0.38
   1   5   1    7.14    0.36
   1   5   1    7.56    0.34
  -2  -5  -1   15.14    0.72
   2  -5   1   15.94    0.72
   2  -5   1   15.58    0.74
  -2  -5  -1   15.56    0.72
  -2  -5  -1   16.00    0.73
   2  -5   1   15.81    0.73
   2   5   1   15.54    0.73
  -2   5  -1   15.31    0.71
   2   5   1   15.99    0.71
  -2   5  -1   14.68    0.74
  -2   5  -1   15.96    0.74
   3  -5   1   22.19    0.95
  -3  -5  -1   19.16    0.95
   3  -5   1   21.15    0.98
   3  -5   1   22.20    0.96
  -3  -5  -1   20.51    0.95
  -3  -5  -1   20.36    0.96
  -3  -5  -1   20.08    0.96
   3   5   1   20.25    0.97
  -3   5  -1   21.83    0.99
  -3   5  -1   22.30    0.94
   3   5   1   21.48    0.97
   3   5   1   20.41    0.95
   3   5   1   20.24    0.95
  -3   5  -1   21.75    0.98
  -4  -5  -1   84.67    3.54
   4  -5   1   77.82    3.55
  -4  -5  -1   80.03    3.52
  -4  -5  -1   80.98    3.54
  -4  -5  -1   76.62    3.52
   4  -5   1   79.93    3.52
   4  -5   1   80.99    3.54
   4   5   1   81.53    3.53
  -4   5  -1   79.87    3.52
  -4   5  -1   81.27    3.55
   4   5   1   85.09    3.53
  -4   5  -1   78.67    3.56
   4   5   1   82.77    3.54
   4   5   1   83.01    3.54
   5  -5   1   18.59    0.87
  -5  -5  -1   17.70    0.86
  -5  -5  -1   18.34    0.90
   5  -5   1   19.95    0.95
   5  -5   1   19.10    0.92
  -5  -5  -1   18.78    0.92
   5   5   1   18.31    0.92
  -5   5  -1   19.44    0.97
  -5   5  -1   19.15    0.93
   5   5   1   18.64    0.91
   5   5   1   18.86    0.91
   5   5   1   19.56    0.93
  -5   5  -1   19.11    0.89
   6  -5   1   21.30    1.05
  -6  -5  -1   20.83    1.03
   6  -5   1   22.10    1.09
  -6  -5  -1   20.33    0.96
  -6  -5  -1   22.07    1.05
   6  -5   1   20.21    0.97
   6   5   1   21.50    1.05
   6   5   1   21.45    1.06
   6   5   1   22.26    1.05
  -6   5  -1   22.26    1.10
  -6   5  -1   20.78    1.02
  -6   5  -1   20.70    1.07
  -7  -5  -1    0.59    0.34
  -7  -5  -1    1.18    0.33
   7  -5   1    1.37    0.30
   7  -5   1    0.90    0.41
   7   5   1    0.87    0.33
   7   5   1    0.52    0.32
  -7   5  -1    1.60    0.41
   7   5   1    0.46    0.31
  -7   5  -1    1.03    0.29
   8  -5   1    1.83    0.51
  -8  -5  -1    1.12    0.42
   8  -5   1    1.45    0.36
  -8  -5  -1    1.89    0.40
   8   5   1    1.65    0.38
  -8   5  -1    1.16    0.35
  -8   5  -1    1.02    0.46
   8   5   1    1.45    0.41
   8   5   1    1.05    0.42
  -9  -5  -1   15.55    0.95
   9  -5   1   13.65    0.94
  -9  -5  -1   14.11    0.97
  -9   5  -1   12.94    1.06
   9   5   1   14.25    1.01
  -9   5  -1   14.08    0.92
   9   5   1   13.09    1.01
   9   5   1   15.38    0.97
  10  -5   1   24.81    1.44
  10  -5   1   26.87    1.38
  10  -5   1   25.94    1.61
 -10  -5  -1   26.18    1.47
 -10  -5  -1   26.03    1.45
  10   5   1   26.18    1.48
 -10   5  -1   28.11    1.56
  10   5   1   25.05    1.45
  10   5   1   23.80    1.50
 -10   5  -1   26.28    1.40
 -11  -5  -1   18.14    1.29
  11  -5   1   16.04    1.17
  11  -5   1   18.11    1.47
 -11  -5  -1   17.78    1.27
  11  -5   1   17.38    1.26
  11   5   1   18.37    1.33
 -11   5  -1   17.19    1.22
  11   5   1   15.36    1.14
  11   5   1   17.64    1.29
 -11   5  -1   19.43    1.43
  12  -5   1    6.03    0.84
 -12  -5  -1    7.21    0.86
 -12  -5  -1    7.34    0.91
 -12   5  -1    7.85    1.02
  12   5   1    6.55    0.90
  12   5   1    6.42    0.89
  12   5   1    6.25    0.89
  13  -5   1    2.96    0.89
  13   5   1    3.74    0.94
  13   5   1    1.82    0.89
 -13   5  -1    4.09    1.03
  13   5   1    3.31    0.91
  14  -6  -1    2.27    0.86
 -14   6   1    0.76    1.05
  14   6  -1    0.12    0.90
  14   6  -1    0.33    0.90
  14   6  -1    1.34    0.92
  13  -6  -1    3.11    0.78
  13   6  -1    2.61    0.84
  13   6  -1    3.67    0.86
 -13   6   1    5.09    1.03
  13   6  -1    3.34    0.84
  12  -6  -1    0.02    0.61
  12   6  -1    0.17    0.69
  12   6  -1    1.75    0.69
 -12   6   1   -0.02    0.79
  12   6  -1    1.48    0.68
 -11  -6   1   -0.22    0.70
  11  -6  -1    0.43    0.53
  11   6  -1    0.13    0.59
 -11   6   1   -0.59    0.68
  11   6  -1    0.41    0.59
  11   6  -1    0.25    0.55
 -10  -6   1    6.54    0.61
  10  -6  -1    5.75    0.58
  10   6  -1    5.91    0.65
 -10   6   1    5.97    0.75
  10   6  -1    5.39    0.61
  10   6  -1    5.83    0.62
   9  -6  -1   11.55    0.72
  -9  -6   1   11.79    0.81
   9  -6  -1   11.99    0.97
   9  -6  -1   11.71    0.82
   9   6  -1   13.16    0.85
   9   6  -1   12.42    0.90
  -9   6   1   11.38    0.76
   9   6  -1   12.87    0.86
  -9   6   1   11.57    0.95
   8  -6  -1    1.02    0.33
   8  -6  -1    0.89    0.43
   8  -6  -1    1.44    0.29
  -8  -6   1    1.22    0.35
  -8   6   1    0.59    0.43
   8   6  -1    1.22    0.35
   8   6  -1    1.40    0.40
   8   6  -1    1.50    0.38
  -8   6   1    0.92    0.30
   7  -6  -1    9.61    0.62
  -7  -6   1    9.56    0.60
   7  -6  -1    9.06    0.53
  -7  -6   1    9.03    0.53
  -7   6   1    9.48    0.73
  -7   6   1    9.46    0.54
  -7   6   1   10.01    0.66
   7   6  -1   10.16    0.66
   7   6  -1    8.96    0.63
   7   6  -1   10.20    0.67
  -7   6   1    9.93    0.56
   6  -6  -1    0.26    0.22
  -6  -6   1    0.07    0.22
   6  -6  -1    0.09    0.17
  -6  -6   1    0.01    0.17
   6   6  -1    0.10    0.24
   6   6  -1    0.05    0.23
  -6   6   1    0.14    0.18
   6   6  -1    0.30    0.26
  -6   6   1    0.15    0.31
  -6   6   1    0.19    0.28
  -5  -6   1   25.28    1.16
   5  -6  -1   24.75    1.14
  -5  -6   1   25.46    1.15
   5  -6  -1   24.61    1.17
   5  -6  -1   23.95    1.19
   5   6  -1   25.33    1.17
  -5   6   1   24.20    1.22
   5   6  -1   25.57    1.17
  -5   6   1   24.33    1.19
   5   6  -1   25.78    1.17
  -4  -6   1    2.42    0.22
  -4  -6   1    2.21    0.22
   4  -6  -1    2.39    0.22
   4  -6  -1    2.21    0.23
   4  -6  -1    2.13    0.27
  -4   6   1    2.27    0.25
  -4   6   1    1.95    0.29
   4   6  -1    2.40    0.25
   4   6  -1    2.79    0.23
   4   6  -1    2.59    0.24
  -3  -6   1   18.72    0.86
   3  -6  -1   18.45    0.86
  -3  -6   1   17.72    0.85
   3  -6  -1   18.07    0.87
   3  -6  -1   18.68    0.86
   3   6  -1   18.27    0.85
   3   6  -1   18.71    0.86
  -3   6   1   19.43    0.90
  -3   6   1   19.57    0.88
   3   6  -1   17.27    0.86
  -2  -6   1    9.21    0.50
   2  -6  -1    9.44    0.48
   2  -6  -1   10.12    0.50
  -2   6   1    9.97    0.52
   2   6  -1    9.70    0.49
   2   6  -1    9.92    0.49
  -2   6   1    9.97    0.49
   1  -6  -1  106.71    4.47
  -1  -6   1  102.58    4.45
  -1  -6   1  103.35    4.46
   1  -6  -1   97.53    4.45
   1   6  -1  103.04    4.45
  -1   6   1  102.92    4.45
  -1   6   1  103.49    4.46
   1   6  -1  102.48    4.45
   0  -6  -1    0.79    0.12
   0  -6   1    1.16    0.16
   0  -6  -1    0.92    0.15
   0  -6   1    1.28    0.13
   0  -6   1    1.04    0.15
   0   6  -1    1.01    0.14
   0   6   1    0.98    0.11
   0   6   1    0.91    0.14
   0   6  -1    1.41    0.13
   0   6   1    1.14    0.13
   0   6   1    0.91    0.11
  -1  -6  -1   55.32    2.35
   1  -6   1   54.77    2.35
   1  -6   1   53.33    2.34
   1  -6   1   55.13    2.34
  -1  -6  -1   53.20    2.34
  -1   6  -1   52.12    2.33
  -1   6  -1   53.37    2.34
   1   6   1   53.24    2.32
  -1   6  -1   53.50    2.35
   1   6   1   53.17    2.33
   1   6   1   51.86    2.32
   2  -6   1    4.20    0.27
  -2  -6  -1    4.38    0.29
  -2  -6  -1    4.33    0.29
   2  -6   1    3.55    0.30
  -2  -6  -1    4.39    0.27
   2  -6   1    3.79    0.29
   2   6   1    4.40    0.26
   2   6   1    4.16    0.25
   2   6   1    4.48    0.29
  -2   6  -1    4.12    0.30
  -2   6  -1    4.35    0.32
  -2   6  -1    4.18    0.25
   3  -6   1    0.27    0.15
  -3  -6  -1    0.66    0.15
   3  -6   1    0.15    0.15
  -3  -6  -1    0.31    0.18
   3  -6   1    0.35    0.17
  -3  -6  -1    0.53    0.14
   3   6   1    0.36    0.14
   3   6   1    0.16    0.19
  -3   6  -1    1.03    0.15
  -3   6  -1    0.88    0.19
  -3   6  -1    0.43    0.21
   3   6   1    0.36    0.15
   3   6   1    0.52    0.13
  -4  -6  -1    8.73    0.47
   4  -6   1    9.33    0.50
   4  -6   1    9.01    0.47
  -4  -6  -1    8.32    0.51
  -4  -6  -1    8.56    0.46
  -4  -6  -1    9.14    0.49
   4  -6   1    8.57    0.54
  -4   6  -1    9.12    0.56
  -4   6  -1    8.75    0.53
   4   6   1    8.32    0.52
   4   6   1    8.76    0.49
   4   6   1    9.51    0.51
  -4   6  -1    9.37    0.47
   4   6   1    8.23    0.47
  -5  -6  -1   17.82    0.85
   5  -6   1   19.30    0.90
  -5  -6  -1   17.48    0.87
  -5  -6  -1   17.16    0.91
  -5  -6  -1   18.83    0.90
   5  -6   1   18.83    0.94
   5  -6   1   18.72    0.86
  -5   6  -1   17.26    0.95
   5   6   1   19.11    0.91
   5   6   1   17.68    0.89
   5   6   1   19.50    0.90
  -5   6  -1   18.37    0.87
  -5   6  -1   17.16    0.92
   5   6   1   18.01    0.91
  -6  -6  -1    6.26    0.38
   6  -6   1    6.20    0.44
  -6  -6  -1    6.39    0.47
  -6  -6  -1    6.40    0.47
   6  -6   1    5.69    0.39
   6  -6   1    6.22    0.49
   6   6   1    6.10    0.46
  -6   6  -1    4.63    0.43
  -6   6  -1    6.28    0.51
  -6   6  -1    6.64    0.45
   6   6   1    6.78    0.46
   6   6   1    6.47    0.47
   7  -6   1   63.01    2.77
  -7  -6  -1   60.13    2.75
   7  -6   1   63.41    2.82
  -7  -6  -1   59.76    2.78
   7   6   1   64.02    2.79
  -7   6  -1   60.30    2.74
   7   6   1   59.89    2.77
   7   6   1   62.11    2.77
  -7   6  -1   62.84    2.82
   8  -6   1    1.12    0.37
  -8  -6  -1    1.93    0.40
   8  -6   1    2.38    0.52
  -8  -6  -1    1.23    0.40
  -8   6  -1    1.85    0.50
   8   6   1    1.24    0.40
  -8   6  -1    2.19    0.38
   8   6   1    1.58    0.40
   8   6   1    1.99    0.43
   9  -6   1   39.51    1.98
  -9  -6  -1   43.31    1.98
  -9  -6  -1   41.01    1.99
  -9   6  -1   42.06    1.95
   9   6   1   41.35    2.01
   9   6   1   40.00    1.99
  -9   6  -1   42.82    2.07
   9   6   1   38.84    1.98
  10  -6   1    1.46    0.47
  10  -6   1    0.39    0.68
  10  -6   1   -0.32    0.50
 -10  -6  -1    0.89    0.53
 -10  -6  -1    0.43    0.54
 -10   6  -1    0.24    0.48
 -10   6  -1    0.32    0.62
  10   6   1    0.08    0.55
  10   6   1    0.76    0.56
  10   6   1    0.81    0.53
 -11  -6  -1    3.89    0.67
  11  -6   1    3.75    0.69
 -11  -6  -1    3.77    0.74
  11   6   1    3.35    0.71
  11   6   1    5.71    0.77
  11   6   1    3.27    0.73
 -11   6  -1    3.38    0.81
  12  -6   1    0.83    0.73
  12   6   1    0.73    0.79
  12   6   1    0.63    0.77
  12   6   1    1.61    0.78
 -12   6  -1    0.94    0.88
  13  -6   1    1.63    0.84
  13   6   1    0.19    0.91
  13   6   1   -0.16    0.88
  13   6   1    1.53    0.92
 -13   6  -1    1.28    1.00
  14  -7  -1    1.04    0.85
  14   7  -1    2.35    0.96
 -14   7   1    1.58    1.11
  14   7  -1    1.38    0.95
  14   7  -1    0.92    0.92
  13  -7  -1    0.63    0.72
  13   7  -1   -0.42    0.78
  13   7  -1   -0.12    0.79
  13   7  -1    0.73    0.81
 -13   7   1    0.12    0.95
  12  -7  -1    2.97    0.67
  12   7  -1    2.16    0.73
  12   7  -1    4.21    0.77
  12   7  -1    1.98    0.71
 -12   7   1    2.86    0.89
  11  -7  -1    0.09    0.52
  11   7  -1   -0.70    0.60
  11   7  -1    0.63    0.57
  11   7  -1   -0.22    0.59
 -11   7   1   -1.22    0.68
  10  -7  -1    5.18    0.58
  10   7  -1    4.42    0.60
  10   7  -1    5.74    0.64
 -10   7   1    6.92    0.76
  10   7  -1    6.40    0.65
  -9  -7   1    0.45    0.40
   9  -7  -1    0.39    0.37
   9   7  -1    0.58    0.44
   9   7  -1    0.48    0.42
   9   7  -1   -0.13    0.38
  -9   7   1    1.13    0.54
   8  -7  -1    2.65    0.39
   8  -7  -1    1.98    0.31
   8  -7  -1    2.37    0.48
  -8  -7   1    3.14    0.38
  -8   7   1    2.82    0.52
   8   7  -1    2.94    0.43
  -8   7   1    3.18    0.54
   8   7  -1    2.69    0.41
   8   7  -1    2.54    0.41
  -8   7   1    2.09    0.32
   7  -7  -1    1.86    0.26
  -7  -7   1    2.29    0.31
   7  -7  -1    1.21    0.30
  -7  -7   1    1.66    0.26
  -7   7   1    1.60    0.39
   7   7  -1    1.70    0.34
  -7   7   1    1.97    0.27
   7   7  -1    1.90    0.34
   7   7  -1    1.87    0.34
  -7   7   1    2.46    0.45
   6  -7  -1   14.16    0.83
   6  -7  -1   14.29    0.74
   6  -7  -1   14.95    0.78
  -6  -7   1   14.19    0.73
   6   7  -1   14.90    0.79
  -6   7   1   14.38    0.82
  -6   7   1   15.60    0.87
   6   7  -1   14.11    0.78
  -6   7   1   14.30    0.71
   6   7  -1   15.95    0.80
   5  -7  -1    9.88    0.55
   5  -7  -1   10.51    0.58
   5  -7  -1    9.95    0.62
  -5  -7   1   10.87    0.55
  -5  -7   1    9.53    0.56
   5   7  -1    9.79    0.58
  -5   7   1   10.80    0.60
   5   7  -1    9.70    0.58
  -5   7   1    9.77    0.65
   5   7  -1    9.42    0.57
   4  -7  -1   68.13    3.10
   4  -7  -1   70.85    3.09
   4  -7  -1   71.10    3.09
  -4  -7   1   71.77    3.09
  -4  -7   1   71.46    3.09
  -4   7   1   70.50    3.12
   4   7  -1   69.70    3.09
   4   7  -1   69.89    3.09
  -4   7   1   69.10    3.11
   4   7  -1   71.80    3.09
  -3  -7   1    2.47    0.24
  -3  -7   1    2.82    0.22
   3  -7  -1    3.08    0.26
   3  -7  -1    3.10    0.25
   3  -7  -1    3.16    0.24
   3   7  -1    2.35    0.22
   3   7  -1    2.98    0.24
   3   7  -1    3.22    0.26
  -3   7   1    3.06    0.29
  -3   7   1    3.10    0.26
  -2  -7   1   34.30    1.51
   2  -7  -1   33.20    1.49
   2  -7  -1   33.81    1.51
  -2   7   1   33.27    1.51
  -2   7   1   34.60    1.50
   2   7  -1   32.31    1.49
   2   7  -1   33.18    1.49
   1  -7  -1    4.24    0.28
  -1  -7   1    4.37    0.28
   1  -7  -1    4.85    0.31
  -1  -7   1    4.65    0.32
  -1   7   1    4.70    0.32
  -1   7   1    4.76    0.29
  -1   7   1    4.50    0.24
   1   7  -1    5.11    0.29
   1   7  -1    4.70    0.28
   0  -7  -1   12.61    0.58
   0  -7  -1   12.68    0.60
   0  -7   1   12.44    0.58
   0   7  -1   11.96    0.57
   0   7   1   11.61    0.57
   0   7   1   11.17    0.56
   0   7   1   12.62    0.57
   0   7  -1   12.23    0.60
  -1  -7  -1    8.15    0.44
  -1  -7  -1    7.92    0.41
   1  -7   1    8.93    0.44
   1  -7   1    8.79    0.41
   1  -7   1    8.13    0.43
  -1   7  -1    8.05    0.43
  -1   7  -1    7.91    0.39
   1   7   1    7.63    0.41
   1   7   1    7.40    0.39
   1   7   1    7.67    0.39
  -1   7  -1    7.82    0.43
   2  -7   1    8.35    0.45
   2  -7   1    8.44    0.45
  -2  -7  -1    7.54    0.44
   2  -7   1    8.64    0.42
  -2  -7  -1    8.24    0.42
   2   7   1    6.92    0.43
  -2   7  -1    8.63    0.46
  -2   7  -1    8.87    0.45
   2   7   1    7.23    0.40
  -2   7  -1    8.12    0.40
   2   7   1    7.40    0.40
   3  -7   1   43.65    2.03
   3  -7   1   46.24    2.02
  -3  -7  -1   45.91    2.02
   3  -7   1   45.39    2.02
  -3  -7  -1   47.51    2.02
  -3  -7  -1   45.96    2.01
   3   7   1   45.99    2.02
  -3   7  -1   45.88    2.04
   3   7   1   46.98    2.00
  -3   7  -1   44.03    1.99
  -3   7  -1   43.03    2.03
   3   7   1   44.33    2.00
   3   7   1   46.53    2.02
   4  -7   1   11.91    0.61
  -4  -7  -1   11.21    0.60
   4  -7   1   11.40    0.58
  -4  -7  -1   11.36    0.62
   4  -7   1   11.45    0.64
  -4  -7  -1   11.51    0.58
   4   7   1   11.07    0.63
  -4   7  -1   11.14    0.57
  -4   7  -1   11.85    0.66
   4   7   1   10.66    0.58
   4   7   1   12.41    0.60
  -4   7  -1   11.55    0.64
   4   7   1   11.66    0.61
  -5  -7  -1   23.57    1.22
  -5  -7  -1   24.96    1.18
   5  -7   1   27.17    1.19
   5  -7   1   27.11    1.22
  -5  -7  -1   25.38    1.18
   5  -7   1   27.38    1.26
  -5  -7  -1   26.47    1.21
   5   7   1   23.73    1.19
  -5   7  -1   26.13    1.18
   5   7   1   27.72    1.23
  -5   7  -1   26.91    1.24
   5   7   1   23.54    1.22
  -5   7  -1   26.54    1.26
   5   7   1   24.16    1.20
  -6  -7  -1   63.88    2.87
   6  -7   1   64.91    2.87
   6  -7   1   65.64    2.91
   6  -7   1   65.99    2.94
  -6  -7  -1   64.48    2.91
  -6  -7  -1   62.82    2.88
  -6   7  -1   64.89    2.88
  -6   7  -1   68.44    2.96
   6   7   1   65.74    2.91
  -6   7  -1   63.71    2.93
   6   7   1   67.35    2.92
   6   7   1   66.59    2.90
  -7  -7  -1    1.51    0.32
   7  -7   1    1.43    0.44
   7  -7   1    1.12    0.33
  -7  -7  -1    1.01    0.37
   7   7   1    1.08    0.35
   7   7   1    1.59    0.36
  -7   7  -1    1.02    0.30
   7   7   1    1.45    0.38
  -7   7  -1    1.58    0.43
   8  -7   1    0.01    0.49
  -8  -7  -1   -0.30    0.36
   8  -7   1   -0.03    0.35
  -8  -7  -1   -0.28    0.39
  -8   7  -1    0.32    0.49
   8   7   1    0.06    0.41
   8   7   1   -0.22    0.38
  -8   7  -1    0.17    0.34
   8   7   1    0.49    0.38
  -9  -7  -1    1.52    0.46
   9  -7   1    0.77    0.44
  -9  -7  -1    0.93    0.50
   9   7   1    1.46    0.51
   9   7   1    0.88    0.48
   9   7   1    0.85    0.46
  -9   7  -1    1.25    0.43
  -9   7  -1    1.96    0.58
 -10  -7  -1    3.20    0.60
 -10  -7  -1    3.74    0.65
  10  -7   1    3.37    0.59
  10  -7   1    4.69    1.34
  10   7   1    3.38    0.62
  10   7   1    3.85    0.66
 -10   7  -1    3.73    0.72
  10   7   1    3.69    0.62
 -11  -7  -1   12.31    0.98
  11  -7   1   11.46    0.90
  11   7   1    9.32    0.91
 -11   7  -1   11.48    1.04
  11   7   1   11.00    0.95
  11   7   1   10.25    0.92
  12  -7   1    6.34    0.83
  12   7   1    4.64    0.90
  12   7   1    4.72    0.88
  12   7   1    4.65    0.86
 -12   7  -1    4.86    0.99
  13  -7   1    7.71    1.00
  13   7   1    8.59    1.03
 -13   7  -1   12.58    1.27
  13   7   1    8.33    1.07
  13   7   1   10.20    1.10
  13  -8  -1    1.59    0.76
  13   8  -1    2.88    0.85
  13   8  -1    3.05    0.90
 -13   8   1    3.60    1.05
  13   8  -1    2.46    0.85
  12  -8  -1    2.09    0.67
  12   8  -1    1.97    0.79
  12   8  -1    2.02    0.74
 -12   8   1    1.67    0.89
  12   8  -1    1.94    0.74
  11  -8  -1    0.07    0.53
 -11   8   1   -0.93    0.70
  11   8  -1   -0.84    0.62
  11   8  -1   -0.09    0.59
  11   8  -1    0.54    0.60
  10  -8  -1    0.00    0.45
 -10   8   1    0.44    0.61
  10   8  -1    0.65    0.48
  10   8  -1    0.08    0.54
  10   8  -1    0.18    0.51
   9  -8  -1    2.96    0.47
   9   8  -1    3.86    0.52
   9   8  -1    3.92    0.54
  -9   8   1    2.74    0.61
   9   8  -1    3.46    0.50
  -8  -8   1   19.21    1.04
   8  -8  -1   20.35    1.09
  -8   8   1   20.28    1.20
   8   8  -1   20.17    1.11
  -8   8   1   21.67    1.22
   8   8  -1   20.40    1.10
  -8   8   1   21.39    1.12
   8   8  -1   21.53    1.13
   7  -8  -1   39.93    1.87
  -7  -8   1   40.37    1.83
   7  -8  -1   39.34    1.83
   7   8  -1   41.57    1.87
  -7   8   1   39.85    1.92
   7   8  -1   40.56    1.89
  -7   8   1   40.52    1.95
   7   8  -1   41.08    1.88
   6  -8  -1   10.57    0.57
   6  -8  -1    9.52    0.60
  -6  -8   1   10.28    0.61
  -6  -8   1    9.48    0.57
   6  -8  -1    9.46    0.67
  -6   8   1   10.36    0.71
   6   8  -1    8.76    0.62
   6   8  -1    9.55    0.62
   6   8  -1    9.58    0.62
  -6   8   1    9.91    0.65
   5  -8  -1   39.10    1.81
   5  -8  -1   40.63    1.78
  -5  -8   1   40.82    1.78
  -5  -8   1   39.33    1.78
   5  -8  -1   40.01    1.78
   5   8  -1   40.26    1.79
  -5   8   1   40.08    1.84
   5   8  -1   37.51    1.78
  -5   8   1   40.04    1.82
   5   8  -1   35.70    1.78
  -4  -8   1    3.84    0.30
   4  -8  -1    3.14    0.29
  -4  -8   1    3.41    0.28
   4  -8  -1    3.89    0.33
   4  -8  -1    3.24    0.28
   4   8  -1    3.30    0.28
  -4   8   1    3.24    0.31
  -4   8   1    3.04    0.35
   4   8  -1    4.49    0.33
   4   8  -1    3.92    0.30
  -3  -8   1   36.98    1.62
  -3  -8   1   36.18    1.59
   3  -8  -1   35.08    1.61
   3  -8  -1   36.23    1.61
   3  -8  -1   35.71    1.60
  -3   8   1   34.09    1.62
  -3   8   1   35.69    1.61
   3   8  -1   34.85    1.59
   3   8  -1   35.95    1.60
   2  -8  -1   10.68    0.55
  -2  -8   1   12.02    0.57
   2  -8  -1   10.33    0.57
  -2   8   1   10.33    0.56
   2   8  -1   11.51    0.55
   2   8  -1   11.30    0.55
  -2   8   1   10.12    0.58
   1  -8  -1   28.37    1.29
  -1  -8   1   29.14    1.30
   1  -8  -1   28.18    1.27
  -1  -8   1   28.87    1.27
  -1   8   1   28.29    1.27
  -1   8   1   27.68    1.28
   1   8  -1   27.93    1.28
  -1   8   1   28.50    1.25
   1   8  -1   28.50    1.27
   0  -8   1    2.99    0.22
   0  -8   1    2.36    0.24
   0  -8  -1    3.52    0.25
   0  -8  -1    3.85    0.26
   0   8   1    2.85    0.21
   0   8  -1    3.42    0.25
   0   8   1    3.12    0.21
   0   8   1    2.65    0.21
   0   8  -1    2.97    0.22
   1  -8   1   14.67    0.72
  -1  -8  -1   15.20    0.70
  -1  -8  -1   15.33    0.72
   1  -8   1   14.84    0.70
   1   8   1   14.49    0.69
   1   8   1   14.90    0.69
  -1   8  -1   14.45    0.68
  -1   8  -1   15.32    0.72
  -1   8  -1   13.98    0.70
   1   8   1   14.92    0.69
  -2  -8  -1  111.93    4.77
  -2  -8  -1  112.99    4.79
   2  -8   1  116.12    4.79
   2  -8   1  105.10    4.78
   2  -8   1  110.93    4.77
  -2   8  -1  108.68    4.78
   2   8   1  110.18    4.77
   2   8   1  110.46    4.76
  -2   8  -1  109.31    4.79
   2   8   1  106.42    4.76
  -2   8  -1  106.66    4.75
  -3  -8  -1   37.06    1.69
  -3  -8  -1   36.47    1.69
   3  -8   1   37.41    1.70
   3  -8   1   39.30    1.70
   3  -8   1   37.79    1.69
   3   8   1   36.55    1.67
   3   8   1   39.15    1.69
  -3   8  -1   36.73    1.66
   3   8   1   37.57    1.69
  -3   8  -1   38.09    1.71
  -3   8  -1   36.15    1.71
   3   8   1   40.14    1.67
  -4  -8  -1    0.71    0.19
   4  -8   1    0.60    0.20
  -4  -8  -1    0.34    0.23
   4  -8   1    0.37    0.24
  -4  -8  -1    0.48    0.19
   4  -8   1    0.49    0.19
  -4   8  -1    0.33    0.23
   4   8   1    0.71    0.20
   4   8   1    0.54    0.17
   4   8   1    0.58    0.20
   4   8   1    0.52    0.24
  -4   8  -1    0.50    0.16
  -4   8  -1    1.03    0.26
   5  -8   1   15.74    0.84
  -5  -8  -1   14.42    0.74
  -5  -8  -1   13.85    0.77
   5  -8   1   14.76    0.75
  -5  -8  -1   14.28    0.78
   5  -8   1   16.13    0.79
  -5   8  -1   16.10    0.85
   5   8   1   15.26    0.80
   5   8   1   14.85    0.80
   5   8   1   14.90    0.77
  -5   8  -1   14.91    0.81
  -5   8  -1   15.13    0.74
   5   8   1   13.78    0.75
   6  -8   1   21.70    1.09
  -6  -8  -1   19.08    1.03
  -6  -8  -1   19.05    0.98
   6  -8   1   19.95    0.96
  -6  -8  -1   18.50    0.95
   6  -8   1   19.97    1.02
  -6  -8  -1   20.27    1.02
   6   8   1   20.03    1.02
   6   8   1   20.57    1.04
   6   8   1   19.80    1.04
  -6   8  -1   20.67    1.07
  -6   8  -1   21.19    0.98
  -6   8  -1   21.04    1.09
   7  -8   1    1.56    0.38
  -7  -8  -1    1.63    0.33
   7  -8   1    1.35    0.34
   7  -8   1    1.79    0.45
  -7  -8  -1    1.42    0.37
  -7   8  -1    1.70    0.46
   7   8   1    1.46    0.38
  -7   8  -1    2.06    0.32
   7   8   1    1.53    0.36
   7   8   1    1.97    0.41
   8  -8   1    7.80    0.60
  -8  -8  -1    5.73    0.59
   8  -8   1    8.62    0.74
  -8  -8  -1    8.03    0.57
   8   8   1    7.10    0.61
   8   8   1    6.69    0.61
   8   8   1    7.49    0.59
  -8   8  -1    7.70    0.54
  -8   8  -1    7.25    0.70
   9  -8   1    0.57    1.01
   9  -8   1   -0.77    0.42
  -9  -8  -1    0.33    0.50
  -9   8  -1   -0.16    0.53
   9   8   1   -0.13    0.50
  -9   8  -1   -0.01    0.56
   9   8   1    0.17    0.45
   9   8   1   -0.02    0.47
  10  -8   1   27.22    1.61
 -10  -8  -1   31.06    1.64
  10   8   1   29.37    1.65
  10   8   1   29.51    1.63
 -10   8  -1   31.11    1.76
  10   8   1   28.14    1.61
  11  -8   1    0.92    0.63
  11   8   1    0.52    0.67
  11   8   1    0.53    0.71
  11   8   1    0.42    0.65
 -11   8  -1    1.57    0.82
  12  -8   1    0.24    0.71
  12   8   1    0.75    0.76
  12   8   1   -0.09    0.79
  12   8   1   -0.26    0.83
 -12   8  -1   -0.09    0.92
  13  -8   1   -0.08    0.82
  13   8   1   -0.01    0.86
  13   8   1    0.20    0.92
  13   8   1    0.83    0.92
 -13   8  -1   -0.27    1.03
  13  -9  -1    3.96    0.83
 -13   9   1    5.76    1.14
  13   9  -1    4.51    0.90
  13   9  -1    5.22    0.95
  13   9  -1    5.41    0.96
  12  -9  -1    0.97    0.66
  12   9  -1    1.41    0.79
  12   9  -1    0.23    0.71
 -12   9   1    1.32    0.92
  12   9  -1   -0.04    0.71
  11  -9  -1   12.46    0.94
  11   9  -1   12.38    0.99
  11   9  -1   13.17    1.00
 -11   9   1   15.01    1.15
  11   9  -1   15.64    1.05
  10  -9  -1    4.38    0.58
  10   9  -1    4.65    0.62
  10   9  -1    5.04    0.63
  10   9  -1    5.03    0.66
 -10   9   1    4.81    0.77
   9  -9  -1    6.15    0.57
   9   9  -1    6.60    0.60
   9   9  -1    5.68    0.61
   9   9  -1    6.73    0.62
  -9   9   1    7.18    0.74
   8  -9  -1    2.71    0.41
   8  -9  -1    3.06    0.37
   8   9  -1    2.65    0.44
   8   9  -1    3.03    0.44
  -8   9   1    2.28    0.49
  -8   9   1    2.79    0.55
   8   9  -1    2.63    0.44
  -7  -9   1    1.47    0.30
   7  -9  -1    2.09    0.33
   7  -9  -1    1.70    0.28
   7   9  -1    1.36    0.35
  -7   9   1    2.33    0.49
   7   9  -1    1.13    0.35
  -7   9   1    1.60    0.39
   7   9  -1    1.20    0.36
   6  -9  -1    2.33    0.29
   6  -9  -1    2.69    0.40
   6  -9  -1    2.12    0.31
  -6  -9   1    1.77    0.29
  -6  -9   1    2.40    0.30
  -6   9   1    2.23    0.41
   6   9  -1    2.23    0.34
   6   9  -1    1.84    0.31
   6   9  -1    1.82    0.31
  -6   9   1    2.46    0.36
   5  -9  -1   33.42    1.52
  -5  -9   1   32.98    1.51
   5  -9  -1   32.49    1.51
   5  -9  -1   31.02    1.54
  -5  -9   1   32.77    1.52
   5   9  -1   32.13    1.52
   5   9  -1   34.19    1.53
   5   9  -1   32.31    1.52
  -5   9   1   33.71    1.55
  -5   9   1   34.07    1.57
   4  -9  -1    6.08    0.45
   4  -9  -1    6.55    0.44
  -4  -9   1    7.25    0.45
   4  -9  -1    5.54    0.48
  -4  -9   1    7.24    0.43
  -4   9   1    6.69    0.52
   4   9  -1    7.66    0.45
   4   9  -1    6.57    0.45
  -4   9   1    6.15    0.48
   4   9  -1    7.05    0.44
   3  -9  -1  135.27    5.72
  -3  -9   1  128.84    5.72
  -3  -9   1  130.44    5.70
   3  -9  -1  126.99    5.71
   3  -9  -1  133.98    5.70
   3   9  -1  130.11    5.70
  -3   9   1  131.74    5.72
  -3   9   1  132.27    5.73
   3   9  -1  132.36    5.70
  -2  -9   1    1.36    0.18
   2  -9  -1    1.84    0.23
  -2  -9   1    0.98    0.22
   2  -9  -1    1.73    0.20
   2   9  -1    1.78    0.21
  -2   9   1    1.83    0.25
   2   9  -1    1.32    0.19
  -2   9   1    1.54    0.21
  -1  -9   1  106.27    4.66
   1  -9  -1  111.82    4.69
  -1  -9   1  105.04    4.69
   1  -9  -1  105.53    4.66
   1   9  -1  107.38    4.67
  -1   9   1  109.81    4.67
  -1   9   1  111.61    4.67
  -1   9   1  104.60    4.64
   1   9  -1  104.16    4.66
   0  -9  -1  144.66    6.29
   0  -9  -1  147.43    6.27
   0  -9   1  144.23    6.29
   0  -9   1  144.20    6.27
   0   9  -1  148.34    6.26
   0   9   1  143.49    6.27
   0   9  -1  144.07    6.28
   0   9   1  142.46    6.26
   0   9   1  144.08    6.25
  -1  -9  -1   16.65    0.77
   1  -9   1   14.40    0.76
   1  -9   1   14.51    0.75
   1  -9   1   15.54    0.73
  -1  -9  -1   15.98    0.74
  -1   9  -1   14.29    0.73
   1   9   1   14.60    0.72
  -1   9  -1   14.95    0.71
   1   9   1   16.20    0.72
   1   9   1   16.34    0.72
  -1   9  -1   15.62    0.76
   2  -9   1   12.17    0.59
   2  -9   1   11.91    0.56
  -2  -9  -1    9.88    0.55
  -2  -9  -1   10.56    0.58
   2  -9   1   11.66    0.60
  -2   9  -1   11.14    0.59
   2   9   1    9.09    0.53
  -2   9  -1   11.07    0.58
  -2   9  -1   11.22    0.53
   2   9   1   10.67    0.56
   2   9   1   10.78    0.54
   3  -9   1   17.38    0.88
   3  -9   1   18.60    0.87
  -3  -9  -1   18.77    0.85
   3  -9   1   17.43    0.85
  -3  -9  -1   18.78    0.87
   3   9   1   16.18    0.82
  -3   9  -1   16.80    0.88
   3   9   1   18.00    0.83
   3   9   1   17.59    0.86
  -3   9  -1   17.66    0.88
  -3   9  -1   17.77    0.82
  -4  -9  -1    5.67    0.41
   4  -9   1    6.81    0.44
   4  -9   1    6.99    0.44
   4  -9   1    7.07    0.50
  -4  -9  -1    5.34    0.39
   4   9   1    5.89    0.41
  -4   9  -1    7.20    0.51
   4   9   1    4.76    0.38
  -4   9  -1    6.27    0.49
   4   9   1    5.70    0.42
  -4   9  -1    6.22    0.38
   4   9   1    7.20    0.44
   5  -9   1   20.73    1.05
  -5  -9  -1   19.35    0.99
  -5  -9  -1   20.35    0.97
   5  -9   1   19.97    0.98
   5  -9   1   20.01    0.99
   5   9   1   20.33    1.02
  -5   9  -1   20.46    1.04
   5   9   1   20.78    1.01
  -5   9  -1   18.71    1.05
   5   9   1   20.24    0.98
  -5   9  -1   19.56    0.95
   6  -9   1    9.31    0.61
  -6  -9  -1    8.88    0.64
   6  -9   1    8.93    0.55
  -6  -9  -1    8.27    0.61
   6  -9   1   10.21    0.67
  -6  -9  -1    8.99    0.54
  -6   9  -1    9.35    0.67
  -6   9  -1    8.34    0.66
   6   9   1    8.12    0.59
  -6   9  -1    8.92    0.56
   6   9   1    8.28    0.63
   6   9   1    8.77    0.65
   7  -9   1   25.68    1.28
   7  -9   1   25.67    1.38
  -7  -9  -1   25.54    1.30
   7  -9   1   26.23    1.24
   7   9   1   25.90    1.34
   7   9   1   24.90    1.31
  -7   9  -1   25.95    1.38
   7   9   1   25.42    1.28
  -7   9  -1   26.13    1.24
  -8  -9  -1    0.40    0.41
   8  -9   1   -0.16    0.38
   8   9   1    0.07    0.41
   8   9   1    0.32    0.39
   8   9   1    0.53    0.42
  -8   9  -1    0.39    0.51
  -8   9  -1    0.24    0.35
   9  -9   1    1.08    0.48
   9   9   1    1.32    0.57
   9   9   1    1.64    0.49
   9   9   1    0.43    0.51
  -9   9  -1    1.48    0.62
  10  -9   1    4.92    0.64
  10   9   1    4.97    0.73
 -10   9  -1    4.62    0.79
  10   9   1    2.72    0.64
  10   9   1    3.60    0.63
  11  -9   1   -0.29    0.62
  11   9   1    0.14    0.67
  11   9   1    0.39    0.76
 -11   9  -1    0.32    0.81
  11   9   1   -0.27    0.66
  12  -9   1    3.30    0.77
  12   9   1    2.04    0.83
  12   9   1    1.97    0.78
 -12   9  -1    2.37    1.01
  12   9   1    2.91    0.91
  13  -9   1    1.06    0.86
 -13   9  -1    0.37    1.09
  13   9   1    1.06    0.88
  13   9   1    2.39    0.99
  13   9   1    1.36    0.97
  13 -10  -1    1.00    0.77
  13  10  -1    0.10    0.87
 -13  10   1    0.25    1.04
  13  10  -1   -1.04    0.81
  13  10  -1   -0.52    0.86
  12 -10  -1    0.69    0.68
 -12  10   1   -0.16    0.97
  12  10  -1   -0.90    0.72
  12  10  -1    0.55    0.79
  12  10  -1   -0.10    0.71
  11 -10  -1    0.45    0.59
 -11  10   1    0.80    0.79
  11  10  -1    0.53    0.70
  11  10  -1    0.80    0.63
  11  10  -1    0.47    0.62
  10 -10  -1    9.68    0.77
  10  10  -1    9.83    0.82
 -10  10   1   10.85    0.96
  10  10  -1   10.04    0.83
  10  10  -1    8.74    0.80
   9 -10  -1    2.45    0.47
   9  10  -1    2.21    0.50
   9  10  -1    1.47    0.53
  -9  10   1    2.48    0.65
   9  10  -1    1.77    0.49
   8 -10  -1   54.15    2.56
   8 -10  -1   55.91    2.59
   8  10  -1   57.25    2.61
   8  10  -1   59.76    2.61
  -8  10   1   56.87    2.69
  -8  10   1   56.62    2.72
   8  10  -1   56.54    2.63
   7 -10  -1   20.05    1.02
  -7 -10   1   18.68    1.07
  -7 -10   1   19.44    1.02
   7 -10  -1   21.28    1.06
  -7  10   1   19.34    1.13
   7  10  -1   20.41    1.08
  -7  10   1   22.12    1.19
   7  10  -1   20.04    1.09
   7  10  -1   20.07    1.06
  -6 -10   1  113.85    4.95
   6 -10  -1  112.60    4.94
  -6 -10   1  111.63    4.95
   6 -10  -1  114.47    4.95
  -6  10   1  109.72    4.98
  -6  10   1  112.41    4.99
   6  10  -1  115.10    4.95
   6  10  -1  113.35    4.95
   6  10  -1  111.58    4.96
   5 -10  -1    0.65    0.25
   5 -10  -1    0.26    0.24
  -5 -10   1    0.35    0.23
  -5 -10   1    0.43    0.25
  -5  10   1    0.96    0.33
   5  10  -1    0.52    0.24
   5  10  -1    0.43    0.24
   5  10  -1    0.90    0.30
  -5  10   1    0.50    0.28
   4 -10  -1   65.91    2.91
  -4 -10   1   63.99    2.91
  -4 -10   1   64.40    2.90
   4 -10  -1   68.08    2.92
   4 -10  -1   66.22    2.90
   4  10  -1   64.78    2.89
  -4  10   1   66.05    2.93
   4  10  -1   60.53    2.90
  -4  10   1   68.37    2.94
   4  10  -1   67.72    2.91
  -3 -10   1    3.93    0.31
  -3 -10   1    3.62    0.34
   3 -10  -1    4.59    0.36
   3 -10  -1    4.30    0.33
  -3  10   1    4.75    0.35
   3  10  -1    4.52    0.32
  -3  10   1    4.77    0.39
   3  10  -1    5.23    0.36
  -2 -10   1   13.54    0.73
   2 -10  -1   13.93    0.69
   2 -10  -1   13.83    0.72
  -2 -10   1   13.91    0.69
   2  10  -1   13.44    0.68
  -2  10   1   14.66    0.71
  -2  10   1   13.84    0.72
   2  10  -1   13.52    0.69
   1 -10  -1   63.35    2.83
   1 -10  -1   63.93    2.80
  -1 -10   1   64.97    2.80
  -1 -10   1   64.57    2.83
  -1  10   1   65.33    2.81
   1  10  -1   64.81    2.81
  -1  10   1   61.75    2.77
  -1  10   1   62.72    2.81
   1  10  -1   63.18    2.79
   0 -10   1   47.50    2.12
   0 -10  -1   45.90    2.12
   0 -10  -1   47.55    2.09
   0 -10   1   48.71    2.09
   0  10   1   48.37    2.09
   0  10   1   47.77    2.08
   0  10  -1   48.01    2.08
   0  10   1   45.92    2.09
   0  10  -1   46.33    2.11
   1 -10   1   33.37    1.45
   1 -10   1   31.37    1.48
  -1 -10  -1   32.93    1.45
  -1 -10  -1   34.34    1.48
   1 -10   1   31.28    1.46
  -1  10  -1   31.12    1.45
   1  10   1   31.46    1.44
   1  10   1   31.66    1.44
  -1  10  -1   32.74    1.47
  -1  10  -1   32.42    1.43
   1  10   1   31.81    1.44
   2 -10   1   42.92    1.87
  -2 -10  -1   43.39    1.88
   2 -10   1   43.08    1.90
   2 -10   1   40.26    1.89
  -2 -10  -1   43.46    1.90
   2  10   1   42.71    1.86
  -2  10  -1   42.74    1.90
  -2  10  -1   40.87    1.85
  -2  10  -1   41.83    1.88
   2  10   1   39.13    1.86
   2  10   1   41.80    1.87
   3 -10   1    5.18    0.39
  -3 -10  -1    4.82    0.35
  -3 -10  -1    4.98    0.40
   3 -10   1    5.33    0.39
   3 -10   1    5.54    0.40
  -3  10  -1    5.46    0.41
   3  10   1    6.03    0.40
  -3  10  -1    4.74    0.33
  -3  10  -1    5.18    0.39
   3  10   1    5.07    0.35
   3  10   1    4.85    0.34
  -4 -10  -1   56.58    2.55
  -4 -10  -1   57.64    2.55
   4 -10   1   55.72    2.57
   4 -10   1   59.96    2.55
   4 -10   1   58.16    2.56
   4  10   1   58.97    2.55
  -4  10  -1   55.23    2.51
   4  10   1   53.86    2.53
   4  10   1   58.89    2.56
  -4  10  -1   55.22    2.57
  -4  10  -1   57.81    2.58
   4  10   1   58.81    2.53
  -5 -10  -1    0.04    0.23
   5 -10   1   -0.12    0.24
   5 -10   1   -0.20    0.33
  -5 -10  -1    0.10    0.25
   5 -10   1   -0.05    0.25
  -5  10  -1    0.14    0.21
  -5  10  -1    0.05    0.33
  -5  10  -1    0.25    0.29
   5  10   1   -0.07    0.24
   5  10   1    0.00    0.23
   5  10   1    0.21    0.30
  -6 -10  -1    4.06    0.42
  -6 -10  -1    3.44    0.36
   6 -10   1    4.66    0.50
   6 -10   1    4.73    0.42
   6 -10   1    5.06    0.39
  -6  10  -1    4.68    0.48
   6  10   1    4.76    0.47
  -6  10  -1    4.21    0.51
  -6  10  -1    5.29    0.38
   6  10   1    4.78    0.40
   6  10   1    4.35    0.44
  -7 -10  -1    1.50    0.37
   7 -10   1    1.42    0.37
   7 -10   1    1.34    0.30
  -7  10  -1    1.54    0.33
   7  10   1    1.74    0.38
   7  10   1    1.73    0.42
   7  10   1    1.42    0.34
  -7  10  -1    1.09    0.47
   8 -10   1    2.73    0.46
   8  10   1    2.66    0.50
  -8  10  -1    4.49    0.64
   8  10   1    3.23    0.53
   8  10   1    2.29    0.44
   9 -10   1    1.23    0.50
   9  10   1    1.52    0.58
   9  10   1    1.64    0.49
  -9  10  -1    2.24    0.68
   9  10   1    2.37    0.56
  10 -10   1    0.25    0.56
 -10  10  -1    0.78    0.73
  10  10   1   -0.10    0.59
  10  10   1    0.65    0.57
  10  10   1   -0.18    0.67
  11 -10   1   -0.21    0.65
 -11  10  -1    0.90    0.86
  11  10   1    1.87    0.77
  11  10   1   -0.18    0.70
  11  10   1    0.55    0.66
  12 -10   1    0.85    0.76
  12  10   1    1.71    0.83
  12  10   1    2.02    0.94
  12  10   1    0.48    0.77
 -12  10  -1    1.34    1.03
  13 -10   1    0.25    0.85
  13  10   1    0.08    0.95
 -13  10  -1    0.14    1.11
  13  10   1    0.65    1.02
  13  10   1   -0.19    0.87
  13 -11  -1    1.61    0.81
 -13  11   1    2.30    1.12
  13  11  -1    1.43    0.90
  13  11  -1    1.29    0.87
  13  11  -1    0.80    0.91
  12 -11  -1   19.35    1.49
 -12  11   1   25.43    1.90
  12  11  -1   24.23    1.70
  12  11  -1   21.60    1.59
  12  11  -1   24.32    1.58
  11 -11  -1    8.07    0.82
 -11  11   1    8.88    1.04
  11  11  -1    8.44    0.89
  11  11  -1    9.04    0.87
  11  11  -1   10.98    0.93
  10 -11  -1   25.94    1.43
  10  11  -1   24.32    1.47
 -10  11   1   24.21    1.61
  10  11  -1   25.45    1.47
  10  11  -1   21.24    1.41
   9 -11  -1    6.57    0.61
  -9  11   1    6.56    0.78
   9  11  -1    7.12    0.67
   9  11  -1    6.08    0.61
   9  11  -1    5.95    0.65
   8 -11  -1    6.16    0.51
   8 -11  -1    6.25    0.55
   8  11  -1    6.79    0.62
  -8  11   1    8.07    0.74
   8  11  -1    6.09    0.59
  -8  11   1    6.41    0.74
   8  11  -1    6.42    0.58
  -7 -11   1    0.43    0.33
  -7 -11   1    0.44    0.31
   7 -11  -1    0.06    0.33
   7 -11  -1    0.21    0.29
  -7  11   1    0.81    0.39
   7  11  -1    0.48    0.37
   7  11  -1    0.64    0.34
  -7  11   1    0.23    0.47
   7  11  -1    0.56    0.36
  -6 -11   1    0.70    0.30
   6 -11  -1    0.76    0.29
   6 -11  -1    1.06    0.31
  -6 -11   1    0.66    0.29
   6  11  -1    0.33    0.31
  -6  11   1    0.54    0.37
   6  11  -1    0.58    0.35
  -6  11   1    1.18    0.42
   6  11  -1    0.30    0.30
   5 -11  -1    0.88    0.26
   5 -11  -1    1.25    0.28
  -5 -11   1    1.29    0.28
  -5 -11   1    1.00    0.26
   5  11  -1    0.85    0.27
  -5  11   1    0.89    0.36
  -5  11   1    0.77    0.30
   5  11  -1    1.06    0.28
   5  11  -1    0.90    0.30
   4 -11  -1   85.84    4.04
  -4 -11   1   89.89    4.03
   4 -11  -1   94.75    4.04
  -4 -11   1   95.76    4.06
  -4  11   1   90.86    4.07
   4  11  -1   89.71    4.03
  -4  11   1   90.92    4.06
   4  11  -1   95.72    4.04
   4  11  -1   94.04    4.03
   3 -11  -1    6.49    0.40
   3 -11  -1    5.07    0.41
  -3 -11   1    5.45    0.41
  -3 -11   1    6.16    0.44
  -3  11   1    6.53    0.44
   3  11  -1    4.97    0.41
   3  11  -1    5.98    0.40
  -3  11   1    5.38    0.44
  -2 -11   1   93.91    4.02
   2 -11  -1   91.63    4.05
  -2 -11   1   93.88    4.05
   2 -11  -1   91.13    4.02
   2  11  -1   92.21    4.02
  -2  11   1   91.35    4.03
  -2  11   1   89.40    4.03
   2  11  -1   92.28    4.01
  -1 -11   1  116.56    5.12
   1 -11  -1  116.03    5.12
   1 -11  -1  117.99    5.09
  -1 -11   1  118.53    5.09
  -1  11   1  115.94    5.09
  -1  11   1  120.03    5.10
  -1  11   1  112.06    5.06
   1  11  -1  116.44    5.08
   1  11  -1  120.06    5.10
   0 -11  -1  142.16    5.95
   0 -11   1  129.51    5.94
   0 -11   1  138.27    5.91
   0 -11  -1  137.84    5.92
   0  11   1  138.87    5.91
   0  11  -1  138.35    5.93
   0  11   1  134.76    5.90
   0  11  -1  133.36    5.90
   0  11   1  132.94    5.91
   1 -11   1   13.81    0.67
  -1 -11  -1   13.70    0.68
   1 -11   1   13.78    0.71
  -1 -11  -1   13.72    0.71
   1 -11   1   13.06    0.71
   1  11   1   12.54    0.66
  -1  11  -1   13.24    0.70
  -1  11  -1   13.15    0.64
   1  11   1   13.28    0.66
   1  11   1   12.93    0.66
   2 -11   1    5.57    0.44
  -2 -11  -1    5.62    0.40
   2 -11   1    7.16    0.43
  -2 -11  -1    5.00    0.38
   2 -11   1    5.80    0.39
   2  11   1    4.67    0.35
  -2  11  -1    4.49    0.32
   2  11   1    5.23    0.39
  -2  11  -1    4.90    0.41
  -2  11  -1    6.48    0.42
   2  11   1    5.00    0.35
  -3 -11  -1    1.80    0.25
  -3 -11  -1    1.62    0.27
   3 -11   1    1.52    0.29
   3 -11   1    1.99    0.25
   3 -11   1    1.64    0.27
  -3  11  -1    1.38    0.28
  -3  11  -1    1.69    0.29
   3  11   1    2.00    0.22
  -3  11  -1    1.94    0.20
   3  11   1    1.49    0.22
   3  11   1    2.00    0.28
   4 -11   1    6.35    0.45
  -4 -11  -1    5.55    0.41
   4 -11   1    6.00    0.48
   4 -11   1    6.23    0.42
  -4 -11  -1    5.51    0.42
  -4  11  -1    5.77    0.48
   4  11   1    6.14    0.43
   4  11   1    6.41    0.45
   4  11   1    4.89    0.41
  -4  11  -1    8.09    0.53
  -4  11  -1    5.63    0.41
  -5 -11  -1    1.17    0.29
  -5 -11  -1    1.08    0.27
   5 -11   1    1.10    0.29
   5 -11   1    1.24    0.29
   5  11   1    1.22    0.35
  -5  11  -1    0.87    0.33
   5  11   1    1.20    0.28
   5  11   1    0.71    0.28
  -5  11  -1    1.05    0.37
  -5  11  -1    0.87    0.25
   6 -11   1   12.24    0.77
   6 -11   1   11.06    0.71
  -6 -11  -1   11.78    0.71
  -6 -11  -1   13.65    0.78
  -6  11  -1   11.95    0.84
   6  11   1   13.01    0.80
  -6  11  -1   12.53    0.70
   6  11   1   12.49    0.73
   6  11   1   12.33    0.79
  -6  11  -1   12.19    0.85
   7 -11   1   16.18    0.92
  -7 -11  -1   17.47    1.00
   7 -11   1   17.46    1.01
  -7 -11  -1   18.43    1.01
   7  11   1   17.85    0.96
   7  11   1   16.77    1.03
  -7  11  -1   17.92    1.11
   7  11   1   16.82    1.03
   8 -11   1   10.13    0.69
   8  11   1    8.15    0.66
   8  11   1   10.12    0.75
   8  11   1    8.95    0.72
  -8  11  -1    8.38    0.81
   9 -11   1    0.38    0.50
   9  11   1   -0.20    0.53
   9  11   1    1.30    0.60
   9  11   1    0.86    0.48
  -9  11  -1   -0.40    0.66
  10 -11   1    1.71    0.61
  10  11   1    1.41    0.70
 -10  11  -1    1.58    0.80
  10  11   1    1.62    0.60
  10  11   1   -0.06    0.62
  11 -11   1    0.74    0.68
  11  11   1   -0.81    0.79
  11  11   1   -0.20    0.68
  11  11   1    0.27    0.74
 -11  11  -1    0.23    0.89
  12 -11   1   -0.76    0.75
  12  11   1    1.35    0.85
  12  11   1   -0.35    0.79
 -12  11  -1    0.13    1.01
  12  11   1   -0.30    0.93
  13 -12  -1    3.68    0.85
  13  12  -1    4.19    0.95
  13  12  -1    2.23    0.86
  13  12  -1    4.31    0.97
 -13  12   1    3.55    1.20
  12 -12  -1    0.12    0.70
  12  12  -1    1.40    0.81
 -12  12   1    2.42    1.04
  12  12  -1    1.55    0.81
  12  12  -1   -0.09    0.73
  11 -12  -1    0.22    0.61
  11  12  -1    0.39    0.68
  11  12  -1    0.12    0.72
 -11  12   1    0.40    0.87
  11  12  -1    0.11    0.64
  10 -12  -1    1.83    0.57
  10  12  -1    2.12    0.61
  10  12  -1    1.07    0.58
 -10  12   1    2.98    0.80
  10  12  -1    1.76    0.63
   9 -12  -1   25.47    1.47
   9  12  -1   28.51    1.53
   9  12  -1   29.25    1.51
   9  12  -1   26.70    1.48
  -9  12   1   27.28    1.66
   8 -12  -1    9.33    0.68
   8 -12  -1    8.47    0.70
  -8  12   1    9.53    0.83
  -8  12   1    7.65    1.07
   8  12  -1   10.74    0.73
   8  12  -1    8.51    0.71
   8  12  -1    9.37    0.69
  -7 -12   1   68.25    3.12
   7 -12  -1   68.08    3.11
   7 -12  -1   71.36    3.12
  -7 -12   1   69.11    3.10
  -7  12   1   68.48    3.19
   7  12  -1   69.47    3.14
   7  12  -1   70.53    3.11
  -7  12   1   67.87    3.17
   7  12  -1   68.99    3.12
   6 -12  -1    3.15    0.39
  -6 -12   1    3.11    0.38
  -6 -12   1    2.67    0.38
   6 -12  -1    2.69    0.37
   6  12  -1    3.07    0.40
   6  12  -1    3.22    0.37
  -6  12   1    2.88    0.44
  -6  12   1    3.77    0.52
   6  12  -1    3.77    0.44
  -5 -12   1  152.98    6.64
   5 -12  -1  152.70    6.63
  -5 -12   1  155.79    6.65
   5 -12  -1  149.28    6.65
   5  12  -1  149.71    6.63
  -5  12   1  156.84    6.67
   5  12  -1  149.60    6.65
   5  12  -1  152.68    6.64
  -5  12   1  150.34    6.67
   4 -12  -1   11.42    0.67
  -4 -12   1   11.72    0.69
  -4 -12   1    9.92    0.65
   4 -12  -1   12.23    0.66
   4  12  -1   11.04    0.68
   4  12  -1   10.98    0.65
  -4  12   1   11.74    0.71
  -4  12   1   12.15    0.73
   4  12  -1   11.39    0.68
   3 -12  -1    4.03    0.36
  -3 -12   1    2.67    0.34
  -3 -12   1    2.63    0.30
   3 -12  -1    3.71    0.32
  -3  12   1    2.79    0.33
  -3  12   1    3.30    0.37
   3  12  -1    3.77    0.33
   3  12  -1    3.95    0.32
  -2 -12   1   14.06    0.75
   2 -12  -1   14.99    0.72
   2 -12  -1   13.05    0.74
  -2 -12   1   14.82    0.72
   2  12  -1   15.33    0.73
   2  12  -1   14.05    0.72
  -2  12   1   13.75    0.75
  -2  12   1   13.03    0.74
  -2  12   1   13.18    0.65
  -1 -12   1   16.98    0.82
   1 -12  -1   15.91    0.85
   1 -12  -1   16.99    0.82
  -1 -12   1   17.05    0.85
   1  12  -1   16.82    0.80
  -1  12   1   14.99    0.76
   1  12  -1   16.98    0.83
  -1  12   1   16.62    0.82
  -1  12   1   16.91    0.83
   0 -12  -1   13.53    0.69
   0 -12   1   12.91    0.73
   0 -12  -1   13.44    0.73
   0 -12   1   13.33    0.69
   0  12   1   13.02    0.66
   0  12   1   14.33    0.70
   0  12  -1   14.10    0.72
   0  12   1   13.49    0.71
   0  12  -1   14.22    0.67
  -1 -12  -1   52.90    2.29
   1 -12   1   53.41    2.28
  -1 -12  -1   50.83    2.31
   1 -12   1   51.32    2.32
  -1  12  -1   51.34    2.31
  -1  12  -1   50.41    2.26
   1  12   1   49.88    2.27
   1  12   1   49.30    2.27
   1  12   1   52.94    2.28
   2 -12   1    1.88    0.24
   2 -12   1    1.85    0.28
  -2 -12  -1    1.73    0.25
  -2 -12  -1    1.87    0.27
  -2  12  -1    0.89    0.26
  -2  12  -1    1.58    0.26
   2  12   1    1.26    0.19
   2  12   1    0.94    0.20
  -2  12  -1    1.98    0.19
   2  12   1    0.85    0.24
   3 -12   1  105.02    4.62
   3 -12   1  108.58    4.65
  -3 -12  -1  108.48    4.65
  -3 -12  -1  104.94    4.62
  -3  12  -1  108.29    4.66
   3  12   1  105.20    4.60
  -3  12  -1  104.10    4.59
   3  12   1  105.00    4.62
  -3  12  -1  101.82    4.63
  -4 -12  -1    6.09    0.43
   4 -12   1    5.06    0.45
   4 -12   1    5.39    0.42
  -4 -12  -1    4.94    0.43
   4  12   1    6.33    0.47
   4  12   1    6.17    0.45
  -4  12  -1    5.29    0.47
  -4  12  -1    5.98    0.39
   4  12   1    5.55    0.43
  -4  12  -1    5.42    0.48
  -5 -12  -1   39.62    1.80
  -5 -12  -1   41.07    1.80
   5 -12   1   38.13    1.79
   5 -12   1   35.71    1.80
  -5  12  -1   37.29    1.84
   5  12   1   39.94    1.81
  -5  12  -1   37.43    1.75
   5  12   1   40.91    1.76
   5  12   1   39.36    1.81
  -5  12  -1   36.91    1.83
  -6 -12  -1    0.87    0.32
   6 -12   1    1.24    0.32
   6 -12   1    0.95    0.34
  -6 -12  -1    0.45    0.34
  -6  12  -1    1.26    0.45
   6  12   1    0.49    0.39
   6  12   1    1.10    0.33
  -6  12  -1    1.02    0.39
   6  12   1    0.62    0.34
  -7 -12  -1    0.36    0.34
   7 -12   1    0.26    0.32
   7 -12   1    0.72    0.39
  -7 -12  -1    0.65    0.39
   7  12   1    0.38    0.35
  -7  12  -1    0.82    0.50
   7  12   1    0.70    0.40
   7  12   1   -0.42    0.42
   8 -12   1    2.69    0.49
   8  12   1    2.13    0.53
   8  12   1    1.85    0.54
  -8  12  -1    2.05    0.64
   8  12   1    1.88    0.45
   9 -12   1    3.72    0.61
   9  12   1    4.74    0.71
  -9  12  -1    5.54    0.81
   9  12   1    4.80    0.67
   9  12   1    4.23    0.58
  10 -12   1    0.83    0.60
  10  12   1   -0.31    0.60
  10  12   1   -0.10    0.71
 -10  12  -1   -0.41    0.78
  10  12   1    1.41    0.67
  11 -12   1    7.07    0.82
 -11  12  -1    6.77    1.06
  11  12   1    9.70    1.03
  11  12   1    5.41    0.81
  11  12   1    5.94    0.92
  12 -12   1   -0.02    0.76
  12  12   1    0.64    0.96
  12  12   1    0.88    0.90
  12  12   1   -0.12    0.80
 -12  12  -1   -0.37    1.02
  12 -13  -1    2.14    0.77
  12  13  -1    1.32    0.85
  12  13  -1    0.43    0.77
 -12  13   1    0.46    1.04
  12  13  -1    1.53    0.86
  11 -13  -1   20.54    1.47
 -11  13   1   24.74    1.77
  11  13  -1   20.06    1.49
  11  13  -1   18.87    1.35
  11  13  -1   21.62    1.45
  10 -13  -1    7.85    0.76
 -10  13   1    8.41    0.99
  10  13  -1    8.34    0.84
  10  13  -1    6.85    0.81
  10  13  -1    7.77    0.77
   9 -13  -1   19.67    1.24
   9  13  -1   20.25    1.32
   9  13  -1   20.91    1.26
   9  13  -1   20.41    1.30
  -9  13   1   22.35    1.48
   8 -13  -1    9.34    0.75
  -8 -13   1    9.49    0.71
   8 -13  -1    9.65    0.70
   8  13  -1    8.51    0.72
  -8  13   1   10.74    0.87
   8  13  -1    9.26    0.69
   8  13  -1    9.94    0.75
   7 -13  -1    2.75    0.42
  -7 -13   1    2.53    0.45
   7 -13  -1    2.99    0.41
  -7 -13   1    2.58    0.42
   7  13  -1    2.06    0.40
   7  13  -1    3.56    0.50
   7  13  -1    2.84    0.46
  -7  13   1    3.33    0.58
  -7  13   1    1.87    0.49
  -6 -13   1    7.73    0.56
   6 -13  -1    6.43    0.53
   6 -13  -1    7.13    0.56
  -6 -13   1    7.04    0.54
   6  13  -1    7.10    0.53
   6  13  -1    7.54    0.57
  -6  13   1    8.13    0.65
   6  13  -1    6.51    0.54
  -6  13   1    7.45    0.66
  -5 -13   1   61.05    2.68
  -5 -13   1   58.19    2.66
   5 -13  -1   58.93    2.66
   5 -13  -1   55.94    2.67
   5  13  -1   59.42    2.65
   5  13  -1   58.38    2.66
   5  13  -1   58.82    2.67
  -5  13   1   59.03    2.70
  -5  13   1   61.25    2.71
   4 -13  -1    9.38    0.61
  -4 -13   1   10.11    0.67
  -4 -13   1   10.81    0.63
   4 -13  -1    9.98    0.67
  -4  13   1    8.76    0.69
   4  13  -1    9.66    0.64
   4  13  -1   10.69    0.63
  -4  13   1   10.15    0.68
   4  13  -1    9.88    0.65
  -3 -13   1   62.36    2.78
   3 -13  -1   62.47    2.77
   3 -13  -1   63.21    2.81
  -3 -13   1   61.64    2.80
   3  13  -1   62.18    2.77
   3  13  -1   61.96    2.77
  -3  13   1   63.08    2.80
  -3  13   1   61.61    2.80
   2 -13  -1   29.74    1.34
  -2 -13   1   28.70    1.34
  -2 -13   1   28.64    1.38
   2 -13  -1   29.19    1.37
   2  13  -1   27.45    1.33
  -2  13   1   28.94    1.36
   2  13  -1   28.93    1.34
  -2  13   1   28.18    1.35
  -1 -13   1   84.13    3.78
   1 -13  -1   84.35    3.78
   1 -13  -1   87.18    3.75
  -1 -13   1   86.28    3.75
   1  13  -1   88.90    3.76
   1  13  -1   84.99    3.73
  -1  13   1   85.76    3.75
  -1  13   1   81.51    3.71
   0 -13   1    8.44    0.57
   0 -13  -1    8.30    0.55
   0 -13  -1    8.15    0.51
   0 -13   1    9.14    0.53
   0  13   1    8.47    0.52
   0  13  -1    8.47    0.48
   0  13   1    7.67    0.47
   0  13  -1    9.03    0.55
   1 -13   1   19.64    1.05
  -1 -13  -1   21.39    1.05
  -1 -13  -1   22.55    1.03
   1 -13   1   20.76    1.02
   1  13   1   22.42    1.00
   1  13   1   20.65    1.01
  -1  13  -1   21.96    1.05
  -1  13  -1   19.97    0.98
   2 -13   1    6.58    0.43
   2 -13   1    5.94    0.49
  -2 -13  -1    6.05    0.47
  -2 -13  -1    6.30    0.44
  -2  13  -1    7.98    0.52
  -2  13  -1    5.96    0.47
   2  13   1    5.75    0.42
  -2  13  -1    6.04    0.38
   2  13   1    6.48    0.47
   3 -13   1    1.97    0.29
  -3 -13  -1    1.53    0.30
   3 -13   1    2.33    0.33
  -3 -13  -1    1.61    0.29
  -3  13  -1    1.95    0.23
  -3  13  -1    1.83    0.33
   3  13   1    2.41    0.33
  -3  13  -1    1.95    0.33
   3  13   1    1.82    0.25
   4 -13   1   21.33    1.09
  -4 -13  -1   21.06    1.06
  -4 -13  -1   21.90    1.08
   4 -13   1   21.17    1.05
  -4  13  -1   20.24    1.01
   4  13   1   20.21    1.08
   4  13   1   21.05    1.02
   4  13   1   21.39    1.08
  -4  13  -1   19.85    1.09
  -4  13  -1   21.84    1.12
   5 -13   1    1.12    0.32
  -5 -13  -1    0.27    0.31
  -5 -13  -1    0.82    0.32
   5 -13   1    0.54    0.33
  -5  13  -1    1.06    0.39
   5  13   1    0.93    0.27
   5  13   1    0.80    0.32
  -5  13  -1    1.00    0.39
   5  13   1    1.43    0.38
  -6 -13  -1    2.58    0.40
   6 -13   1    3.14    0.43
  -6 -13  -1    3.95    0.45
   6 -13   1    3.07    0.40
  -6  13  -1    3.51    0.52
  -6  13  -1    2.87    0.48
   6  13   1    3.58    0.49
   6  13   1    3.02    0.36
   6  13   1    2.42    0.42
  -7 -13  -1   30.10    1.57
  -7 -13  -1   31.80    1.54
   7 -13   1   33.12    1.56
   7 -13   1   29.92    1.52
   7  13   1   30.37    1.61
   7  13   1   31.80    1.60
  -7  13  -1   30.29    1.65
   7  13   1   31.38    1.53
   8 -13   1    0.11    0.48
  -8  13  -1    0.29    0.62
   8  13   1    1.01    0.58
   8  13   1    0.78    0.45
   8  13   1    0.77    0.51
   9 -13   1    7.79    0.73
   9  13   1    6.20    0.77
  -9  13  -1    7.85    0.90
   9  13   1    5.90    0.67
   9  13   1    9.69    0.87
  10 -13   1   -0.18    0.61
 -10  13  -1    1.58    0.84
  10  13   1   -0.32    0.80
  10  13   1    0.04    0.69
  10  13   1   -0.20    0.60
  11 -13   1    0.01    0.71
  11  13   1    1.63    0.92
  11  13   1    0.66    0.70
 -11  13  -1    1.43    0.97
  11  13   1    2.14    0.84
  12 -13   1    5.48    0.92
  12  13   1    4.14    0.86
  12  13   1    4.52    1.01
  12  13   1    6.34    1.11
 -12  13  -1    4.64    1.15
  12 -14  -1    0.18    0.75
  12  14  -1    0.68    0.77
  12  14  -1    0.21    0.87
 -12  14   1    1.46    1.09
  12  14  -1    0.40    0.89
  11 -14  -1   -0.27    0.66
  11  14  -1    0.42    0.67
  11  14  -1    0.24    0.77
  11  14  -1    0.65    0.75
 -11  14   1   -0.02    0.94
  10 -14  -1    3.60    0.68
  10  14  -1    5.41    0.76
  10  14  -1    5.02    0.80
 -10  14   1    4.35    0.90
  10  14  -1    2.82    0.63
   9 -14  -1    2.86    0.58
  -9  14   1    3.31    0.78
   9  14  -1    2.29    0.55
   9  14  -1    2.82    0.63
   9  14  -1    4.22    0.67
   8 -14  -1   10.99    0.85
   8 -14  -1   11.08    0.79
  -8 -14   1   10.77    0.80
   8  14  -1   11.73    0.88
   8  14  -1   12.15    0.85
   8  14  -1   12.25    0.85
  -8  14   1   11.09    0.95
   7 -14  -1    4.40    0.50
   7 -14  -1    5.58    0.52
  -7 -14   1    4.25    0.51
  -7 -14   1    4.88    0.51
  -7  14   1    3.75    0.64
   7  14  -1    5.95    0.58
   7  14  -1    5.05    0.51
   7  14  -1    5.95    0.55
  -7  14   1    4.59    0.60
   6 -14  -1   52.99    2.41
  -6 -14   1   52.14    2.42
  -6 -14   1   53.35    2.42
   6 -14  -1   51.78    2.42
   6  14  -1   52.24    2.43
  -6  14   1   51.53    2.46
   6  14  -1   54.17    2.42
   6  14  -1   52.72    2.39
  -6  14   1   50.34    2.47
   5 -14  -1    2.08    0.38
  -5 -14   1    1.58    0.37
  -5 -14   1    2.49    0.36
   5 -14  -1    2.24    0.35
   5  14  -1    2.53    0.41
  -5  14   1    2.75    0.42
  -5  14   1    1.69    0.45
   5  14  -1    2.58    0.35
   5  14  -1    1.93    0.37
  -4 -14   1   38.53    1.79
  -4 -14   1   38.72    1.75
   4 -14  -1   36.63    1.75
   4 -14  -1   36.41    1.78
   4  14  -1   38.17    1.77
  -4  14   1   37.68    1.79
   4  14  -1   38.49    1.74
   4  14  -1   37.19    1.75
  -4  14   1   36.60    1.79
  -3 -14   1    1.27    0.29
   3 -14  -1    1.76    0.33
   3 -14  -1    1.96    0.30
  -3 -14   1    1.16    0.33
   3  14  -1    2.16    0.32
  -3  14   1    1.81    0.35
  -3  14   1    2.24    0.34
   3  14  -1    2.15    0.28
  -2 -14   1    5.37    0.45
   2 -14  -1    4.24    0.37
   2 -14  -1    5.10    0.45
  -2 -14   1    6.60    0.43
   2  14  -1    4.70    0.39
   2  14  -1    5.64    0.40
  -2  14   1    3.92    0.32
  -2  14   1    5.05    0.43
  -2  14   1    6.78    0.46
   1 -14  -1    8.69    0.58
   1 -14  -1    9.02    0.55
  -1 -14   1    8.91    0.55
  -1 -14   1    8.72    0.62
  -1  14   1    8.45    0.56
   1  14  -1    8.90    0.52
   1  14  -1    9.04    0.56
  -1  14   1    8.21    0.47
   0 -14  -1   49.04    2.20
   0 -14   1   50.48    2.20
   0 -14  -1   49.56    2.25
   0 -14   1   49.09    2.24
   0  14  -1   47.63    2.18
   0  14   1   47.51    2.17
   0  14  -1   50.06    2.22
   0  14   1   49.19    2.20
   1 -14   1    0.54    0.27
  -1 -14  -1    0.45    0.27
  -1 -14  -1   -0.01    0.22
   1 -14   1    0.71    0.23
  -1  14  -1    0.58    0.26
   1  14   1    0.59    0.22
  -1  14  -1    0.65    0.18
   1  14   1    0.42    0.22
  -2 -14  -1   47.24    2.05
   2 -14   1   44.39    2.08
  -2 -14  -1   46.70    2.08
   2 -14   1   46.02    2.04
  -2  14  -1   43.29    2.03
  -2  14  -1   43.49    2.00
  -2  14  -1   45.70    2.08
   2  14   1   44.66    2.03
   2  14   1   45.09    2.03
   3 -14   1    0.39    0.26
  -3 -14  -1    0.43    0.27
  -3 -14  -1    0.26    0.29
   3 -14   1    0.43    0.29
  -3  14  -1    0.42    0.29
   3  14   1    0.46    0.29
  -3  14  -1    0.00    0.19
   3  14   1    0.52    0.22
  -3  14  -1    0.57    0.33
   4 -14   1    3.10    0.35
  -4 -14  -1    2.77    0.39
   4 -14   1    2.03    0.38
  -4 -14  -1    2.89    0.36
  -4  14  -1    2.43    0.40
   4  14   1    2.54    0.30
   4  14   1    2.72    0.41
  -4  14  -1    1.98    0.38
  -4  14  -1    2.90    0.37
   4  14   1    2.94    0.38
   5 -14   1   13.57    0.81
  -5 -14  -1   13.39    0.81
  -5 -14  -1   14.69    0.83
   5 -14   1   12.99    0.83
   5  14   1   13.96    0.85
  -5  14  -1   13.16    0.87
   5  14   1   12.95    0.76
   5  14   1   13.53    0.86
  -5  14  -1   12.31    0.89
   6 -14   1    0.28    0.36
   6 -14   1    0.40    0.37
  -6 -14  -1   -0.57    0.37
  -6 -14  -1    0.43    0.36
   6  14   1    1.00    0.45
  -6  14  -1    0.64    0.46
   6  14   1    0.57    0.39
  -6  14  -1   -0.07    0.46
   6  14   1   -0.05    0.32
   7 -14   1   14.66    0.91
  -7 -14  -1   16.64    0.95
  -7 -14  -1   14.47    1.03
   7 -14   1   15.49    0.99
   7  14   1   15.29    1.08
   7  14   1   16.86    1.06
   7  14   1   15.71    0.93
  -7  14  -1   14.69    1.12
   8 -14   1    4.92    0.60
  -8 -14  -1    3.79    0.59
   8  14   1    4.51    0.70
   8  14   1    2.95    0.60
  -8  14  -1    4.69    0.74
   8  14   1    2.63    0.52
   9 -14   1   11.55    0.87
  -9  14  -1   12.51    1.07
   9  14   1   10.54    0.94
   9  14   1   12.72    1.01
   9  14   1   10.07    0.81
  10 -14   1    1.14    0.67
 -10  14  -1    1.32    0.87
  10  14   1    0.43    0.83
  10  14   1    0.63    0.64
  10  14   1    1.89    0.75
  11 -14   1   -0.02    0.74
  11  14   1   -0.25    0.71
  11  14   1    0.55    0.93
  11  14   1   -0.77    0.82
 -11  14  -1    0.81    0.99
  12 -15  -1    2.33    0.82
  12  15  -1    2.01    0.78
  12  15  -1    2.74    0.97
  12  15  -1    2.18    0.94
  11 -15  -1    0.49    0.70
  11  15  -1    0.83    0.81
  11  15  -1   -0.35    0.81
 -11  15   1    0.02    0.99
  11  15  -1    0.38    0.67
  10 -15  -1    3.14    0.67
  10  15  -1    2.66    0.74
 -10  15   1    2.58    0.90
  10  15  -1    1.45    0.62
  10  15  -1    2.75    0.75
   9 -15  -1    4.51    0.64
  -9  15   1    3.60    0.84
   9  15  -1    4.22    0.68
   9  15  -1    3.18    0.59
   9  15  -1    4.37    0.74
   8 -15  -1    1.92    0.47
   8 -15  -1    1.80    0.50
  -8 -15   1    2.05    0.52
   8  15  -1    2.32    0.60
   8  15  -1    1.79    0.55
   8  15  -1    2.12    0.50
  -8  15   1    2.26    0.69
  -7 -15   1   -0.35    0.41
  -7 -15   1    0.77    0.42
   7 -15  -1    0.65    0.43
   7 -15  -1    0.82    0.41
  -7  15   1   -0.29    0.52
   7  15  -1    0.23    0.40
   7  15  -1    0.39    0.49
  -7  15   1    0.30    0.54
   7  15  -1   -0.04    0.43
  -6 -15   1    1.45    0.39
   6 -15  -1    0.91    0.39
  -6 -15   1    1.09    0.40
   6 -15  -1    1.16    0.38
   6  15  -1    1.31    0.41
   6  15  -1    1.06    0.38
  -6  15   1    0.99    0.47
  -6  15   1    1.79    0.52
   6  15  -1    1.32    0.45
   5 -15  -1    7.43    0.61
  -5 -15   1    7.85    0.57
   5 -15  -1    6.94    0.55
  -5 -15   1    8.23    0.62
  -5  15   1    9.76    0.69
   5  15  -1    8.50    0.61
   5  15  -1    7.28    0.55
   5  15  -1    6.89    0.56
  -5  15   1    7.41    0.65
   4 -15  -1    4.47    0.40
  -4 -15   1    4.47    0.42
   4 -15  -1    4.55    0.47
  -4 -15   1    4.87    0.47
   4  15  -1    3.82    0.39
  -4  15   1    4.35    0.49
   4  15  -1    4.34    0.44
  -4  15   1    3.89    0.46
   3 -15  -1   11.34    0.68
  -3 -15   1   11.14    0.69
  -3 -15   1   10.31    0.71
   3 -15  -1   10.45    0.74
  -3  15   1   10.58    0.71
   3  15  -1   12.00    0.68
  -3  15   1    9.73    0.71
   3  15  -1   11.00    0.66
   2 -15  -1   24.80    1.22
  -2 -15   1   25.16    1.23
   2 -15  -1   26.01    1.27
  -2 -15   1   23.79    1.27
   2  15  -1   26.30    1.23
  -2  15   1   24.51    1.23
   2  15  -1   24.43    1.21
  -2  15   1   26.98    1.25
  -1 -15   1   11.76    0.68
   1 -15  -1   12.33    0.68
  -1 -15   1   12.21    0.73
   1 -15  -1   10.91    0.71
   1  15  -1   11.32    0.68
  -1  15   1   11.45    0.60
  -1  15   1   11.28    0.69
   1  15  -1   12.27    0.65
   0 -15  -1   19.38    1.05
   0 -15   1   19.08    1.05
   0 -15  -1   20.60    1.01
   0 -15   1   21.46    1.02
   0  15  -1   19.94    1.03
   0  15   1   20.63    0.96
   0  15   1   20.67    1.01
   0  15  -1   20.22    0.97
   1 -15   1    4.84    0.45
  -1 -15  -1    5.36    0.41
   1 -15   1    4.62    0.39
  -1 -15  -1    4.40    0.44
  -1  15  -1    5.02    0.35
   1  15   1    5.37    0.38
  -1  15  -1    5.93    0.48
   1  15   1    4.53    0.38
  -2 -15  -1    6.83    0.56
   2 -15   1    7.61    0.49
   2 -15   1    6.91    0.53
  -2 -15  -1    7.43    0.50
  -2  15  -1    7.35    0.49
   2  15   1    5.98    0.49
   2  15   1    7.64    0.49
  -2  15  -1    6.41    0.51
  -2  15  -1    5.65    0.42
   3 -15   1   24.49    1.15
  -3 -15  -1   22.36    1.17
  -3 -15  -1   22.10    1.16
   3 -15   1   24.30    1.19
   3  15   1   23.01    1.16
  -3  15  -1   22.21    1.15
   3  15   1   22.91    1.11
  -3  15  -1   22.86    1.08
  -3  15  -1   23.23    1.20
  -4 -15  -1    0.28    0.34
  -4 -15  -1   -0.34    0.29
   4 -15   1    0.40    0.35
   4 -15   1    0.34    0.31
  -4  15  -1    0.25    0.35
  -4  15  -1    0.10    0.36
   4  15   1   -0.09    0.24
   4  15   1   -0.08    0.36
   4  15   1   -0.27    0.31
  -5 -15  -1   12.19    0.85
   5 -15   1   12.61    0.87
  -5 -15  -1   13.88    0.85
   5 -15   1   13.38    0.83
  -5  15  -1   13.74    0.89
  -5  15  -1   13.99    0.94
   5  15   1   13.32    0.78
   5  15   1   12.29    0.88
   5  15   1   13.39    0.89
   6 -15   1    1.91    0.42
  -6 -15  -1    1.65    0.45
  -6 -15  -1    2.09    0.43
   6 -15   1    2.12    0.44
   6  15   1    1.95    0.51
   6  15   1    2.02    0.37
   6  15   1    2.55    0.48
  -6  15  -1    2.61    0.55
  -6  15  -1    1.95    0.53
  -7 -15  -1    5.23    0.57
   7 -15   1    4.26    0.51
  -7 -15  -1    4.00    0.58
   7 -15   1    5.78    0.58
   7  15   1    4.55    0.60
   7  15   1    3.72    0.49
   7  15   1    5.51    0.64
  -7  15  -1    5.36    0.69
  -8 -15  -1    1.33    0.58
   8 -15   1    2.48    0.57
  -8  15  -1    2.30    0.71
   8  15   1    3.16    0.66
   8  15   1    1.26    0.60
   8  15   1    2.16    0.50
   9 -15   1    0.70    0.60
  -9  15  -1    1.14    0.79
   9  15   1    0.82    0.68
   9  15   1    0.29    0.70
   9  15   1    0.07    0.55
  10 -15   1    2.56    0.70
  10  15   1    1.19    0.65
  10  15   1    1.83    0.80
 -10  15  -1    3.54    0.94
  10  15   1    1.84    0.79
  11 -15   1    5.39    0.87
 -11  15  -1    6.71    1.15
  11  15   1    5.46    0.83
  11  15   1    7.10    1.00
  11  15   1    4.76    0.99
  11 -16  -1    0.85    0.74
  11  16  -1   -0.24    0.85
  11  16  -1   -0.18    0.83
  11  16  -1    0.91    0.73
 -11  16   1   -0.22    1.02
  10 -16  -1    2.10    0.68
  10  16  -1    1.93    0.81
  10  16  -1    1.92    0.75
  10  16  -1    0.61    0.63
 -10  16   1    1.89    0.92
   9 -16  -1    1.04    0.58
   9  16  -1    1.17    0.65
  -9  16   1    0.46    0.80
   9  16  -1    0.99    0.57
   9  16  -1    0.41    0.68
   8 -16  -1    2.42    0.55
   8 -16  -1    1.61    0.50
  -8 -16   1    1.67    0.56
   8  16  -1    2.75    0.67
   8  16  -1    2.68    0.59
  -8  16   1    2.40    0.74
   8  16  -1    2.35    0.53
  -7 -16   1    0.73    0.48
  -7 -16   1    0.60    0.44
   7 -16  -1    0.58    0.45
   7 -16  -1    0.84    0.46
   7  16  -1    0.46    0.53
  -7  16   1    0.50    0.58
  -7  16   1    0.38    0.53
   7  16  -1    0.66    0.46
   7  16  -1    1.35    0.50
  -6 -16   1    0.28    0.42
  -6 -16   1   -0.21    0.40
   6 -16  -1    0.48    0.41
   6 -16  -1    0.50    0.38
  -6  16   1   -0.52    0.49
   6  16  -1   -0.72    0.44
   6  16  -1    0.28    0.38
   6  16  -1    0.18    0.41
  -6  16   1    0.37    0.47
  -5 -16   1    6.10    0.55
   5 -16  -1    6.58    0.59
   5 -16  -1    7.33    0.54
  -5 -16   1    6.61    0.59
  -5  16   1    6.65    0.63
   5  16  -1    8.67    0.61
  -5  16   1    7.41    0.64
   5  16  -1    6.04    0.56
   5  16  -1    6.12    0.53
  -4 -16   1    0.33    0.32
   4 -16  -1    0.14    0.37
  -4 -16   1    0.09    0.35
   4 -16  -1    0.60    0.31
  -4  16   1   -0.24    0.40
  -4  16   1   -0.05    0.38
   4  16  -1    0.29    0.29
   4  16  -1    0.12    0.35
   3 -16  -1    0.70    0.35
   3 -16  -1    0.27    0.27
  -3 -16   1    0.13    0.34
  -3 -16   1    0.48    0.31
  -3  16   1    0.31    0.35
   3  16  -1    0.32    0.31
   3  16  -1    0.36    0.28
  -3  16   1    0.35    0.33
  -2 -16   1    9.89    0.68
  -2 -16   1    9.18    0.64
   2 -16  -1    9.40    0.63
   2 -16  -1    9.45    0.71
  -2  16   1    9.03    0.66
   2  16  -1    9.16    0.60
   2  16  -1    9.74    0.63
  -2  16   1    8.18    0.63
   1 -16  -1    6.14    0.45
  -1 -16   1    7.05    0.47
   1 -16  -1    5.79    0.51
  -1 -16   1    6.32    0.53
  -1  16   1    5.78    0.47
   1  16  -1    6.33    0.44
  -1  16   1    5.19    0.40
   1  16  -1    5.28    0.46
   0 -16   1   13.95    0.82
   0 -16  -1   12.54    0.79
   0 -16   1   13.63    0.75
   0 -16  -1   13.12    0.76
   0  16  -1   13.94    0.78
   0  16  -1   13.45    0.70
   0  16   1   12.15    0.69
   0  16   1   13.07    0.75
  -1 -16  -1    2.05    0.36
   1 -16   1    1.60    0.36
   1 -16   1    1.34    0.30
  -1 -16  -1    1.60    0.31
   1  16   1    2.31    0.30
  -1  16  -1    1.64    0.24
   1  16   1    1.52    0.29
  -1  16  -1    2.67    0.38
   2 -16   1    0.74    0.29
  -2 -16  -1    0.03    0.28
  -2 -16  -1    1.09    0.34
   2 -16   1    0.95    0.34
  -2  16  -1    0.52    0.21
   2  16   1    1.20    0.28
  -2  16  -1    0.20    0.32
   2  16   1    0.96    0.30
  -3 -16  -1    8.02    0.57
  -3 -16  -1    7.86    0.64
   3 -16   1    8.56    0.64
   3 -16   1    9.29    0.57
   3  16   1    8.05    0.57
   3  16   1    6.83    0.55
  -3  16  -1    7.74    0.58
  -3  16  -1    6.76    0.59
   4 -16   1    9.77    0.78
  -4 -16  -1    8.11    0.64
  -4 -16  -1    9.62    0.75
   4 -16   1   10.18    0.70
   4  16   1   10.53    0.68
   4  16   1   11.21    0.77
  -4  16  -1    8.74    0.72
   4  16   1    9.96    0.64
  -4  16  -1    9.83    0.79
  -5 -16  -1    4.13    0.50
   5 -16   1    4.09    0.47
   5 -16   1    3.57    0.51
  -5 -16  -1    3.47    0.47
   5  16   1    3.04    0.48
   5  16   1    3.93    0.52
  -5  16  -1    3.75    0.52
  -5  16  -1    4.07    0.55
   5  16   1    3.50    0.40
  -6 -16  -1   26.12    1.43
  -6 -16  -1   25.48    1.38
   6 -16   1   27.24    1.40
   6 -16   1   25.63    1.39
   6  16   1   26.61    1.45
  -6  16  -1   26.72    1.47
   6  16   1   26.89    1.34
   6  16   1   26.72    1.46
  -6  16  -1   26.47    1.51
  -7 -16  -1    2.40    0.61
  -7 -16  -1    1.80    0.54
   7 -16   1    1.90    0.53
   7 -16   1    2.03    0.47
   7  16   1    2.06    0.46
   7  16   1    2.15    0.57
   7  16   1    2.64    0.63
  -7  16  -1    1.76    0.63
   8 -16   1    8.11    0.74
  -8 -16  -1    7.77    0.77
  -8  16  -1    7.91    0.90
   8  16   1    7.07    0.68
   8  16   1    9.03    0.82
   8  16   1    8.06    0.81
   9 -16   1    2.41    0.66
   9  16   1    1.25    0.60
   9  16   1    1.46    0.74
  -9  16  -1    2.72    0.86
   9  16   1    1.89    0.77
  10 -16   1    8.64    0.85
  10  16   1    4.58    0.93
 -10  16  -1    7.75    1.08
  10  16   1    7.55    0.93
  10  16   1    5.28    0.77
  11 -16   1    0.95    0.79
  11  16   1    1.54    0.76
  11  16   1    1.35    0.94
 -11  16  -1    2.24    1.10
  11  16   1    1.41    0.91
  11 -17  -1   -0.78    0.74
  11  17  -1   -0.77    0.72
  11  17  -1   -1.00    0.86
 -11  17   1   -0.82    1.06
  11  17  -1    0.13    0.87
  10 -17  -1   -0.20    0.67
 -10  17   1    1.67    0.95
  10  17  -1    0.14    0.79
  10  17  -1    0.23    0.67
  10  17  -1    0.03    0.75
   9 -17  -1    1.03    0.62
   9  17  -1    1.09    0.74
   9  17  -1    0.64    0.68
  -9  17   1    1.28    0.85
   9  17  -1    0.68    0.60
  -8 -17   1    0.54    0.55
   8 -17  -1    0.86    0.54
   8 -17  -1    0.07    0.49
   8  17  -1   -0.03    0.65
  -8  17   1    0.03    0.71
   8  17  -1    0.93    0.59
   8  17  -1   -0.54    0.53
  -7 -17   1   -0.76    0.47
   7 -17  -1    0.12    0.45
   7 -17  -1   -0.01    0.46
  -7 -17   1    0.12    0.47
  -7  17   1    0.16    0.56
   7  17  -1   -0.16    0.48
   7  17  -1    0.39    0.46
  -7  17   1   -0.41    0.62
   7  17  -1    0.28    0.58
   6 -17  -1    3.11    0.52
  -6 -17   1    3.42    0.53
   6 -17  -1    2.59    0.47
  -6 -17   1    3.38    0.52
   6  17  -1    2.93    0.48
  -6  17   1    1.76    0.57
   6  17  -1    2.10    0.50
  -6  17   1    2.78    0.63
   6  17  -1    3.44    0.57
   5 -17  -1    1.00    0.44
  -5 -17   1    0.83    0.41
   5 -17  -1    1.40    0.39
  -5 -17   1    1.53    0.45
   5  17  -1    0.63    0.45
  -5  17   1    1.36    0.49
   5  17  -1    1.03    0.41
  -5  17   1    1.01    0.46
   5  17  -1    1.27    0.38
  -4 -17   1   16.23    0.98
   4 -17  -1   16.65    0.99
   4 -17  -1   14.72    0.89
  -4 -17   1   14.43    0.93
  -4  17   1   14.63    0.95
  -4  17   1   13.63    0.97
   4  17  -1   14.49    0.87
   4  17  -1   15.95    0.91
   3 -17  -1   18.49    1.00
   3 -17  -1   19.82    1.10
  -3 -17   1   18.68    1.03
  -3 -17   1   18.24    1.06
  -3  17   1   19.84    1.07
  -3  17   1   18.41    1.04
   3  17  -1   18.57    1.00
   3  17  -1   17.65    0.99
  -2 -17   1   -0.02    0.30
  -2 -17   1    0.06    0.35
   2 -17  -1   -0.16    0.29
   2 -17  -1    0.38    0.33
   2  17  -1    0.04    0.28
   2  17  -1    0.10    0.30
  -2  17   1    0.26    0.34
  -1 -17   1   -0.01    0.35
   1 -17  -1    0.21    0.31
   1 -17  -1    0.46    0.28
  -1 -17   1    0.28    0.29
   1  17  -1    0.52    0.31
  -1  17   1    0.51    0.31
   1  17  -1    0.42    0.27
   0 -17  -1    4.98    0.45
   0 -17   1    5.43    0.45
   0 -17  -1    4.52    0.48
   0 -17   1    4.54    0.49
   0  17  -1    5.07    0.47
   0  17  -1    6.50    0.43
   0  17   1    4.46    0.37
   0  17   1    4.91    0.44
  -1 -17  -1    1.32    0.36
   1 -17   1    1.21    0.36
   1 -17   1    1.15    0.31
  -1 -17  -1    0.75    0.31
   1  17   1    1.45    0.31
  -1  17  -1    1.01    0.25
   1  17   1    1.23    0.29
  -1  17  -1    1.68    0.38
   2 -17   1   14.99    0.83
  -2 -17  -1   13.65    0.86
   2 -17   1   13.00    0.89
  -2 -17  -1   14.32    0.84
   2  17   1   14.06    0.79
  -2  17  -1   14.08    0.88
   2  17   1   12.15    0.79
  -3 -17  -1    0.26    0.37
   3 -17   1    0.32    0.33
  -3 -17  -1    0.30    0.35
   3 -17   1   -0.16    0.38
   3  17   1    0.37    0.28
  -3  17  -1    0.87    0.39
   3  17   1    0.35    0.36
  -4 -17  -1   10.76    0.81
   4 -17   1   11.75    0.79
  -4 -17  -1   11.50    0.85
   4 -17   1   12.11    0.89
   4  17   1   12.16    0.83
  -4  17  -1   10.47    0.88
  -4  17  -1   10.48    0.81
   4  17   1   11.12    0.71
   4  17   1   11.34    0.83
   5 -17   1    7.54    0.59
   5 -17   1    6.17    0.63
  -5 -17  -1    6.59    0.62
  -5 -17  -1    6.28    0.60
  -5  17  -1    6.58    0.66
   5  17   1    8.04    0.67
   5  17   1    5.79    0.61
  -5  17  -1    7.58    0.73
   5  17   1    5.91    0.51
   6 -17   1    9.75    0.77
  -6 -17  -1    9.93    0.78
  -6 -17  -1   10.55    0.77
   6 -17   1   11.23    0.75
   6  17   1   10.88    0.82
   6  17   1   10.57    0.81
   6  17   1   12.29    0.83
  -6  17  -1   10.24    0.85
  -6  17  -1    8.78    0.84
  -7 -17  -1   -0.02    0.55
   7 -17   1    0.38    0.47
   7 -17   1    0.54    0.50
   7  17   1    0.04    0.47
  -7  17  -1    0.53    0.63
   7  17   1    0.76    0.62
   7  17   1    1.04    0.58
   8 -17   1   -0.18    0.57
  -8 -17  -1    0.40    0.62
   8  17   1   -0.22    0.55
   8  17   1    0.33    0.65
  -8  17  -1    0.45    0.73
   8  17   1    0.43    0.69
   9 -17   1   -0.15    0.64
   9  17   1    0.66    0.79
   9  17   1    0.48    0.61
   9  17   1    0.85    0.74
  -9  17  -1    0.03    0.84
  10 -17   1    4.45    0.80
  10  17   1    3.57    0.75
 -10  17  -1    4.17    1.05
  10  17   1    3.83    0.91
  10  17   1    3.04    0.89
  10 -18  -1    0.41    0.70
 -10  18   1   -0.44    0.97
  10  18  -1   -0.67    0.81
  10  18  -1   -0.58    0.71
  10  18  -1   -0.12    0.86
   9 -18  -1   -0.47    0.62
   9  18  -1    1.03    0.72
   9  18  -1   -0.33    0.79
  -9  18   1   -0.41    0.84
   9  18  -1    0.73    0.64
  -8 -18   1    0.58    0.58
   8 -18  -1    0.42    0.54
   8 -18  -1    0.82    0.57
   8  18  -1    0.09    0.68
  -8  18   1    0.62    0.75
   8  18  -1    0.03    0.55
   8  18  -1    0.47    0.61
   7 -18  -1    6.45    0.64
  -7 -18   1    5.24    0.66
   7 -18  -1    5.54    0.66
  -7 -18   1    4.82    0.66
  -7  18   1    6.58    0.81
   7  18  -1    4.84    0.68
   7  18  -1    7.81    0.80
   7  18  -1    6.01    0.64
  -7  18   1    7.24    0.86
   6 -18  -1    9.01    0.77
  -6 -18   1    9.06    0.76
   6 -18  -1    9.36    0.70
  -6 -18   1    8.98    0.75
   6  18  -1   11.98    0.83
   6  18  -1    8.74    0.76
  -6  18   1    7.29    0.79
  -6  18   1   10.21    0.83
   6  18  -1    8.99    0.70
  -5 -18   1    3.10    0.51
   5 -18  -1    3.37    0.54
  -5 -18   1    3.81    0.56
   5 -18  -1    3.32    0.47
   5  18  -1    3.34    0.47
   5  18  -1    3.92    0.54
  -5  18   1    3.50    0.57
  -5  18   1    2.38    0.56
   5  18  -1    2.51    0.51
   4 -18  -1    6.13    0.53
  -4 -18   1    6.26    0.57
  -4 -18   1    6.66    0.62
   4 -18  -1    5.65    0.62
   4  18  -1    7.21    0.59
   4  18  -1    5.42    0.53
  -4  18   1    7.04    0.64
   3 -18  -1   -0.01    0.33
  -3 -18   1   -0.52    0.36
  -3 -18   1    0.64    0.41
   3 -18  -1   -0.06    0.39
  -3  18   1    0.43    0.41
   3  18  -1    0.62    0.34
   3  18  -1   -0.35    0.33
  -2 -18   1    9.22    0.62
   2 -18  -1    9.43    0.67
  -2 -18   1    8.45    0.67
   2 -18  -1    9.48    0.74
  -2  18   1    9.07    0.73
   2  18  -1    7.86    0.67
   2  18  -1    8.13    0.61
   1 -18  -1   17.28    1.05
  -1 -18   1   18.81    0.98
   1 -18  -1   17.79    0.97
  -1 -18   1   17.05    1.03
   1  18  -1   17.44    0.91
  -1  18   1   17.25    0.99
   1  18  -1   17.05    0.98
   0 -18   1    0.09    0.32
   0 -18  -1   -0.05    0.36
   0 -18  -1    0.32    0.31
   0 -18   1   -0.01    0.35
   0  18   1    0.05    0.30
   0  18  -1   -0.23    0.32
   0  18  -1    0.21    0.25
  -1 -18  -1   25.85    1.32
   1 -18   1   24.22    1.32
   1 -18   1   25.13    1.23
  -1 -18  -1   25.27    1.25
  -1  18  -1   23.17    1.17
   1  18   1   23.96    1.23
   1  18   1   23.65    1.19
  -1  18  -1   24.55    1.28
  -2 -18  -1    3.57    0.49
   2 -18   1    3.44    0.49
   2 -18   1    4.04    0.43
  -2 -18  -1    2.96    0.41
  -2  18  -1    2.87    0.46
   2  18   1    3.15    0.40
   2  18   1    3.35    0.39
   3 -18   1    7.47    0.65
   3 -18   1    7.68    0.57
  -3 -18  -1    5.98    0.62
  -3 -18  -1    6.50    0.58
   3  18   1    5.56    0.51
   3  18   1    7.35    0.57
  -3  18  -1    7.58    0.65
   4 -18   1   -0.18    0.38
  -4 -18  -1   -0.32    0.43
  -4 -18  -1   -0.05    0.39
   4 -18   1   -0.78    0.44
  -4  18  -1   -0.40    0.42
   4  18   1   -0.26    0.44
   4  18   1    0.01    0.34
   4  18   1    0.79    0.42
  -5 -18  -1    2.80    0.52
  -5 -18  -1    2.57    0.52
   5 -18   1    2.64    0.54
   5 -18   1    3.28    0.50
  -5  18  -1    2.89    0.55
   5  18   1    2.67    0.53
   5  18   1    2.27    0.42
  -5  18  -1    2.26    0.60
   5  18   1    3.10    0.58
   6 -18   1    1.17    0.48
  -6 -18  -1    0.94    0.50
   6 -18   1    0.69    0.51
  -6 -18  -1    0.57    0.54
   6  18   1    1.42    0.60
  -6  18  -1    1.54    0.57
   6  18   1    1.55    0.45
   6  18   1    2.07    0.57
   7 -18   1   11.16    0.80
  -7 -18  -1    8.67    0.83
   7 -18   1    8.81    0.77
  -7  18  -1    9.71    0.91
   7  18   1    9.06    0.86
   7  18   1    8.74    0.73
   7  18   1    9.31    0.86
  -8 -18  -1    3.78    0.74
   8 -18   1    5.10    0.69
   8  18   1    4.38    0.82
   8  18   1    3.39    0.77
   8  18   1    3.47    0.63
  -8  18  -1    3.91    0.83
   9 -18   1    9.27    0.87
   9  18   1   10.29    1.01
   9  18   1    7.42    0.84
   9  18   1    8.11    0.98
  -9  18  -1    9.66    1.10
  10 -18   1    3.71    0.85
  10  18   1    3.78    0.95
  10  18   1    2.95    0.76
 -10  18  -1    3.36    1.08
  10  18   1    4.04    0.96
  10 -19  -1    4.34    0.80
  10  19  -1    3.80    0.97
 -10  19   1    3.73    1.11
  10  19  -1    3.73    0.80
  10  19  -1    4.64    0.98
  -9 -19   1    0.26    0.73
   9 -19  -1    0.15    0.65
   9  19  -1   -0.44    0.65
  -9  19   1   -0.09    0.89
   9  19  -1    0.46    0.78
   9  19  -1   -0.95    0.80
  -8 -19   1    4.68    0.75
   8 -19  -1    5.25    0.73
   8 -19  -1    6.06    0.72
  -8  19   1    5.91    0.92
   8  19  -1    4.69    0.69
   8  19  -1    6.54    0.85
   8  19  -1    5.14    0.78
  -7 -19   1    0.23    0.55
   7 -19  -1    0.28    0.57
   7 -19  -1    0.55    0.52
  -7 -19   1    0.88    0.59
  -7  19   1    0.96    0.70
   7  19  -1    0.97    0.61
   7  19  -1    0.26    0.69
  -7  19   1    0.21    0.68
   7  19  -1    1.15    0.54
  -6 -19   1    1.21    0.53
  -6 -19   1    1.47    0.55
   6 -19  -1    1.51    0.50
   6 -19  -1    1.81    0.55
  -6  19   1    1.95    0.64
   6  19  -1    0.57    0.59
   6  19  -1    1.38    0.49
  -6  19   1    2.15    0.63
   6  19  -1    1.42    0.55
   5 -19  -1    0.21    0.43
  -5 -19   1    0.07    0.49
  -5 -19   1   -0.18    0.46
   5 -19  -1    0.45    0.49
  -5  19   1    0.03    0.52
   5  19  -1   -0.24    0.49
   5  19  -1    0.57    0.48
   5  19  -1   -0.11    0.43
  -4 -19   1   10.78    0.88
   4 -19  -1    9.48    0.71
   4 -19  -1   11.21    0.83
  -4 -19   1   11.36    0.77
  -4  19   1    9.94    0.80
   4  19  -1   12.38    0.79
   4  19  -1    9.73    0.79
  -3 -19   1    0.87    0.42
   3 -19  -1    1.51    0.40
   3 -19  -1    1.40    0.46
  -3 -19   1    1.12    0.47
   3  19  -1    1.30    0.40
   3  19  -1    1.58    0.40
  -3  19   1    1.36    0.47
   2 -19  -1   24.93    1.26
  -2 -19   1   24.70    1.28
  -2 -19   1   23.90    1.36
   2 -19  -1   23.89    1.34
  -2  19   1   24.26    1.31
   2  19  -1   24.15    1.27
   2  19  -1   24.64    1.22
  -1 -19   1    0.43    0.41
   1 -19  -1    0.11    0.33
   1 -19  -1    0.49    0.41
  -1 -19   1    0.49    0.36
   1  19  -1    0.58    0.31
  -1  19   1   -0.01    0.38
   1  19  -1    0.60    0.37
   0 -19   1    9.11    0.61
   0 -19   1    7.17    0.67
   0 -19  -1    8.00    0.67
   0 -19  -1    7.67    0.58
   0  19  -1    8.13    0.55
   0  19  -1    8.04    0.63
   0  19   1    7.89    0.61
  -1 -19  -1    1.33    0.45
   1 -19   1    2.35    0.47
  -1 -19  -1    1.94    0.41
   1 -19   1    2.93    0.40
   1  19   1    2.08    0.41
   1  19   1    1.82    0.34
  -1  19  -1    1.71    0.43
   2 -19   1    1.35    0.38
  -2 -19  -1    0.34    0.42
  -2 -19  -1    1.50    0.40
   2 -19   1    0.95    0.47
   2  19   1    1.21    0.36
  -2  19  -1    1.12    0.45
   2  19   1    0.78    0.37
  -3 -19  -1   13.90    0.94
  -3 -19  -1   12.89    0.97
   3 -19   1   12.99    1.00
   3 -19   1   14.60    0.91
   3  19   1   12.37    0.86
  -3  19  -1   12.44    0.96
   3  19   1   12.28    0.85
   4 -19   1    2.27    0.54
  -4 -19  -1    1.40    0.47
   4 -19   1    1.92    0.46
  -4 -19  -1    1.97    0.50
   4  19   1    1.63    0.41
   4  19   1    1.69    0.49
  -4  19  -1    2.50    0.57
   4  19   1    2.35    0.50
   5 -19   1    9.21    0.80
  -5 -19  -1    9.46    0.77
  -5 -19  -1    7.37    0.72
   5 -19   1    9.79    0.72
   5  19   1    8.46    0.75
   5  19   1    8.39    0.66
  -5  19  -1    7.85    0.79
   5  19   1   10.40    0.79
   6 -19   1    0.75    0.51
  -6 -19  -1    1.60    0.59
   6 -19   1    0.95    0.54
  -6 -19  -1    0.55    0.54
   6  19   1    0.37    0.48
   6  19   1    0.84    0.64
   6  19   1    0.91    0.60
  -7 -19  -1   -0.19    0.63
   7 -19   1    0.56    0.56
   7 -19   1   -0.22    0.56
   7  19   1    0.87    0.53
   7  19   1    0.91    0.67
   7  19   1    0.60    0.71
  -7  19  -1    0.76    0.70
  -8 -19  -1   -0.01    0.70
   8 -19   1    0.36    0.62
  -8  19  -1   -0.20    0.80
   8  19   1   -0.12    0.60
   8  19   1   -0.56    0.76
   8  19   1    0.01    0.72
   9 -19   1   -0.01    0.70
   9  19   1    0.27    0.82
   9  19   1   -0.40    0.83
  -9  19  -1   -0.58    0.92
   9  19   1    0.41    0.66
   9 -20  -1    3.96    0.75
  -9 -20   1    2.48    0.83
  -9  20   1    3.16    1.02
   9  20  -1    3.15    0.74
   9  20  -1    4.35    0.92
   9  20  -1    3.64    0.88
  -8 -20   1    9.66    0.92
   8 -20  -1    8.42    0.80
   8 -20  -1    7.61    1.07
   8  20  -1    9.55    0.97
   8  20  -1    7.46    0.92
   8  20  -1    9.01    0.84
  -8  20   1    8.46    1.01
  -7 -20   1    7.50    0.80
   7 -20  -1    6.71    0.79
   7 -20  -1    7.18    0.74
  -7 -20   1    6.34    0.80
   7  20  -1    8.16    0.76
   7  20  -1    6.45    0.81
   7  20  -1    9.91    0.92
  -7  20   1    6.56    0.91
  -6 -20   1    5.90    0.72
   6 -20  -1    6.29    0.66
   6 -20  -1    4.98    0.71
  -6 -20   1    5.81    0.70
   6  20  -1    6.64    0.75
   6  20  -1    4.38    0.63
  -6  20   1    5.32    0.78
   6  20  -1    5.37    0.72
   5 -20  -1   17.51    1.13
   5 -20  -1   16.90    1.23
  -5 -20   1   17.43    1.21
  -5 -20   1   17.52    1.22
   5  20  -1   20.73    1.25
   5  20  -1   18.47    1.16
   5  20  -1   18.89    1.19
  -5  20   1   19.58    1.30
   4 -20  -1    6.03    0.58
  -4 -20   1    4.71    0.58
   4 -20  -1    4.80    0.66
  -4 -20   1    4.33    0.64
  -4  20   1    5.61    0.66
   4  20  -1    4.88    0.57
   4  20  -1    5.89    0.59
   3 -20  -1    2.84    0.56
  -3 -20   1    2.99    0.50
   3 -20  -1    3.52    0.48
  -3 -20   1    2.90    0.57
  -3  20   1    3.64    0.57
   3  20  -1    3.00    0.48
   3  20  -1    3.05    0.46
   2 -20  -1    1.27    0.40
   2 -20  -1    0.81    0.48
  -2 -20   1    0.74    0.41
  -2 -20   1    0.06    0.48
   2  20  -1    0.35    0.40
   2  20  -1    0.89    0.36
  -2  20   1    0.34    0.45
   1 -20  -1    0.78    0.38
  -1 -20   1   -0.02    0.47
   1 -20  -1   -0.05    0.43
  -1 -20   1    0.78    0.40
  -1  20   1    0.54    0.41
   1  20  -1    0.06    0.32
   1  20  -1    0.27    0.40
   0 -20  -1   11.14    0.81
   0 -20  -1   10.69    0.81
   0 -20   1    8.45    0.77
   0 -20   1   11.53    0.72
   0  20  -1    9.87    0.81
   0  20   1    9.84    0.80
   1 -20   1    7.05    0.70
  -1 -20  -1    6.70    0.69
   1 -20   1    8.44    0.62
  -1 -20  -1    7.44    0.62
   1  20   1    7.74    0.62
  -1  20  -1    8.24    0.69
  -2 -20  -1    9.16    0.80
   2 -20   1   10.88    0.84
   2 -20   1   11.17    0.74
  -2 -20  -1   11.15    0.76
   2  20   1    9.62    0.80
  -2  20  -1   11.96    0.85
   2  20   1   10.16    0.75
  -3 -20  -1    2.01    0.49
   3 -20   1    3.03    0.49
  -3 -20  -1    1.81    0.52
   3 -20   1    1.52    0.57
   3  20   1    2.39    0.45
   3  20   1    2.51    0.46
  -3  20  -1    1.98    0.53
   4 -20   1    2.95    0.60
   4 -20   1    2.57    0.52
  -4 -20  -1    3.76    0.56
  -4 -20  -1    3.44    0.60
   4  20   1    3.84    0.58
   4  20   1    3.27    0.57
   4  20   1    2.34    0.48
  -4  20  -1    2.38    0.61
  -5 -20  -1    6.49    0.71
  -5 -20  -1    6.90    0.74
   5 -20   1    6.61    0.66
   5 -20   1    6.78    0.76
  -5  20  -1    6.34    0.79
   5  20   1    7.04    0.74
   5  20   1    5.91    0.71
   5  20   1    6.78    0.65
  -6 -20  -1    1.07    0.64
   6 -20   1    0.76    0.60
   6 -20   1    1.10    0.55
  -6 -20  -1    0.17    0.57
   6  20   1    0.88    0.52
   6  20   1    0.67    0.64
   6  20   1    0.84    0.68
  -7 -20  -1    2.94    0.74
   7 -20   1    1.57    0.66
   7 -20   1    3.09    0.64
   7  20   1    3.48    0.65
   7  20   1    2.61    0.74
   7  20   1    1.49    0.75
  -8 -20  -1    1.48    0.78
   8 -20   1    0.99    0.64
   8  20   1    1.59    0.68
   8  20   1    0.88    0.79
   8  20   1    1.55    0.83
  -9 -20  -1   -0.58    0.83
  -8 -21   1    0.70    0.77
   8 -21  -1    0.81    0.65
   8  21  -1    0.56    0.81
   8  21  -1    1.27    0.69
   8  21  -1    2.04    0.79
   7 -21  -1    0.87    0.67
  -7 -21   1    1.81    0.66
   7 -21  -1    0.16    0.61
  -7 -21   1    0.81    0.68
   7  21  -1    2.31    0.77
   7  21  -1    1.38    0.62
  -7  21   1    0.69    1.01
   7  21  -1    0.42    0.70
   6 -21  -1    0.13    0.61
  -6 -21   1   -0.13    0.61
  -6 -21   1    0.29    0.61
   6 -21  -1    1.38    0.56
   6  21  -1    0.14    0.62
   6  21  -1    0.68    0.56
  -6  21   1    0.33    0.74
   6  21  -1    0.48    0.64
   5 -21  -1    7.18    0.80
  -5 -21   1    7.48    0.79
   5 -21  -1    9.00    0.74
  -5 -21   1    7.00    0.74
   5  21  -1    6.69    0.74
  -5  21   1    7.92    0.84
   5  21  -1    8.98    0.75
   5  21  -1    7.40    0.73
   4 -21  -1    0.67    0.48
  -4 -21   1    0.44    0.50
  -4 -21   1    0.53    0.56
   4 -21  -1    0.29    0.55
   4  21  -1    1.13    0.52
   4  21  -1    0.09    0.48
   4  21  -1    0.54    0.48
  -4  21   1    1.04    0.59
   3 -21  -1   25.66    1.50
   3 -21  -1   26.07    1.38
  -3 -21   1   25.39    1.50
  -3 -21   1   26.47    1.43
   3  21  -1   24.52    1.32
  -3  21   1   25.30    1.46
   3  21  -1   24.81    1.38
  -2 -21   1   -0.46    0.42
   2 -21  -1    0.83    0.42
  -2 -21   1    0.32    0.52
   2 -21  -1   -0.75    0.49
  -2  21   1    1.21    0.50
   2  21  -1    0.21    0.37
   2  21  -1    0.44    0.45
  -1 -21   1   27.19    1.44
  -1 -21   1   25.14    1.51
   1 -21  -1   28.03    1.52
   1 -21  -1   28.26    1.44
   1  21  -1   27.66    1.45
  -1  21   1   27.66    1.47
   0 -21   1    1.36    0.52
   0 -21   1    1.30    0.43
   0 -21  -1    0.93    0.52
   0 -21  -1    1.09    0.44
   0  21  -1    0.70    0.45
   0  21   1    1.16    0.45
   1 -21   1    3.48    0.51
  -1 -21  -1    5.25    0.56
  -1 -21  -1    4.41    0.62
   1 -21   1    3.43    0.61
  -1  21  -1    4.36    0.59
   1  21   1    4.71    0.55
  -2 -21  -1    0.51    0.46
   2 -21   1    0.05    0.51
  -2 -21  -1    0.08    0.52
   2 -21   1    0.48    0.42
   2  21   1    0.24    0.45
  -2  21  -1    0.34    0.49
  -3 -21  -1    1.33    0.56
  -3 -21  -1    1.19    0.50
   3 -21   1    1.21    0.59
   3 -21   1    2.05    0.50
   3  21   1    1.32    0.48
   3  21   1    1.57    0.46
  -3  21  -1    2.22    0.59
  -4 -21  -1    0.19    0.53
  -4 -21  -1    0.61    0.57
   4 -21   1   -0.11    0.50
   4 -21   1    0.30    0.57
   4  21   1    0.00    0.53
  -4  21  -1    0.32    0.60
   4  21   1   -1.17    0.50
   4  21   1    0.58    0.48
   5 -21   1   -0.02    0.54
   5 -21   1    0.31    0.61
  -5 -21  -1   -0.98    0.57
  -5 -21  -1   -0.01    0.58
   5  21   1   -0.16    0.59
   5  21   1    0.31    0.50
  -5  21  -1    0.67    0.65
   5  21   1    0.64    0.60
  -6 -21  -1    1.61    0.69
  -6 -21  -1    0.96    0.63
   6 -21   1    1.34    0.64
   6 -21   1    1.23    0.60
   6  21   1    0.26    0.57
   6  21   1    0.83    0.73
   6  21   1    0.55    0.68
   7 -21   1    8.14    0.83
   7 -21   1    9.46    0.94
  -7 -21  -1    9.29    0.96
   7  21   1    8.40    0.97
   7  21   1    9.49    1.01
   7  21   1    9.14    0.83
   8 -21   1   -0.16    0.66
  -8 -21  -1    0.82    0.82
   8  21   1    0.14    0.88
   8  21   1    1.16    0.85
   8  21   1    0.50    0.70
  -7 -22   1    9.66    0.99
  -7 -22   1   12.58    1.01
   7 -22  -1    9.54    0.99
   7 -22  -1    9.82    0.88
   7  22  -1   10.95    1.03
   7  22  -1   11.69    1.03
   7  22  -1   10.05    0.93
   6 -22  -1   18.40    1.13
  -6 -22   1   16.50    1.16
  -6 -22   1   17.48    1.34
   6 -22  -1   17.20    1.36
  -6  22   1   15.75    1.27
   6  22  -1   13.74    1.14
   6  22  -1   18.16    1.25
   6  22  -1   18.53    1.17
   5 -22  -1    6.41    0.80
  -5 -22   1    6.79    0.76
   5 -22  -1    7.88    0.73
  -5 -22   1    5.47    0.77
   5  22  -1    5.80    0.70
   5  22  -1    7.00    0.77
  -5  22   1    6.31    0.83
   5  22  -1    4.81    0.70
   4 -22  -1    7.31    0.80
   4 -22  -1    6.95    0.69
  -4 -22   1    6.52    0.79
  -4 -22   1    5.96    0.70
   4  22  -1    6.04    0.65
  -4  22   1    6.62    0.79
   4  22  -1    8.00    0.74
   4  22  -1    5.49    0.66
   3 -22  -1    0.23    0.56
   3 -22  -1   -0.06    0.46
  -3 -22   1   -0.34    0.58
  -3 -22   1    0.04    0.49
  -3  22   1    0.07    0.57
   3  22  -1   -0.18    0.47
   3  22  -1   -0.28    0.44
  -2 -22   1    0.84    0.49
  -2 -22   1   -0.51    0.55
   2 -22  -1    0.11    0.45
   2 -22  -1    0.87    0.56
   2  22  -1   -0.10    0.47
  -2  22   1    0.88    0.55
   1 -22  -1    1.00    0.56
  -1 -22   1    1.29    0.47
   1 -22  -1    1.36    0.47
  -1 -22   1    1.53    0.56
   1  22  -1    0.94    0.48
  -1  22   1    1.07    0.52
   0 -22  -1    4.64    0.68
   0 -22   1    5.65    0.72
   0 -22   1    5.86    0.60
   0 -22  -1    4.87    0.59
   0  22  -1    5.47    0.63
   0  22   1    5.00    0.62
   1 -22   1    3.74    0.66
  -1 -22  -1    3.62    0.55
   1 -22   1    2.39    0.51
  -1 -22  -1    2.80    0.62
   1  22   1    2.70    0.53
  -1  22  -1    2.82    0.58
   2 -22   1   10.39    0.94
  -2 -22  -1   10.29    0.90
   2 -22   1   12.57    0.83
  -2 -22  -1   10.50    0.84
  -2  22  -1   12.92    0.93
   2  22   1   11.63    0.84
   3 -22   1    6.76    0.79
  -3 -22  -1    5.84    0.68
  -3 -22  -1    6.59    0.77
   3 -22   1    6.23    0.65
  -3  22  -1    6.44    0.75
   3  22   1    5.60    0.65
  -4 -22  -1    9.18    0.86
   4 -22   1   10.19    0.91
  -4 -22  -1    8.85    0.81
   4 -22   1    9.23    0.77
   4  22   1    8.80    0.78
   4  22   1   10.07    0.77
  -4  22  -1    7.37    0.87
   4  22   1    9.30    0.82
  -5 -22  -1    1.02    0.63
   5 -22   1    1.45    0.65
   5 -22   1    1.41    0.58
  -5 -22  -1    1.49    0.65
   5  22   1    0.20    0.60
  -5  22  -1    1.64    0.73
   5  22   1    1.39    0.67
   5  22   1    2.40    0.67
   6 -22   1    1.91    0.71
   6 -22   1    0.31    0.63
  -6 -22  -1    0.82    0.66
  -6 -22  -1    0.86    0.73
   6  22   1    2.08    0.78
   6  22   1    1.01    0.62
   6  22   1    1.28    0.73
   7 -22   1    0.68    1.00
  -7 -22  -1    1.81    0.81
   7 -22   1    0.69    0.66
   7  22   1    0.08    0.68
   7  22   1    0.10    0.83
   7  22   1   -0.17    0.80
   6 -23  -1    3.53    0.71
  -6 -23   1    2.63    0.77
  -6 -23   1    3.08    0.78
   6 -23  -1    3.01    0.77
   6  23  -1    3.42    0.75
   6  23  -1    4.23    0.82
   6  23  -1    2.83    0.69
  -6  23   1    4.20    0.93
  -5 -23   1    0.15    0.64
   5 -23  -1    0.29    0.69
  -5 -23   1    0.02    0.62
   5 -23  -1   -0.30    0.58
   5  23  -1   -0.30    0.58
   5  23  -1    0.10    0.63
   5  23  -1    0.68    0.61
  -5  23   1    0.20    0.73
   4 -23  -1   14.12    1.12
  -4 -23   1   14.11    1.11
  -4 -23   1   15.42    1.05
   4 -23  -1   15.63    1.02
  -4  23   1   15.84    1.16
   4  23  -1   14.75    1.06
   4  23  -1   14.38    1.14
   4  23  -1   14.27    0.97
  -3 -23   1    1.12    0.66
  -3 -23   1    0.51    0.53
   3 -23  -1    0.67    0.60
   3 -23  -1    1.48    0.54
  -3  23   1    1.26    0.64
   3  23  -1    1.33    0.56
   2 -23  -1   21.59    1.39
   2 -23  -1   18.91    1.29
  -2 -23   1   23.18    1.35
  -2 -23   1   21.88    1.45
  -2  23   1   22.23    1.39
   2  23  -1   19.73    1.30
   1 -23  -1    0.48    0.58
  -1 -23   1    1.32    0.62
  -1 -23   1    1.65    0.53
   1 -23  -1    1.01    0.50
   1  23  -1    0.72    0.51
  -1  23   1    1.13    0.57
   0 -23  -1   14.45    1.17
   0 -23   1   14.86    1.06
   0 -23  -1   16.35    1.12
   0 -23   1   15.01    1.09
   0  23  -1   14.63    1.09
   0  23   1   15.14    1.13
  -1 -23  -1    0.24    0.58
   1 -23   1   -0.40    0.47
  -1 -23  -1    0.35    0.52
   1 -23   1   -0.12    0.60
  -1  23  -1    0.29    0.55
   1  23   1    0.49    0.54
   2 -23   1    1.52    0.53
   2 -23   1   -0.38    0.61
  -2 -23  -1    0.88    0.56
  -2 -23  -1    1.35    0.62
  -2  23  -1    1.30    0.61
   2  23   1    1.44    0.56
   3 -23   1    2.42    0.56
  -3 -23  -1    1.10    0.59
  -3 -23  -1    2.88    0.67
   3 -23   1    2.45    0.71
  -3  23  -1    1.76    0.66
   3  23   1    2.03    0.60
  -4 -23  -1    3.42    0.69
  -4 -23  -1    4.30    0.76
   4 -23   1    4.71    0.79
   4 -23   1    4.67    0.65
   4  23   1    4.14    0.72
   4  23   1    3.64    0.69
  -4  23  -1    3.09    0.76
  -5 -23  -1    1.95    0.72
  -5 -23  -1    1.89    0.73
   5 -23   1    1.50    0.72
   5 -23   1    2.40    0.65
   5  23   1    1.67    0.73
   5  23   1    1.08    0.68
   5  23   1    1.49    0.64
   6 -23   1    4.27    0.76
  -6 -23  -1    4.03    0.85
  -6 -23  -1    3.88    0.81
   6 -23   1    4.00    0.80
   6  23   1    4.37    0.90
   6  23   1    4.30    0.77
   6  23   1    3.53    0.83
   5 -24  -1    8.58    0.98
  -5 -24   1    9.52    0.98
   5 -24  -1   11.05    0.91
  -5 -24   1   10.48    0.94
   5  24  -1    8.94    0.85
   5  24  -1   10.60    0.90
  -5  24   1   10.37    1.08
   5  24  -1    9.82    0.95
   4 -24  -1    1.36    0.59
  -4 -24   1    1.54    0.73
  -4 -24   1    1.12    0.67
   4 -24  -1    1.75    0.70
   4  24  -1    1.37    0.63
  -4  24   1    1.16    0.75
   4  24  -1    2.34    0.68
  -3 -24   1   -0.32    0.68
   3 -24  -1    0.45    0.66
  -3 -24   1    0.74    0.58
   3 -24  -1    0.16    0.55
   3  24  -1    0.73    0.59
  -3  24   1    1.16    0.70
   2 -24  -1    0.23    0.64
  -2 -24   1   -0.07    0.56
  -2 -24   1    0.77    0.65
   2 -24  -1   -0.84    0.52
  -2  24   1    0.26    0.65
   2  24  -1   -0.25    0.56
  -1 -24   1    1.29    0.56
   1 -24  -1    1.07    0.65
   1 -24  -1    0.39    0.54
  -1 -24   1    1.89    0.69
  -1  24   1    1.21    0.63
   1  24  -1    1.36    0.58
   0 -24   1    4.19    0.74
   0 -24  -1    4.12    0.73
   0 -24  -1    2.36    0.59
   0 -24   1    3.23    0.60
   0  24  -1    4.17    0.68
   0  24   1    3.54    0.67
   1 -24   1   10.07    1.00
  -1 -24  -1   11.37    1.00
  -1 -24  -1   11.24    0.88
   1 -24   1   11.94    0.87
   1  24   1   12.15    0.94
  -1  24  -1   12.57    0.97
  -2 -24  -1    3.08    0.74
   2 -24   1    2.50    0.74
   2 -24   1    3.55    0.61
  -2 -24  -1    2.37    0.65
  -2  24  -1    2.66    0.71
   2  24   1    2.53    0.64
  -3 -24  -1   10.36    0.98
   3 -24   1    8.87    0.96
  -3 -24  -1    7.64    0.84
   3 -24   1   11.42    0.86
   3  24   1    9.97    0.88
  -3  24  -1   10.00    0.96
  -4 -24  -1    2.16    0.71
   4 -24   1    1.76    0.77
   4 -24   1    3.27    0.66
  -4 -24  -1    2.15    0.75
   4  24   1    2.77    0.73
  -4  24  -1    3.25    0.83
   4  24   1    2.67    0.70
  -5 -24  -1   -0.62    0.71
  -5 -24  -1   -0.50    0.73
   5 -24   1    0.42    0.64
   5 -24   1   -0.25    0.74
   5  24   1   -0.52    0.66
   5  24   1   -1.00    0.73
  -4 -25   1    0.95    0.68
  -4 -25   1    1.09    0.77
   4 -25  -1    1.16    0.76
   4 -25  -1    0.50    0.63
  -4  25   1    1.61    0.86
   4  25  -1    0.82    0.67
   4  25  -1    1.36    0.69
   3 -25  -1    5.11    0.72
   3 -25  -1    5.57    0.84
  -3 -25   1    3.35    0.72
  -3 -25   1    6.37    0.88
  -3  25   1    5.94    0.88
   3  25  -1    4.60    0.74
  -2 -25   1    0.54    0.71
   2 -25  -1    0.46    0.69
   2 -25  -1   -0.22    0.56
  -2 -25   1   -0.64    0.61
   2  25  -1    0.11    0.61
  -2  25   1    0.28    0.72
   1 -25  -1   13.71    1.15
  -1 -25   1   15.09    1.19
   1 -25  -1   15.97    1.06
  -1 -25   1   17.37    1.22
   1  25  -1   14.52    1.20
  -1  25   1   16.11    1.32
   0 -25   1   -0.06    0.70
   0 -25  -1    0.02    0.58
   0 -25   1   -0.85    0.55
   0 -25  -1    0.30    0.69
   0  25   1    0.72    0.66
   0  25  -1   -0.09    0.62
  -1 -25  -1    1.66    0.63
   1 -25   1    1.64    0.74
  -1 -25  -1    1.50    0.70
   1 -25   1    0.77    0.58
   1  25   1    0.57    0.64
  -1  25  -1    1.78    0.70
   2 -25   1    3.44    0.64
   2 -25   1    2.19    0.78
  -2 -25  -1    2.37    0.70
  -2 -25  -1    2.54    0.75
   2  25   1    2.94    0.73
  -2  25  -1    2.49    0.75
  -3 -25  -1   -0.23    0.65
   3 -25   1   -0.01    0.59
   3 -25   1    0.53    0.72
  -3 -25  -1   -0.43    0.70
   3  25   1    0.09    0.66
  -3  25  -1   -0.26    0.74
  14   0  -2   25.10    1.82
 -14   0   2   29.95    1.91
 -13   0   2    0.17    0.77
  13   0  -2   -0.48    0.64
  13   0  -2   -0.21    0.67
 -12   0   2   30.13    1.76
  12   0  -2   29.73    1.80
  12   0  -2   32.16    1.72
  12   0  -2   30.72    1.62
 -11   0   2    0.57    0.56
  11   0  -2   -0.38    0.60
  11   0  -2    0.56    0.46
  11   0  -2    0.19    0.48
  10   0  -2   22.63    1.21
  10   0  -2   23.25    1.34
  10   0  -2   22.14    1.26
 -10   0   2   24.14    1.31
   9   0  -2    0.39    0.34
   9   0  -2    0.24    0.33
   9   0  -2   -0.02    0.40
  -9   0   2    0.59    0.41
  -9   0   2    0.59    0.34
  -8   0   2    6.06    0.53
  -8   0   2    6.23    0.44
   8   0  -2    6.08    0.43
   8   0  -2    5.84    0.50
  -8   0   2    4.73    0.38
   8   0  -2    5.91    0.46
  -7   0   2    0.22    0.30
  -7   0   2   -0.02    0.16
   7   0  -2   -0.15    0.23
   7   0  -2    0.17    0.29
  -7   0   2    0.07    0.26
   7   0  -2   -0.42    0.21
  -7   0   2    0.03    0.23
  -6   0   2   78.90    3.45
   6   0  -2   77.72    3.48
  -6   0   2   76.86    3.49
   6   0  -2   81.47    3.50
  -6   0   2   81.32    3.51
   6   0  -2   79.32    3.46
  -6   0   2   79.41    3.46
   5   0  -2    0.45    0.16
   5   0  -2    0.74    0.17
  -5   0   2    0.38    0.18
   5   0  -2    0.93    0.20
  -5   0   2    0.46    0.22
  -5   0   2    0.67    0.13
  -4   0   2  264.56   11.54
   4   0  -2  268.76   11.54
  -4   0   2  271.11   11.54
  -4   0   2  266.24   11.52
   4   0  -2  270.20   11.53
   4   0  -2  262.92   11.52
   3   0  -2    0.03    0.10
  -3   0   2    0.08    0.10
   3   0  -2   -0.07    0.10
   3   0  -2   -0.03    0.13
  -3   0   2    0.00    0.13
  -3   0   2    0.15    0.16
   2   0  -2    3.74    0.20
   2   0  -2    3.46    0.20
  -2   0   2    3.88    0.25
   2   0  -2    3.52    0.23
  -2   0   2    3.68    0.24
  -2   0   2    3.58    0.22
  -1   0   2    0.36    0.10
  -1   0   2    0.23    0.08
   1   0  -2    0.25    0.05
  -1   0   2    0.39    0.09
   1   0  -2    0.18    0.06
   1   0  -2    0.39    0.09
   0   0   2  354.62   14.79
   0   0   2  347.47   14.81
   0   0  -2  326.60   14.79
   0   0  -2  346.65   14.79
  -1   0  -2    0.72    0.12
   1   0   2    0.69    0.09
   1   0   2    1.03    0.09
   1   0   2    0.69    0.08
  -1   0  -2    0.87    0.11
   1   0   2    0.60    0.09
   2   0   2   71.80    3.15
  -2   0  -2   72.24    3.15
  -2   0  -2   71.38    3.16
   2   0   2   75.65    3.16
   2   0   2   72.65    3.14
   2   0   2   72.09    3.15
  -3   0  -2    0.09    0.14
   3   0   2    0.02    0.12
   3   0   2    0.06    0.13
  -3   0  -2    0.28    0.16
   4   0   2   19.93    0.92
  -4   0  -2   18.74    0.91
  -4   0  -2   18.21    0.93
   4   0   2   20.52    0.91
   5   0   2    0.20    0.20
   5   0   2    0.03    0.23
  -5   0  -2    0.05    0.21
  -5   0  -2    0.13    0.24
  -6   0  -2    2.14    0.31
   6   0   2    2.03    0.29
  -6   0  -2    1.74    0.33
   6   0   2    1.65    0.33
   7   0   2   -0.26    0.28
  -7   0  -2   -0.50    0.34
  -7   0  -2    0.28    0.32
   8   0   2   11.88    0.80
   8   0   2   12.52    0.90
   8   0   2   12.51    0.83
  -8   0  -2   11.01    0.82
  -8   0  -2   13.01    0.88
   9   0   2    0.02    0.50
  -9   0  -2    0.30    0.51
   9   0   2    0.33    0.45
  -9   0  -2   -0.46    0.44
   9   0   2    0.03    0.45
  10   0   2   -0.41    0.61
 -10   0  -2   -0.02    0.59
  10   0   2    0.59    0.54
  10   0   2    0.16    0.55
 -10   0  -2    0.17    0.56
  11   0   2    0.05    0.61
  11   0   2   -0.54    0.65
  11   0   2   -0.47    0.71
 -11   0  -2    0.38    0.64
 -11   0  -2   -0.34    0.69
  12   0   2    1.83    0.89
 -12   0  -2    2.26    0.85
  12   0   2    1.05    0.79
  12   0   2    3.86    0.80
 -12   0  -2    3.68    0.79
 -13   0  -2   -0.64    0.88
  13   0   2   -0.42    0.98
  13   0   2   -0.52    0.80
 -13   0  -2   -1.41    0.91
  13   0   2   -0.73    0.88
 -14  -1   2    3.02    0.94
  14  -1  -2    1.97    0.83
  14   1  -2    1.92    0.84
 -14   1   2    2.43    0.94
 -13  -1   2    0.43    0.75
  13  -1  -2    0.59    0.69
  13   1  -2    0.52    0.76
  13   1  -2   -0.30    0.65
  13   1  -2   -0.43    0.67
 -13   1   2    1.08    0.80
  12  -1  -2    1.17    0.58
  12  -1  -2    1.13    0.71
  12  -1  -2    0.49    0.53
 -12  -1   2    0.42    0.66
  12   1  -2    0.16    0.56
 -12   1   2    0.54    0.68
  12   1  -2    0.88    0.59
  12   1  -2    0.72    0.69
  11  -1  -2   23.57    1.49
  11  -1  -2   22.85    1.32
 -11  -1   2   27.27    1.44
  11  -1  -2   24.54    1.39
  11   1  -2   24.58    1.34
 -11   1   2   26.76    1.48
  11   1  -2   22.53    1.47
  11   1  -2   25.58    1.41
  10  -1  -2   29.76    1.46
  10  -1  -2   27.99    1.40
 -10  -1   2   27.53    1.49
  10  -1  -2   28.42    1.54
 -10   1   2   30.80    1.52
  10   1  -2   28.03    1.47
 -10   1   2   26.92    1.40
  10   1  -2   27.14    1.41
  10   1  -2   26.34    1.52
   9  -1  -2   74.24    3.28
  -9  -1   2   72.92    3.34
   9  -1  -2   73.89    3.35
   9  -1  -2   73.25    3.32
  -9   1   2   72.69    3.28
  -9   1   2   69.43    3.35
   9   1  -2   77.69    3.33
   9   1  -2   75.71    3.36
   9   1  -2   76.00    3.29
   8  -1  -2   35.17    1.66
  -8  -1   2   36.30    1.62
   8  -1  -2   36.36    1.73
   8  -1  -2   36.95    1.70
  -8  -1   2   34.78    1.72
   8   1  -2   35.14    1.67
   8   1  -2   35.17    1.73
  -8   1   2   37.46    1.74
  -8   1   2   36.04    1.62
  -8   1   2   36.97    1.66
   8   1  -2   37.77    1.70
  -7  -1   2   52.39    2.45
   7  -1  -2   54.49    2.44
  -7  -1   2   55.87    2.39
  -7  -1   2   58.77    2.47
   7  -1  -2   55.26    2.46
   7  -1  -2   53.47    2.41
   7   1  -2   55.76    2.46
  -7   1   2   52.04    2.39
  -7   1   2   51.12    2.45
  -7   1   2   54.95    2.41
   7   1  -2   55.28    2.42
  -7   1   2   54.27    2.47
  -6  -1   2   73.47    3.32
  -6  -1   2   71.64    3.32
   6  -1  -2   76.29    3.31
   6  -1  -2   75.35    3.28
   6  -1  -2   78.87    3.33
  -6  -1   2   73.35    3.28
  -6   1   2   75.19    3.32
  -6   1   2   76.07    3.28
  -6   1   2   78.22    3.34
   6   1  -2   72.95    3.31
  -6   1   2   77.02    3.28
   6   1  -2   73.98    3.32
   6   1  -2   75.04    3.29
  -5  -1   2    0.86    0.19
  -5  -1   2    0.62    0.14
  -5  -1   2    1.05    0.23
   5  -1  -2    0.31    0.16
   5  -1  -2    0.42    0.15
   5  -1  -2    0.29    0.20
  -5   1   2    0.37    0.19
  -5   1   2    0.49    0.15
   5   1  -2    0.69    0.21
   5   1  -2    0.56    0.17
   5   1  -2    0.76    0.17
  -5   1   2    0.34    0.13
  -5   1   2    0.48    0.23
  -4  -1   2   60.69    2.66
   4  -1  -2   59.92    2.67
   4  -1  -2   60.96    2.65
  -4  -1   2   59.65    2.67
   4  -1  -2   60.09    2.66
  -4  -1   2   62.31    2.68
  -4   1   2   60.92    2.68
  -4   1   2   60.05    2.69
   4   1  -2   62.24    2.67
  -4   1   2   59.88    2.65
   4   1  -2   60.53    2.66
   4   1  -2   63.42    2.66
  -3  -1   2  164.32    7.20
  -3  -1   2  165.30    7.21
   3  -1  -2  166.93    7.20
   3  -1  -2  165.64    7.19
   3  -1  -2  171.30    7.20
  -3  -1   2  172.66    7.21
   3  -1  -2  172.55    7.21
   3   1  -2  162.11    7.20
  -3   1   2  170.67    7.21
   3   1  -2  160.11    7.20
  -3   1   2  160.01    7.22
   3   1  -2  173.65    7.21
  -3   1   2  163.99    7.20
  -2  -1   2    5.25    0.31
   2  -1  -2    5.93    0.29
   2  -1  -2    6.04    0.29
   2  -1  -2    5.81    0.31
  -2  -1   2    5.50    0.32
  -2  -1   2    5.34    0.30
  -2   1   2    6.31    0.33
  -2   1   2    5.91    0.30
   2   1  -2    5.28    0.28
  -2   1   2    6.06    0.31
   2   1  -2    5.52    0.30
   2   1  -2    5.47    0.29
   1  -1  -2   31.11    1.35
   1  -1  -2   32.31    1.36
   1  -1  -2   30.75    1.35
  -1  -1   2   29.93    1.36
  -1  -1   2   30.66    1.36
   1  -1  -2   32.05    1.36
  -1  -1   2   31.91    1.37
  -1   1   2   30.95    1.36
   1   1  -2   30.55    1.36
  -1   1   2   30.40    1.37
   1   1  -2   30.39    1.35
  -1   1   2   32.38    1.37
   1   1  -2   31.29    1.36
   0  -1   2   27.82    1.18
   0  -1   2   27.12    1.18
   0  -1  -2   25.73    1.18
   0  -1  -2   27.57    1.18
   0  -1  -2   24.61    1.16
   0  -1  -2   28.27    1.17
   0   1  -2   26.70    1.18
   0   1  -2   26.88    1.17
   0   1   2   27.22    1.18
  -1  -1  -2   17.56    0.77
  -1  -1  -2   17.34    0.76
  -1  -1  -2   17.12    0.78
  -1  -1  -2   17.01    0.76
   1  -1   2   17.68    0.76
   1  -1   2   17.76    0.77
   1  -1   2   16.41    0.77
  -1   1  -2   17.15    0.78
   1   1   2   17.13    0.77
   1   1   2   17.95    0.77
  -1   1  -2   16.93    0.77
  -2  -1  -2    2.13    0.14
   2  -1   2    2.30    0.16
  -2  -1  -2    2.39    0.19
   2  -1   2    2.29    0.17
  -2  -1  -2    2.37    0.18
   2  -1   2    2.29    0.16
   2   1   2    2.14    0.17
   2   1   2    2.14    0.17
   2   1   2    2.24    0.17
  -2   1  -2    2.44    0.20
  -2   1  -2    2.82    0.19
   2   1   2    2.17    0.15
   3  -1   2   12.37    0.59
  -3  -1  -2   12.44    0.60
  -3  -1  -2   12.04    0.59
   3  -1   2   12.27    0.59
  -3   1  -2   11.25    0.61
   3   1   2   11.86    0.58
   3   1   2   12.01    0.58
   3   1   2   12.26    0.59
  -3   1  -2   12.11    0.58
  -4  -1  -2    0.38    0.20
   4  -1   2    0.48    0.19
  -4  -1  -2    0.45    0.19
   4  -1   2    0.27    0.16
   4   1   2    0.28    0.16
  -4   1  -2    0.39    0.21
   4   1   2    0.16    0.17
  -4   1  -2    0.50    0.19
   4   1   2    0.33    0.17
  -5  -1  -2   10.05    0.58
   5  -1   2    9.75    0.56
   5  -1   2   10.33    0.59
  -5  -1  -2    9.04    0.58
  -5   1  -2   10.47    0.56
  -5   1  -2   10.44    0.61
   5   1   2    9.70    0.57
   5   1   2    9.35    0.58
  -6  -1  -2    1.44    0.29
  -6  -1  -2    0.76    0.30
   6  -1   2    0.80    0.26
   6  -1   2    1.02    0.31
   6   1   2    0.46    0.30
  -6   1  -2    0.99    0.28
  -6   1  -2    0.65    0.31
   6   1   2    0.81    0.26
   7  -1   2    6.67    0.53
   7  -1   2    8.67    0.60
  -7  -1  -2    8.35    0.56
  -7  -1  -2    7.81    0.58
   7   1   2    7.08    0.54
  -7   1  -2    7.70    0.54
  -7   1  -2    7.43    0.59
   8  -1   2    1.93    0.42
  -8  -1  -2    3.02    0.48
  -8  -1  -2    3.36    0.46
  -8   1  -2    1.96    0.42
   8   1   2    2.19    0.41
   8   1   2    2.93    0.48
  -8   1  -2    2.60    0.49
   8   1   2    2.99    0.43
   9  -1   2    4.42    0.64
  -9  -1  -2    3.56    0.57
   9  -1   2    4.43    0.54
  -9  -1  -2    3.12    0.52
   9  -1   2    4.06    0.51
   9   1   2    3.31    0.57
  -9   1  -2    3.18    0.52
  -9   1  -2    4.91    0.63
   9   1   2    2.53    0.50
   9   1   2    2.56    0.51
  10  -1   2   -0.04    0.53
 -10  -1  -2    0.21    0.57
  10  -1   2   -0.56    0.53
 -10  -1  -2    0.42    0.54
  10  -1   2   -0.35    0.63
  10   1   2   -0.23    0.52
 -10   1  -2    0.44    0.61
  10   1   2   -0.03    0.60
  10   1   2   -0.96    0.52
 -10   1  -2    0.85    0.56
  11  -1   2    0.36    0.62
 -11  -1  -2    0.41    0.69
  11  -1   2    0.26    0.66
  11  -1   2    0.30    0.75
 -11  -1  -2    0.72    0.65
  11   1   2   -0.35    0.64
  11   1   2   -0.13    0.61
 -11   1  -2    0.00    0.63
  11   1   2    0.30    0.72
 -11   1  -2    0.30    0.71
  12  -1   2   -0.37    0.70
  12  -1   2   -0.12    0.77
  12  -1   2    0.08    0.90
 -12  -1  -2    0.67    0.80
 -12  -1  -2    0.07    0.75
  12   1   2    1.70    0.75
  12   1   2   -0.58    0.77
 -12   1  -2   -0.61    0.82
 -12   1  -2    0.69    0.73
  12   1   2    0.16    0.85
  13  -1   2    1.04    0.85
 -13  -1  -2    2.12    0.91
  13  -1   2    1.55    1.02
 -13  -1  -2    1.97    0.94
  13  -1   2    0.76    0.90
  13   1   2    0.58    0.85
  13   1   2    1.84    0.93
  13   1   2    2.06    1.01
 -13   1  -2    0.51    0.95
 -13   1  -2    1.63    0.86
 -14  -2   2   -0.12    0.89
  14  -2  -2    0.36    0.80
  14   2  -2   -0.55    0.81
 -14   2   2   -0.36    0.91
  14   2  -2    0.42    0.80
 -13  -2   2   19.91    1.43
  13  -2  -2   16.47    1.17
  13   2  -2   15.55    1.19
  13   2  -2   18.52    1.50
 -13   2   2   15.86    1.28
  13   2  -2   17.19    1.29
  12  -2  -2    0.95    0.57
 -12  -2   2    0.29    0.65
  12   2  -2    0.36    0.66
  12   2  -2   -0.23    0.56
  12   2  -2    0.25    0.59
 -12   2   2   -0.28    0.69
  11  -2  -2   32.85    1.84
  11  -2  -2   31.32    1.73
  11  -2  -2   34.41    1.67
 -11  -2   2   34.15    1.77
  11   2  -2   35.10    1.71
 -11   2   2   33.39    1.81
  11   2  -2   33.73    1.81
  11   2  -2   35.48    1.77
 -10  -2   2   18.42    1.12
  10  -2  -2   17.48    1.02
  10  -2  -2   19.15    1.09
  10  -2  -2   18.79    1.21
  10   2  -2   18.38    1.10
  10   2  -2   19.33    1.18
  10   2  -2   18.03    1.06
 -10   2   2   19.44    1.17
 -10   2   2   18.82    1.03
  -9  -2   2    5.00    0.53
   9  -2  -2    5.39    0.44
   9  -2  -2    4.75    0.49
   9  -2  -2    4.93    0.54
  -9   2   2    4.86    0.44
   9   2  -2    5.00    0.48
   9   2  -2    4.22    0.46
  -9   2   2    4.82    0.57
   9   2  -2    5.27    0.53
  -8  -2   2    9.89    0.68
  -8  -2   2    9.36    0.53
   8  -2  -2    8.50    0.71
   8  -2  -2    9.36    0.65
   8  -2  -2    9.81    0.60
  -8   2   2   10.45    0.60
   8   2  -2    9.34    0.71
  -8   2   2   10.50    0.74
  -8   2   2    8.94    0.52
   8   2  -2   10.54    0.63
   8   2  -2   10.44    0.66
  -8   2   2    9.05    0.73
   7  -2  -2   54.42    2.34
  -7  -2   2   48.61    2.37
  -7  -2   2   52.14    2.33
   7  -2  -2   53.90    2.40
   7  -2  -2   54.90    2.38
  -7  -2   2   53.98    2.39
  -7   2   2   54.16    2.41
   7   2  -2   51.75    2.39
   7   2  -2   48.91    2.35
  -7   2   2   55.07    2.34
   7   2  -2   54.48    2.38
  -7   2   2   51.54    2.33
  -7   2   2   54.00    2.39
  -6  -2   2   63.38    2.67
   6  -2  -2   59.31    2.71
   6  -2  -2   59.53    2.67
   6  -2  -2   61.16    2.70
  -6  -2   2   61.08    2.71
  -6  -2   2   58.81    2.70
   6   2  -2   61.63    2.70
  -6   2   2   61.04    2.67
   6   2  -2   62.37    2.68
  -6   2   2   59.50    2.73
  -6   2   2   60.67    2.67
   6   2  -2   62.50    2.71
  -6   2   2   60.43    2.71
   5  -2  -2  100.48    4.28
   5  -2  -2   99.33    4.28
   5  -2  -2   97.29    4.31
  -5  -2   2   98.42    4.28
  -5  -2   2   97.28    4.31
  -5  -2   2   97.08    4.31
   5  -2  -2   99.40    4.30
   5   2  -2   99.13    4.31
   5   2  -2   99.26    4.30
   5   2  -2   99.11    4.29
  -5   2   2   98.27    4.28
  -5   2   2   97.86    4.32
  -5   2   2   99.09    4.28
  -5   2   2   99.66    4.32
   4  -2  -2    1.17    0.19
  -4  -2   2    0.96    0.19
   4  -2  -2    1.08    0.16
   4  -2  -2    1.13    0.14
  -4  -2   2    1.14    0.15
  -4  -2   2    1.36    0.18
   4  -2  -2    1.32    0.13
  -4   2   2    1.10    0.13
   4   2  -2    1.07    0.16
  -4   2   2    0.76    0.21
   4   2  -2    1.15    0.15
  -4   2   2    1.20    0.14
   4   2  -2    1.22    0.19
  -4   2   2    1.01    0.18
  -3  -2   2  148.94    6.43
   3  -2  -2  153.30    6.42
  -3  -2   2  149.69    6.42
   3  -2  -2  148.85    6.42
  -3  -2   2  145.79    6.42
   3  -2  -2  153.62    6.43
  -3   2   2  154.31    6.43
  -3   2   2  146.90    6.44
   3   2  -2  145.73    6.43
   3   2  -2  142.56    6.42
  -3   2   2  149.87    6.42
   3   2  -2  143.86    6.42
  -2  -2   2   17.61    0.82
  -2  -2   2   17.46    0.80
   2  -2  -2   18.14    0.80
  -2  -2   2   17.77    0.82
   2  -2  -2   18.35    0.81
   2   2  -2   16.98    0.80
   2   2  -2   18.54    0.81
  -2   2   2   18.11    0.81
  -2   2   2   18.54    0.81
  -2   2   2   18.80    0.83
   2   2  -2   16.87    0.80
  -1  -2   2  345.06   14.20
  -1  -2   2  338.42   14.19
   1  -2  -2  325.77   14.19
   1  -2  -2  334.59   14.21
   1  -2  -2  317.90   14.20
  -1  -2   2  330.23   14.20
  -1   2   2  334.00   14.20
  -1   2   2  326.47   14.20
   1   2  -2  321.36   14.19
   1   2  -2  325.45   14.19
   1   2  -2  335.54   14.20
  -1   2   2  323.22   14.19
   1   2  -2  329.61   14.19
   0  -2   2   99.94    4.45
   0  -2  -2  109.25    4.47
   0  -2  -2  107.40    4.46
   0  -2  -2   96.89    4.46
   0  -2   2  107.67    4.47
   0  -2   2  105.88    4.47
   0  -2  -2  103.69    4.46
   0   2  -2  100.69    4.46
   0   2  -2   99.00    4.47
   0   2  -2  104.21    4.47
  -1  -2  -2   16.74    0.75
   1  -2   2   16.34    0.76
   1  -2   2   17.38    0.75
   1  -2   2   15.57    0.76
  -1  -2  -2   17.51    0.76
  -1  -2  -2   17.37    0.76
  -1  -2  -2   16.69    0.75
  -1   2  -2   16.76    0.77
  -1   2  -2   17.58    0.76
  -1   2  -2   17.06    0.77
   1   2   2   16.59    0.75
   2  -2   2   46.47    1.98
   2  -2   2   45.51    1.97
   2  -2   2   45.93    1.98
  -2  -2  -2   44.34    1.98
  -2  -2  -2   43.16    1.98
  -2  -2  -2   44.39    1.98
  -2  -2  -2   43.92    1.96
   2   2   2   43.15    1.96
  -2   2  -2   48.44    1.98
  -2   2  -2   47.34    1.99
   2   2   2   45.29    1.98
   3  -2   2    1.87    0.19
   3  -2   2    1.77    0.17
   3  -2   2    1.52    0.12
  -3  -2  -2    1.64    0.20
  -3  -2  -2    1.61    0.13
  -3  -2  -2    1.56    0.18
  -3   2  -2    1.85    0.21
   3   2   2    1.53    0.16
   3   2   2    1.46    0.18
  -3   2  -2    1.85    0.18
   3   2   2    1.44    0.16
  -4  -2  -2   10.57    0.59
   4  -2   2   11.20    0.60
   4  -2   2   11.99    0.59
  -4  -2  -2   12.07    0.60
   4   2   2   11.36    0.58
  -4   2  -2   11.36    0.72
   4   2   2   11.03    0.59
  -4   2  -2   11.63    0.58
  -4   2  -2   10.86    0.62
   4   2   2   11.03    0.58
  -5  -2  -2    0.49    0.23
   5  -2   2    0.17    0.21
  -5  -2  -2    0.11    0.23
   5  -2   2    0.48    0.25
   5   2   2    0.37    0.23
  -5   2  -2    0.35    0.26
   5   2   2    0.27    0.21
  -5   2  -2    0.33    0.33
   5   2   2    0.22    0.21
  -5   2  -2    0.65    0.22
   6  -2   2    0.99    0.27
  -6  -2  -2    0.68    0.30
   6  -2   2    1.18    0.33
  -6  -2  -2    1.24    0.30
  -6   2  -2    0.69    0.32
  -6   2  -2    0.90    0.27
   6   2   2    1.00    0.28
  -7  -2  -2    5.50    0.48
  -7  -2  -2    4.27    0.46
   7  -2   2    5.31    0.51
   7  -2   2    4.37    0.43
   7   2   2    4.79    0.47
   7   2   2    4.63    0.44
  -7   2  -2    5.07    0.44
  -7   2  -2    5.35    0.51
   7   2   2    4.95    0.44
   8  -2   2    0.28    0.37
  -8  -2  -2    1.27    0.43
  -8  -2  -2    0.80    0.39
  -8   2  -2    0.90    0.39
   8   2   2    0.90    0.39
  -8   2  -2    0.98    0.47
   8   2   2    0.57    0.43
   8   2   2    0.96    0.41
   9  -2   2    8.26    0.76
  -9  -2  -2    9.00    0.72
   9  -2   2    8.30    0.67
  -9  -2  -2    8.07    0.68
   9   2   2    8.22    0.68
  -9   2  -2    8.02    0.75
   9   2   2    8.03    0.71
   9   2   2    7.77    0.66
  -9   2  -2    8.75    0.67
 -10  -2  -2   10.58    0.83
  10  -2   2   11.19    0.93
  10  -2   2   10.47    0.84
 -10  -2  -2   10.59    0.87
  10  -2   2   11.04    0.82
 -10   2  -2   11.65    0.83
 -10   2  -2   11.02    0.93
  10   2   2   10.88    0.89
  10   2   2   10.73    0.85
  10   2   2   10.68    0.84
  11  -2   2    2.11    0.69
  11  -2   2    1.85    0.64
  11  -2   2    2.35    0.78
 -11  -2  -2    1.82    0.69
 -11  -2  -2    2.45    0.68
 -11   2  -2    1.43    0.75
  11   2   2    3.11    0.72
  11   2   2    0.92    0.65
 -11   2  -2    1.27    0.66
  11   2   2    2.20    0.76
 -12  -2  -2    4.19    0.84
 -12  -2  -2    2.91    0.84
  12  -2   2    1.49    0.91
  12  -2   2    1.77    0.74
  12  -2   2    1.45    0.78
  12   2   2    3.19    0.79
 -12   2  -2    2.71    0.77
  12   2   2    1.37    0.81
 -12   2  -2    2.71    0.89
  12   2   2    2.61    0.88
 -13  -2  -2   -0.51    0.87
  13  -2   2   -0.53    0.86
 -13  -2  -2   -0.21    0.89
  13  -2   2    0.03    0.82
  13  -2   2    0.00    1.03
 -13   2  -2   -0.67    0.83
  13   2   2   -1.08    0.88
  13   2   2    1.36    0.93
 -13   2  -2   -0.05    0.95
  13   2   2    0.18    0.96
  14  -3  -2    0.38    0.80
 -14   3   2    0.77    0.96
  14   3  -2    1.46    0.84
  14   3  -2    0.95    0.91
  14   3  -2    1.28    0.82
 -13  -3   2    0.46    0.75
  13  -3  -2    0.00    0.67
  13   3  -2   -0.46    0.70
 -13   3   2    0.59    0.85
  13   3  -2    1.08    0.78
  13   3  -2   -0.01    0.69
  12  -3  -2    4.69    0.66
 -12  -3   2    5.16    0.73
  12   3  -2    3.48    0.68
  12   3  -2    4.27    0.65
  12   3  -2    3.88    0.73
 -12   3   2    2.68    0.77
  11  -3  -2    7.78    0.70
  11  -3  -2    7.48    0.93
  11  -3  -2    8.45    0.64
 -11  -3   2    6.51    0.73
  11   3  -2    7.12    0.77
  11   3  -2    7.59    0.71
  11   3  -2    7.60    0.69
 -11   3   2    9.56    0.85
 -10  -3   2   38.93    1.81
  10  -3  -2   35.46    1.87
  10  -3  -2   35.98    1.72
  10  -3  -2   35.40    1.78
  10   3  -2   37.85    1.77
 -10   3   2   34.81    1.73
  10   3  -2   34.96    1.84
  10   3  -2   38.65    1.81
 -10   3   2   37.26    1.87
  -9  -3   2    0.47    0.42
   9  -3  -2    0.13    0.43
   9  -3  -2    0.34    0.31
   9  -3  -2   -0.48    0.32
   9   3  -2    0.61    0.36
  -9   3   2    0.25    0.45
  -9   3   2    0.54    0.31
   9   3  -2    0.21    0.35
   9   3  -2    0.02    0.41
   8  -3  -2   15.22    0.88
   8  -3  -2   14.12    0.81
  -8  -3   2   13.30    0.71
   8  -3  -2   15.49    0.76
  -8  -3   2   12.83    0.83
  -8   3   2   14.32    0.85
   8   3  -2   14.84    0.83
  -8   3   2   13.75    0.71
  -8   3   2   14.88    0.76
   8   3  -2   14.38    0.80
  -8   3   2   14.69    0.90
   8   3  -2   14.40    0.87
   7  -3  -2   39.90    1.84
   7  -3  -2   41.78    1.87
   7  -3  -2   41.88    1.79
  -7  -3   2   41.39    1.79
  -7  -3   2   39.72    1.84
  -7   3   2   39.66    1.86
  -7   3   2   39.94    1.88
   7   3  -2   41.27    1.84
  -7   3   2   38.12    1.80
   7   3  -2   39.41    1.82
  -7   3   2   38.50    1.79
   7   3  -2   40.59    1.86
  -6  -3   2   26.07    1.20
   6  -3  -2   26.95    1.20
   6  -3  -2   27.63    1.19
   6  -3  -2   26.79    1.26
  -6  -3   2   24.20    1.24
  -6  -3   2   25.77    1.24
   6  -3  -2   27.17    1.24
  -6   3   2   27.20    1.20
  -6   3   2   27.52    1.29
  -6   3   2   26.41    1.20
   6   3  -2   25.51    1.25
   6   3  -2   25.73    1.23
   6   3  -2   25.64    1.22
  -6   3   2   27.31    1.26
   5  -3  -2  111.98    4.93
  -5  -3   2  109.26    4.91
   5  -3  -2  114.20    4.89
  -5  -3   2  113.60    4.90
   5  -3  -2  113.58    4.92
   5  -3  -2  112.68    4.90
  -5  -3   2  111.67    4.92
   5   3  -2  111.64    4.91
   5   3  -2  111.73    4.92
   5   3  -2  113.32    4.92
  -5   3   2  115.23    4.90
  -5   3   2  113.46    4.94
  -5   3   2  114.69    4.89
  -5   3   2  114.51    4.93
  -4  -3   2   43.47    1.96
  -4  -3   2   43.50    1.95
  -4  -3   2   44.57    1.95
   4  -3  -2   43.85    1.97
   4  -3  -2   43.73    1.95
   4  -3  -2   46.13    1.95
   4   3  -2   43.05    1.96
  -4   3   2   44.03    1.98
  -4   3   2   44.50    1.97
  -4   3   2   44.31    1.95
   4   3  -2   45.52    1.95
   4   3  -2   43.72    1.95
  -3  -3   2    3.21    0.21
   3  -3  -2    2.61    0.22
   3  -3  -2    2.59    0.19
  -3  -3   2    2.73    0.22
   3  -3  -2    2.29    0.18
  -3  -3   2    2.87    0.20
   3   3  -2    2.48    0.20
  -3   3   2    1.74    0.19
   3   3  -2    2.54    0.18
   3   3  -2    3.22    0.22
  -3   3   2    1.97    0.24
   2  -3  -2  426.63   18.38
  -2  -3   2  419.71   18.39
  -2  -3   2  437.67   18.41
   2  -3  -2  439.35   18.42
  -2  -3   2  424.46   18.39
  -2   3   2  428.94   18.39
   2   3  -2  436.64   18.39
   2   3  -2  406.95   18.38
  -2   3   2  427.92   18.39
   2   3  -2  422.88   18.39
  -1  -3   2   27.74    1.22
  -1  -3   2   27.87    1.23
   1  -3  -2   27.55    1.21
  -1  -3   2   26.58    1.20
   1  -3  -2   27.89    1.22
   1   3  -2   26.48    1.21
  -1   3   2   27.26    1.21
  -1   3   2   28.51    1.22
  -1   3   2   28.85    1.21
   1   3  -2   26.61    1.21
   0  -3   2    2.97    0.17
   0  -3  -2    3.54    0.18
   0  -3   2    2.71    0.21
   0  -3  -2    2.99    0.20
   0  -3  -2    3.22    0.19
   0  -3   2    2.81    0.20
   0  -3  -2    3.14    0.18
   0   3  -2    2.46    0.19
   0   3   2    3.10    0.21
   0   3  -2    2.75    0.19
   0   3  -2    2.71    0.20
  -1  -3  -2   37.59    1.60
  -1  -3  -2   37.86    1.61
  -1  -3  -2   37.14    1.60
   1  -3   2   36.12    1.60
   1  -3   2   35.26    1.61
  -1  -3  -2   37.32    1.60
   1  -3   2   35.99    1.61
  -1   3  -2   35.61    1.61
  -1   3  -2   36.86    1.61
  -1   3  -2   36.55    1.60
   2  -3   2    2.22    0.20
   2  -3   2    2.38    0.20
  -2  -3  -2    2.76    0.20
  -2  -3  -2    2.88    0.21
  -2  -3  -2    2.40    0.18
   2  -3   2    2.68    0.19
  -2  -3  -2    2.73    0.20
   2   3   2    2.62    0.18
  -2   3  -2    3.09    0.20
  -2   3  -2    2.55    0.22
  -2   3  -2    2.93    0.21
  -3  -3  -2   53.74    2.37
  -3  -3  -2   52.32    2.35
   3  -3   2   54.91    2.38
  -3  -3  -2   54.10    2.38
   3  -3   2   54.97    2.37
  -3  -3  -2   52.86    2.37
   3  -3   2   52.37    2.35
   3   3   2   55.81    2.38
  -3   3  -2   53.77    2.39
   3   3   2   53.51    2.36
   3   3   2   56.56    2.36
  -3   3  -2   55.30    2.38
  -3   3  -2   53.46    2.37
  -4  -3  -2    1.29    0.12
   4  -3   2    1.12    0.22
  -4  -3  -2    1.69    0.22
   4  -3   2    1.06    0.12
   4  -3   2    1.25    0.19
  -4  -3  -2    1.53    0.22
  -4   3  -2    1.21    0.19
   4   3   2    1.22    0.19
   4   3   2    1.37    0.21
  -4   3  -2    1.29    0.20
  -4   3  -2    0.82    0.23
   5  -3   2   13.92    0.71
   5  -3   2   12.65    0.61
  -5  -3  -2   12.54    0.60
  -5  -3  -2   13.49    0.71
  -5  -3  -2   13.97    0.71
   5  -3   2   14.01    0.74
   5   3   2   14.25    0.72
  -5   3  -2   14.22    0.69
  -5   3  -2   13.55    0.72
  -5   3  -2   13.25    0.74
   5   3   2   13.39    0.69
   6  -3   2   61.05    2.72
  -6  -3  -2   61.03    2.70
   6  -3   2   61.38    2.70
  -6  -3  -2   58.91    2.69
  -6   3  -2   61.89    2.68
   6   3   2   60.30    2.69
  -6   3  -2   56.63    2.78
   6   3   2   62.03    2.71
   6   3   2   58.99    2.69
  -6   3  -2   61.61    2.73
   7  -3   2   13.42    0.89
  -7  -3  -2   12.91    0.81
  -7  -3  -2   12.96    0.80
   7  -3   2   12.81    0.79
  -7   3  -2   13.20    0.78
   7   3   2   14.08    0.81
  -7   3  -2   13.93    0.87
   7   3   2   12.90    0.81
   7   3   2   13.38    0.82
  -8  -3  -2   15.34    1.00
  -8  -3  -2   17.19    0.99
   8  -3   2   18.14    1.11
   8  -3   2   16.34    1.00
  -8   3  -2   18.30    1.07
  -8   3  -2   16.50    0.97
   8   3   2   16.56    0.99
   8   3   2   17.37    1.00
   8   3   2   16.08    1.02
   9  -3   2    4.25    0.53
  -9  -3  -2    4.11    0.56
  -9  -3  -2    3.45    0.54
  -9   3  -2    3.94    0.61
  -9   3  -2    3.34    0.52
   9   3   2    2.58    0.56
   9   3   2    2.30    0.52
   9   3   2    3.22    0.51
  10  -3   2    8.01    0.70
 -10  -3  -2    7.92    0.76
  10  -3   2    7.33    0.73
  10  -3   2    8.04    0.87
 -10  -3  -2    8.39    0.76
  10   3   2    7.88    0.76
  10   3   2    8.67    0.75
  10   3   2    6.69    0.79
 -10   3  -2    7.79    0.72
 -10   3  -2    9.15    0.87
  11  -3   2    0.59    0.78
 -11  -3  -2    0.12    0.67
  11  -3   2    0.66    0.63
 -11  -3  -2   -0.12    0.64
  11  -3   2   -0.29    0.65
  11   3   2   -0.56    0.65
  11   3   2   -0.01    0.65
 -11   3  -2    2.16    0.77
 -11   3  -2    0.21    0.64
  11   3   2   -0.20    0.71
 -12  -3  -2    1.63    0.79
  12  -3   2    2.00    0.72
  12  -3   2    1.23    0.77
 -12  -3  -2    0.88    0.79
  12  -3   2    2.60    0.95
 -12   3  -2    2.02    0.74
  12   3   2    1.21    0.81
  12   3   2    0.57    0.76
 -12   3  -2    1.36    0.87
  12   3   2    0.51    0.84
 -13  -3  -2    1.17    0.92
  13  -3   2    0.35    1.02
  13  -3   2   -0.27    0.86
  13  -3   2   -0.13    1.17
 -13  -3  -2    0.81    0.92
  13   3   2   -0.75    0.95
 -13   3  -2    0.55    0.96
 -13   3  -2   -0.23    0.85
  13   3   2    0.07    0.92
  13   3   2   -0.39    0.90
  14  -4  -2    2.34    0.85
  14   4  -2    2.60    0.86
  14   4  -2    1.24    0.89
  14   4  -2    4.42    0.91
 -14   4   2    2.92    1.03
  13  -4  -2    1.65    0.72
 -13  -4   2    1.68    0.92
 -13   4   2   -0.10    0.84
  13   4  -2    1.74    0.74
  13   4  -2    0.96    0.76
  13   4  -2    0.07    0.72
 -12  -4   2    2.86    0.68
  12  -4  -2    1.15    0.59
  12   4  -2    3.42    0.67
  12   4  -2    1.93    0.69
  12   4  -2    1.94    0.65
 -12   4   2    2.48    0.77
  11  -4  -2   -0.84    0.46
 -11  -4   2   -0.49    0.53
  11   4  -2   -0.19    0.58
  11   4  -2   -0.93    0.52
  11   4  -2    0.71    0.50
 -11   4   2    0.26    0.62
 -10  -4   2    2.48    0.51
  10  -4  -2    3.42    0.59
  10  -4  -2    3.00    0.42
  10  -4  -2    2.39    0.44
 -10   4   2    1.77    0.57
  10   4  -2    1.91    0.47
  10   4  -2    1.90    0.49
 -10   4   2    2.85    0.42
  10   4  -2    1.67    0.51
   9  -4  -2    3.42    0.44
  -9  -4   2    4.38    0.50
   9  -4  -2    4.31    0.41
   9  -4  -2    4.23    0.54
  -9   4   2    4.96    0.42
   9   4  -2    4.69    0.48
  -9   4   2    4.43    0.57
   9   4  -2    4.18    0.51
   9   4  -2    4.33    0.47
   8  -4  -2   -0.04    0.28
  -8  -4   2    0.11    0.33
   8  -4  -2    0.20    0.36
   8  -4  -2    0.25    0.25
  -8  -4   2    0.10    0.21
   8   4  -2    0.70    0.31
  -8   4   2   -0.02    0.34
   8   4  -2    0.13    0.30
  -8   4   2    0.49    0.26
   8   4  -2    0.25    0.34
  -8   4   2    0.08    0.19
  -8   4   2   -0.30    0.38
   7  -4  -2   11.54    0.60
   7  -4  -2   11.55    0.72
  -7  -4   2   12.85    0.68
  -7  -4   2   12.26    0.61
   7  -4  -2   12.15    0.67
   7  -4  -2   11.30    0.59
   7   4  -2   11.89    0.71
   7   4  -2   11.27    0.66
  -7   4   2   10.35    0.61
  -7   4   2   10.44    0.75
  -7   4   2   11.52    0.71
  -7   4   2   10.71    0.60
   7   4  -2   11.75    0.68
   6  -4  -2   92.26    3.93
   6  -4  -2   89.94    3.94
  -6  -4   2   90.22    3.97
   6  -4  -2   91.23    3.97
  -6  -4   2   92.47    3.95
   6  -4  -2   89.72    3.98
   6   4  -2   92.02    3.98
   6   4  -2   89.91    3.96
   6   4  -2   90.31    3.98
  -6   4   2   89.37    4.01
  -6   4   2   89.83    3.99
  -6   4   2   88.65    3.93
  -6   4   2   90.74    3.95
  -5  -4   2   32.82    1.44
   5  -4  -2   30.85    1.44
  -5  -4   2   33.80    1.43
   5  -4  -2   30.11    1.46
   5  -4  -2   31.85    1.42
  -5  -4   2   32.86    1.45
   5   4  -2   32.66    1.45
   5   4  -2   33.47    1.45
  -5   4   2   31.53    1.46
  -5   4   2   30.57    1.42
  -5   4   2   29.07    1.40
   5   4  -2   33.18    1.44
  -5   4   2   30.10    1.48
  -4  -4   2   13.09    0.67
   4  -4  -2   13.76    0.66
  -4  -4   2   13.61    0.66
  -4  -4   2   13.13    0.66
   4  -4  -2   14.64    0.67
   4  -4  -2   13.54    0.69
   4   4  -2   14.28    0.68
   4   4  -2   13.58    0.66
   4   4  -2   13.26    0.66
  -4   4   2   12.82    0.71
  -4   4   2   14.30    0.69
  -3  -4   2    1.03    0.13
  -3  -4   2    0.88    0.16
   3  -4  -2    1.07    0.17
   3  -4  -2    0.81    0.14
  -3  -4   2    1.04    0.16
   3  -4  -2    1.16    0.14
  -3   4   2    1.01    0.16
   3   4  -2    0.75    0.15
  -3   4   2    1.15    0.21
   3   4  -2    0.94    0.16
   3   4  -2    1.14    0.13
   2  -4  -2    1.63    0.14
   2  -4  -2    1.38    0.15
  -2  -4   2    2.19    0.18
  -2  -4   2    1.59    0.13
  -2  -4   2    1.58    0.17
   2   4  -2    1.50    0.16
   2   4  -2    1.42    0.12
  -2   4   2    1.46    0.15
  -2   4   2    1.55    0.20
   2   4  -2    1.31    0.15
  -1  -4   2   13.74    0.65
   1  -4  -2   13.62    0.63
  -1  -4   2   14.33    0.62
  -1  -4   2   14.29    0.66
   1  -4  -2   13.48    0.65
  -1   4   2   13.81    0.65
  -1   4   2   14.28    0.63
  -1   4   2   14.04    0.63
   1   4  -2   13.48    0.64
   1   4  -2   13.82    0.64
   0  -4  -2  227.59   10.05
   0  -4  -2  228.68   10.05
   0  -4   2  243.14   10.07
   0  -4  -2  233.42   10.07
   0  -4  -2  226.81   10.05
   0  -4   2  242.86   10.07
   0  -4   2  231.93   10.05
   0   4  -2  241.94   10.07
   0   4  -2  236.50   10.05
   0   4   2  229.67   10.06
   0   4  -2  225.43   10.05
   1  -4   2  275.05   11.67
  -1  -4  -2  271.49   11.67
  -1  -4  -2  266.33   11.67
   1  -4   2  283.48   11.66
   1  -4   2  275.06   11.67
  -1  -4  -2  262.79   11.66
  -1  -4  -2  260.43   11.66
  -1   4  -2  268.57   11.67
  -1   4  -2  269.64   11.66
  -1   4  -2  275.41   11.68
  -2  -4  -2    8.51    0.43
   2  -4   2    8.33    0.43
  -2  -4  -2    8.53    0.44
   2  -4   2    8.77    0.43
  -2  -4  -2    8.87    0.43
   2  -4   2    8.40    0.45
  -2  -4  -2    8.72    0.42
  -2   4  -2    8.31    0.46
  -2   4  -2    8.20    0.45
   2   4   2    9.16    0.43
  -2   4  -2    8.52    0.43
   3  -4   2  152.05    6.41
   3  -4   2  144.01    6.39
   3  -4   2  148.79    6.41
  -3  -4  -2  149.07    6.40
  -3  -4  -2  148.83    6.40
  -3  -4  -2  144.55    6.39
  -3  -4  -2  149.37    6.41
   3   4   2  151.48    6.39
   3   4   2  145.27    6.41
  -3   4  -2  144.65    6.42
  -3   4  -2  151.95    6.42
   3   4   2  146.84    6.39
  -3   4  -2  147.11    6.40
   4  -4   2    1.60    0.25
   4  -4   2    2.03    0.18
  -4  -4  -2    3.01    0.26
  -4  -4  -2    2.17    0.24
  -4  -4  -2    2.44    0.20
   4  -4   2    2.11    0.23
   4   4   2    2.51    0.22
   4   4   2    2.48    0.25
   4   4   2    2.57    0.22
  -4   4  -2    2.71    0.26
   4   4   2    2.23    0.24
  -4   4  -2    2.69    0.24
  -4   4  -2    2.35    0.29
  -5  -4  -2   10.58    0.60
   5  -4   2   11.29    0.61
  -5  -4  -2   10.87    0.62
   5  -4   2   11.13    0.65
  -5  -4  -2    9.91    0.51
   5  -4   2   11.13    0.52
  -5   4  -2   11.08    0.65
   5   4   2   10.84    0.61
  -5   4  -2   10.26    0.60
   5   4   2   10.17    0.59
  -5   4  -2   11.67    0.60
   5   4   2   12.26    0.63
   5   4   2   10.16    0.60
   6  -4   2    6.99    0.39
  -6  -4  -2    8.91    0.56
  -6  -4  -2    8.74    0.58
   6  -4   2    7.92    0.62
   6  -4   2    7.85    0.55
  -6  -4  -2    6.75    0.43
   6   4   2    8.77    0.58
  -6   4  -2    7.54    0.61
  -6   4  -2    8.08    0.53
   6   4   2    8.09    0.57
   6   4   2    8.52    0.57
  -6   4  -2    8.11    0.59
   7  -4   2   13.27    0.85
  -7  -4  -2   11.32    0.77
  -7  -4  -2   12.60    0.78
   7  -4   2   13.10    0.76
   7   4   2   12.42    0.79
  -7   4  -2   12.77    0.75
  -7   4  -2   12.32    0.84
   7   4   2   12.34    0.77
   7   4   2   10.30    0.80
   8  -4   2    0.14    0.37
  -8  -4  -2   -0.45    0.37
   8  -4   2   -0.90    0.50
  -8  -4  -2    0.28    0.40
   8   4   2   -0.42    0.39
   8   4   2   -0.53    0.37
  -8   4  -2    0.43    0.47
   8   4   2   -0.24    0.41
  -8   4  -2    0.03    0.37
  -9  -4  -2   57.82    2.74
   9  -4   2   56.68    2.74
  -9  -4  -2   59.96    2.75
   9   4   2   59.62    2.74
   9   4   2   58.51    2.76
   9   4   2   58.69    2.76
  -9   4  -2   64.50    2.82
  -9   4  -2   58.14    2.72
 -10  -4  -2    0.21    0.56
  10  -4   2    0.10    0.52
  10  -4   2    0.58    0.69
  10  -4   2    0.01    0.51
 -10  -4  -2    0.94    0.58
  10   4   2   -0.23    0.57
 -10   4  -2    0.82    0.54
  10   4   2   -0.26    0.58
  10   4   2   -0.70    0.59
 -10   4  -2    0.59    0.64
 -11  -4  -2   22.53    1.50
  11  -4   2   23.26    1.50
  11  -4   2   23.12    1.42
  11  -4   2   25.54    1.67
 -11  -4  -2   23.83    1.53
 -11   4  -2   27.32    1.67
 -11   4  -2   22.98    1.47
  11   4   2   22.65    1.59
  11   4   2   22.17    1.48
  11   4   2   23.49    1.57
  12  -4   2   -0.38    0.90
  12  -4   2   -0.19    0.68
 -12  -4  -2   -0.15    0.79
  12  -4   2   -0.95    0.74
 -12  -4  -2    1.45    0.81
 -12   4  -2    0.13    0.87
 -12   4  -2   -0.96    0.72
  12   4   2    0.46    0.83
  12   4   2    0.59    0.79
  12   4   2   -0.03    0.78
 -13  -4  -2    2.94    0.93
 -13  -4  -2    2.87    0.95
  13  -4   2    2.27    0.93
  13   4   2    3.85    0.98
 -13   4  -2    2.71    1.03
  13   4   2    3.28    0.95
  13   4   2    2.99    0.96
  14  -5  -2   -1.25    0.77
  14   5  -2   -0.33    0.86
  14   5  -2    0.14    0.86
 -14   5   2    1.13    1.02
  14   5  -2    1.60    0.86
  13  -5  -2    1.44    0.72
  13   5  -2    0.26    0.76
  13   5  -2    1.19    0.75
  13   5  -2    0.74    0.75
 -13   5   2    1.27    0.90
  12  -5  -2   -0.04    0.58
 -12   5   2    0.82    0.76
  12   5  -2    0.43    0.65
  12   5  -2    0.85    0.63
  12   5  -2    1.12    0.64
  11  -5  -2    1.15    0.51
 -11  -5   2    1.63    0.56
 -11   5   2    2.06    0.67
  11   5  -2    1.32    0.60
  11   5  -2    1.70    0.56
  11   5  -2    2.56    0.57
 -10  -5   2   -0.19    0.45
  10  -5  -2   -0.08    0.40
  10   5  -2    0.00    0.45
  10   5  -2    0.39    0.43
  10   5  -2   -0.03    0.49
 -10   5   2   -0.39    0.53
   9  -5  -2   14.03    0.86
   9  -5  -2   13.14    0.99
  -9  -5   2   14.22    0.87
   9  -5  -2   14.52    0.78
   9   5  -2   12.98    0.89
   9   5  -2   13.17    0.93
   9   5  -2   13.95    0.87
  -9   5   2   14.00    0.79
  -9   5   2   13.95    0.99
   8  -5  -2    2.22    0.29
   8  -5  -2    2.31    0.26
  -8  -5   2    2.09    0.28
  -8  -5   2    2.11    0.37
   8  -5  -2    1.90    0.34
   8  -5  -2    2.30    0.43
  -8   5   2    1.80    0.45
   8   5  -2    2.72    0.37
  -8   5   2    1.97    0.40
  -8   5   2    2.13    0.27
   8   5  -2    2.32    0.40
  -8   5   2    2.34    0.30
   8   5  -2    2.57    0.36
   7  -5  -2    3.56    0.35
  -7  -5   2    3.69    0.31
   7  -5  -2    4.05    0.29
   7  -5  -2    3.52    0.40
   7  -5  -2    3.67    0.29
  -7  -5   2    3.55    0.37
   7   5  -2    3.75    0.39
  -7   5   2    3.97    0.46
  -7   5   2    3.89    0.40
  -7   5   2    3.68    0.30
   7   5  -2    4.10    0.37
  -7   5   2    3.80    0.30
   7   5  -2    3.94    0.37
   6  -5  -2    1.22    0.24
   6  -5  -2    1.25    0.30
  -6  -5   2    1.37    0.25
   6  -5  -2    1.23    0.18
   6  -5  -2    1.01    0.18
  -6  -5   2    1.18    0.21
   6   5  -2    1.52    0.28
   6   5  -2    1.81    0.26
  -6   5   2    1.10    0.18
  -6   5   2    0.64    0.18
  -6   5   2    1.14    0.29
   6   5  -2    1.16    0.23
  -6   5   2    0.57    0.32
   5  -5  -2    0.66    0.19
  -5  -5   2    0.70    0.18
  -5  -5   2    0.82    0.28
   5  -5  -2    0.70    0.24
   5  -5  -2    0.65    0.17
   5   5  -2    0.70    0.19
   5   5  -2    0.93    0.22
  -5   5   2    1.12    0.29
   5   5  -2    0.64    0.22
  -5   5   2    1.13    0.24
   4  -5  -2  136.22    5.72
  -4  -5   2  137.42    5.72
   4  -5  -2  132.54    5.71
   4  -5  -2  130.99    5.72
  -4  -5   2  131.26    5.71
  -4  -5   2  126.19    5.72
   4   5  -2  127.62    5.71
  -4   5   2  134.50    5.73
  -4   5   2  131.99    5.74
   4   5  -2  129.08    5.71
   4   5  -2  131.26    5.72
   3  -5  -2   83.15    3.59
  -3  -5   2   82.61    3.59
  -3  -5   2   82.51    3.59
   3  -5  -2   82.08    3.58
  -3  -5   2   83.11    3.58
   3  -5  -2   83.21    3.60
   3   5  -2   82.59    3.58
  -3   5   2   84.27    3.60
   3   5  -2   82.29    3.59
  -3   5   2   79.59    3.61
   3   5  -2   80.54    3.58
   2  -5  -2   26.29    1.21
  -2  -5   2   27.65    1.21
  -2  -5   2   28.59    1.21
   2  -5  -2   26.08    1.19
  -2  -5   2   27.58    1.19
   2   5  -2   27.09    1.20
  -2   5   2   25.84    1.20
   2   5  -2   28.67    1.21
  -2   5   2   23.82    1.22
   1  -5  -2  312.03   13.50
  -1  -5   2  320.79   13.52
   1  -5  -2  315.00   13.52
  -1  -5   2  321.71   13.51
  -1  -5   2  304.04   13.50
   1   5  -2  314.10   13.51
  -1   5   2  319.58   13.50
  -1   5   2  298.49   13.50
   1   5  -2  313.18   13.50
  -1   5   2  316.49   13.51
   0  -5   2    5.67    0.31
   0  -5  -2    6.03    0.31
   0  -5  -2    6.33    0.32
   0  -5   2    6.02    0.35
   0  -5  -2    6.12    0.34
   0  -5   2    5.90    0.35
   0  -5  -2    6.51    0.33
   0   5  -2    6.02    0.32
   0   5  -2    6.46    0.32
   0   5   2    6.09    0.34
   0   5   2    5.78    0.31
   0   5  -2    7.04    0.35
  -1  -5  -2    1.96    0.17
   1  -5   2    1.30    0.18
  -1  -5  -2    1.55    0.14
   1  -5   2    1.74    0.15
  -1  -5  -2    1.93    0.17
  -1  -5  -2    2.17    0.15
   1  -5   2    1.40    0.17
   1   5   2    2.09    0.17
  -1   5  -2    1.51    0.17
  -1   5  -2    1.53    0.17
  -1   5  -2    1.75    0.15
  -2  -5  -2   13.87    0.67
  -2  -5  -2   14.54    0.66
   2  -5   2   14.69    0.69
   2  -5   2   14.90    0.67
  -2  -5  -2   14.21    0.68
  -2  -5  -2   14.21    0.67
   2  -5   2   14.62    0.68
  -2   5  -2   13.91    0.69
  -2   5  -2   14.42    0.70
   2   5   2   14.19    0.67
   2   5   2   14.45    0.68
  -2   5  -2   14.39    0.67
   3  -5   2   56.71    2.37
  -3  -5  -2   51.22    2.36
  -3  -5  -2   53.41    2.37
  -3  -5  -2   52.10    2.36
  -3  -5  -2   53.37    2.38
   3  -5   2   54.84    2.37
   3  -5   2   54.90    2.39
  -3   5  -2   57.50    2.39
  -3   5  -2   54.93    2.37
  -3   5  -2   53.71    2.39
   3   5   2   52.69    2.38
   3   5   2   52.93    2.38
  -4  -5  -2   89.69    3.87
  -4  -5  -2   86.39    3.86
   4  -5   2   88.58    3.86
  -4  -5  -2   90.00    3.85
   4  -5   2   87.22    3.87
  -4  -5  -2   86.34    3.84
   4  -5   2   86.00    3.84
   4   5   2   90.57    3.85
   4   5   2   87.97    3.86
  -4   5  -2   88.83    3.89
   4   5   2   87.38    3.85
   4   5   2   89.48    3.87
  -4   5  -2   89.70    3.85
  -4   5  -2   89.92    3.88
  -5  -5  -2  192.97    8.72
   5  -5   2  207.60    8.76
   5  -5   2  209.24    8.78
  -5  -5  -2  199.62    8.74
   5  -5   2  199.05    8.72
  -5  -5  -2  206.98    8.76
  -5   5  -2  205.26    8.78
   5   5   2  208.08    8.77
   5   5   2  207.22    8.74
   5   5   2  193.60    8.74
  -5   5  -2  199.59    8.74
  -5   5  -2  195.23    8.77
   5   5   2  203.83    8.76
  -6  -5  -2   53.20    2.42
   6  -5   2   51.81    2.37
   6  -5   2   57.16    2.47
  -6  -5  -2   54.08    2.44
  -6  -5  -2   52.14    2.36
   6  -5   2   56.24    2.44
   6   5   2   54.58    2.44
  -6   5  -2   54.60    2.41
  -6   5  -2   51.11    2.45
   6   5   2   54.24    2.43
   6   5   2   55.51    2.45
  -6   5  -2   56.70    2.47
   7  -5   2   68.30    3.07
   7  -5   2   66.70    3.12
  -7  -5  -2   69.32    3.08
  -7  -5  -2   67.97    3.07
   7   5   2   72.37    3.10
  -7   5  -2   68.57    3.06
   7   5   2   67.83    3.08
   7   5   2   69.24    3.08
  -7   5  -2   68.42    3.12
  -8  -5  -2   20.77    1.17
  -8  -5  -2   20.65    1.16
   8  -5   2   23.70    1.31
   8  -5   2   21.82    1.17
  -8   5  -2   21.19    1.14
   8   5   2   21.42    1.18
   8   5   2   20.86    1.20
   8   5   2   20.60    1.17
  -8   5  -2   22.49    1.26
  -9  -5  -2   13.07    0.94
   9  -5   2   12.67    0.95
  -9  -5  -2   12.03    0.93
   9  -5   2    9.75    0.78
   9   5   2   11.03    0.82
   9   5   2   12.41    0.84
  -9   5  -2   11.54    0.88
  -9   5  -2   12.45    0.92
   9   5   2   13.97    0.95
  10  -5   2    7.08    0.71
 -10  -5  -2    8.03    0.76
 -10  -5  -2    7.07    0.72
 -10   5  -2    6.20    0.68
  10   5   2    7.99    0.76
  10   5   2    5.39    0.72
  10   5   2    5.59    0.69
 -10   5  -2    6.15    0.82
 -11  -5  -2   -0.42    0.66
 -11  -5  -2    0.26    0.69
  11  -5   2    0.41    0.66
  11  -5   2    0.84    0.85
  11  -5   2    0.46    0.60
  11   5   2    0.85    0.70
  11   5   2    1.14    0.70
 -11   5  -2    0.51    0.64
  11   5   2    0.51    0.69
 -11   5  -2   -0.14    0.75
 -12  -5  -2    0.82    0.76
  12  -5   2    0.27    1.03
 -12  -5  -2    1.66    0.83
  12  -5   2   -0.18    0.77
  12   5   2    1.58    0.78
  12   5   2    1.11    0.82
  12   5   2    0.76    0.81
 -12   5  -2    1.71    0.90
  13  -5   2    6.28    1.00
 -13  -5  -2    6.53    1.07
  13   5   2    6.57    1.04
 -13   5  -2    6.63    1.13
  13   5   2    4.88    1.01
  13   5   2    5.47    0.99
  14  -6  -2    1.03    0.80
  14   6  -2    0.67    0.87
  14   6  -2    2.68    0.91
 -14   6   2    0.09    1.03
  14   6  -2    1.05    0.89
  13  -6  -2    0.49    0.69
  13   6  -2    0.09    0.74
  13   6  -2    0.42    0.75
  13   6  -2    0.58    0.75
 -13   6   2    0.21    0.89
  12  -6  -2    0.09    0.59
 -12   6   2    0.14    0.78
  12   6  -2    0.56    0.64
  12   6  -2    0.39    0.64
  12   6  -2    0.71    0.66
  11  -6  -2    0.67    0.50
  11   6  -2    0.90    0.55
 -11   6   2    0.87    0.67
  11   6  -2    0.49    0.57
  11   6  -2    0.66    0.58
  10  -6  -2   -0.46    0.40
 -10  -6   2    0.04    0.45
  10   6  -2   -0.44    0.46
  10   6  -2    0.12    0.45
 -10   6   2   -0.43    0.54
  10   6  -2   -0.44    0.47
  -9  -6   2    0.64    0.39
   9  -6  -2    0.73    0.36
   9   6  -2    0.44    0.40
  -9   6   2    0.69    0.51
   9   6  -2    0.91    0.43
   9   6  -2   -0.08    0.37
   8  -6  -2    8.26    0.56
  -8  -6   2    8.06    0.61
   8  -6  -2    7.83    0.52
   8  -6  -2    8.89    0.64
   8  -6  -2    7.53    0.51
  -8  -6   2    7.44    0.52
   8   6  -2    8.64    0.63
   8   6  -2    8.10    0.58
   8   6  -2    8.49    0.61
  -8   6   2    8.03    0.54
  -8   6   2    9.07    0.68
  -8   6   2    7.86    0.53
  -8   6   2    8.65    0.63
   7  -6  -2    1.08    0.34
   7  -6  -2    1.38    0.29
  -7  -6   2    0.86    0.28
  -7  -6   2    1.27    0.25
   7  -6  -2    0.80    0.21
  -7   6   2    1.15    0.22
  -7   6   2    0.76    0.38
   7   6  -2    1.17    0.29
   7   6  -2    1.01    0.30
  -7   6   2    0.94    0.32
   7   6  -2    1.26    0.32
   6  -6  -2   36.22    1.65
   6  -6  -2   35.58    1.62
  -6  -6   2   37.25    1.63
   6  -6  -2   35.17    1.67
  -6   6   2   37.26    1.69
  -6   6   2   36.82    1.71
   6   6  -2   36.02    1.66
   6   6  -2   33.38    1.64
   6   6  -2   36.41    1.66
   5  -6  -2    5.15    0.40
  -5  -6   2    5.26    0.35
  -5  -6   2    4.98    0.38
   5  -6  -2    5.43    0.36
   5  -6  -2    5.52    0.36
  -5   6   2    6.13    0.42
   5   6  -2    5.30    0.38
   5   6  -2    4.71    0.37
  -5   6   2    4.93    0.43
   5   6  -2    4.82    0.35
   4  -6  -2   17.60    0.80
   4  -6  -2   16.65    0.79
  -4  -6   2   16.13    0.78
  -4  -6   2   16.27    0.80
  -4   6   2   16.93    0.81
   4   6  -2   16.34    0.80
   4   6  -2   16.53    0.80
  -4   6   2   15.88    0.84
   4   6  -2   16.27    0.79
  -3  -6   2   39.31    1.69
   3  -6  -2   38.46    1.67
  -3  -6   2   32.38    1.71
  -3  -6   2   37.69    1.66
   3  -6  -2   39.58    1.68
  -3   6   2   39.42    1.69
   3   6  -2   37.85    1.68
   3   6  -2   36.89    1.67
   3   6  -2   37.74    1.67
  -3   6   2   36.95    1.70
  -2  -6   2    5.05    0.27
   2  -6  -2    3.90    0.28
  -2  -6   2    4.85    0.32
  -2  -6   2    4.64    0.31
   2  -6  -2    4.01    0.30
  -2   6   2    3.85    0.29
   2   6  -2    5.02    0.29
  -2   6   2    4.67    0.33
   2   6  -2    5.07    0.30
  -1  -6   2   12.46    0.58
  -1  -6   2   11.70    0.60
   1  -6  -2   12.35    0.61
   1  -6  -2   13.09    0.59
  -1  -6   2   12.52    0.62
  -1   6   2   14.12    0.62
   1   6  -2   12.45    0.59
   1   6  -2   12.53    0.60
  -1   6   2   12.30    0.58
  -1   6   2   12.11    0.58
   0  -6  -2  197.80    8.94
   0  -6  -2  206.10    8.95
   0  -6   2  203.31    8.95
   0  -6   2  216.33    8.97
   0  -6   2  212.27    8.96
   0  -6  -2  208.66    8.97
   0  -6  -2  208.96    8.95
   0   6   2  209.80    8.95
   0   6  -2  211.26    8.97
   0   6  -2  205.35    8.95
   0   6   2  203.67    8.94
  -1  -6  -2   83.09    3.47
   1  -6   2   76.10    3.46
   1  -6   2   79.72    3.47
  -1  -6  -2   79.12    3.44
   1  -6   2   79.45    3.45
  -1  -6  -2   82.16    3.45
  -1  -6  -2   79.53    3.45
  -1   6  -2   76.89    3.46
  -1   6  -2   77.93    3.45
   1   6   2   78.75    3.44
   1   6   2   79.84    3.45
  -1   6  -2   81.22    3.47
   2  -6   2  156.33    6.84
  -2  -6  -2  161.98    6.84
   2  -6   2  163.01    6.83
  -2  -6  -2  154.61    6.82
  -2  -6  -2  156.52    6.84
   2  -6   2  155.25    6.85
  -2  -6  -2  153.38    6.83
  -2   6  -2  156.32    6.85
  -2   6  -2  161.22    6.83
  -2   6  -2  162.00    6.85
   2   6   2  158.78    6.84
   3  -6   2   18.63    0.93
   3  -6   2   20.51    0.90
  -3  -6  -2   19.31    0.91
  -3  -6  -2   20.52    0.90
  -3  -6  -2   18.85    0.91
   3  -6   2   19.70    0.90
  -3  -6  -2   19.02    0.88
   3   6   2   18.99    0.92
  -3   6  -2   18.86    0.93
  -3   6  -2   19.11    0.89
   3   6   2   19.38    0.91
  -3   6  -2   19.10    0.93
   4  -6   2   71.25    3.13
  -4  -6  -2   71.85    3.13
  -4  -6  -2   71.31    3.15
  -4  -6  -2   70.51    3.12
   4  -6   2   75.03    3.16
   4  -6   2   70.39    3.14
  -4  -6  -2   70.46    3.14
   4   6   2   70.15    3.14
  -4   6  -2   70.26    3.17
   4   6   2   72.02    3.15
   4   6   2   69.96    3.12
   4   6   2   71.89    3.13
  -4   6  -2   73.78    3.16
  -4   6  -2   72.80    3.13
  -5  -6  -2    0.56    0.16
  -5  -6  -2    0.67    0.24
  -5  -6  -2    0.47    0.25
   5  -6   2    0.94    0.29
  -5  -6  -2    1.16    0.24
   5  -6   2    0.59    0.17
   5  -6   2    0.47    0.24
   5   6   2    0.53    0.24
   5   6   2    0.81    0.27
   5   6   2    0.78    0.21
   5   6   2    0.84    0.24
  -5   6  -2    0.56    0.22
  -5   6  -2    0.84    0.30
  -5   6  -2    0.70    0.25
   6  -6   2    2.33    0.39
  -6  -6  -2    2.01    0.21
   6  -6   2    1.98    0.32
  -6  -6  -2    2.13    0.34
  -6  -6  -2    2.63    0.32
   6  -6   2    1.71    0.21
  -6   6  -2    2.43    0.30
   6   6   2    2.10    0.36
  -6   6  -2    1.80    0.30
  -6   6  -2    1.63    0.39
   6   6   2    2.12    0.34
   6   6   2    1.88    0.32
  -7  -6  -2    0.49    0.33
  -7  -6  -2    0.25    0.34
   7  -6   2    0.20    0.41
   7  -6   2    0.31    0.32
   7   6   2    0.52    0.33
   7   6   2    0.02    0.34
  -7   6  -2    0.53    0.31
   7   6   2   -0.08    0.35
  -7   6  -2    0.85    0.42
   8  -6   2   51.00    2.33
   8  -6   2   47.91    2.22
  -8  -6  -2   45.67    2.23
  -8  -6  -2   46.19    2.20
   8   6   2   47.20    2.24
   8   6   2   47.21    2.23
  -8   6  -2   47.27    2.29
   8   6   2   48.27    2.22
  -8   6  -2   47.99    2.19
   9  -6   2    0.05    0.63
   9  -6   2    0.66    0.47
  -9  -6  -2    1.20    0.49
  -9  -6  -2    1.61    0.54
   9   6   2    0.09    0.51
   9   6   2    0.17    0.49
  -9   6  -2    1.28    0.46
   9   6   2    0.70    0.48
  -9   6  -2    1.69    0.59
  10  -6   2   58.71    2.86
 -10  -6  -2   62.90    2.89
 -10  -6  -2   61.57    2.85
  10   6   2   61.04    2.89
 -10   6  -2   62.77    2.98
  10   6   2   61.88    2.87
 -10   6  -2   58.67    2.82
  10   6   2   59.56    2.90
 -11  -6  -2    0.16    0.65
  11  -6   2    0.27    0.86
  11  -6   2    0.23    0.67
  11  -6   2    0.28    0.69
 -11  -6  -2   -0.49    0.73
  11   6   2   -0.44    0.70
  11   6   2   -0.14    0.68
  11   6   2   -0.11    0.70
 -11   6  -2   -0.44    0.63
 -11   6  -2    0.47    0.78
  12  -6   2   16.80    1.29
 -12  -6  -2   22.34    1.56
  12   6   2   18.30    1.32
  12   6   2   21.90    1.59
 -12   6  -2   21.71    1.71
  12   6   2   19.09    1.57
  13  -6   2    1.19    0.89
 -13  -6  -2    2.48    1.00
  13   6   2   -0.51    0.92
  13   6   2    0.96    0.94
  13   6   2    3.11    1.01
 -13   6  -2    0.79    1.06
  14  -7  -2   -0.26    0.78
 -14   7   2    1.69    1.10
  14   7  -2    1.06    0.89
  14   7  -2    0.66    0.90
  14   7  -2    0.31    0.89
  13  -7  -2   -0.31    0.68
  13   7  -2    0.21    0.78
  13   7  -2   -0.08    0.75
 -13   7   2   -0.47    0.92
  13   7  -2   -0.46    0.75
  12  -7  -2    1.49    0.60
  12   7  -2   -0.34    0.64
 -12   7   2    0.12    0.79
  12   7  -2    0.30    0.67
  12   7  -2    0.92    0.67
  11  -7  -2    6.45    0.67
 -11   7   2    7.20    0.86
  11   7  -2    5.74    0.71
  11   7  -2    7.50    0.75
  11   7  -2    9.14    0.76
  10  -7  -2    0.60    0.43
  10   7  -2    1.38    0.51
  10   7  -2    0.50    0.46
  10   7  -2    1.00    0.50
 -10   7   2    0.81    0.60
   9  -7  -2   30.99    1.54
  -9  -7   2   30.39    1.52
   9   7  -2   32.59    1.56
  -9   7   2   32.49    1.67
   9   7  -2   31.16    1.58
   9   7  -2   30.44    1.57
   8  -7  -2   -0.03    0.30
  -8  -7   2   -0.83    0.31
   8  -7  -2    0.29    0.24
  -8  -7   2    0.08    0.27
   8   7  -2   -0.02    0.36
   8   7  -2    0.08    0.33
   8   7  -2    0.30    0.35
  -8   7   2   -0.01    0.23
  -8   7   2   -0.05    0.44
  -8   7   2    0.47    0.37
   7  -7  -2    3.01    0.35
  -7  -7   2    2.43    0.30
   7  -7  -2    3.03    0.30
   7  -7  -2    2.92    0.41
   7   7  -2    2.26    0.35
   7   7  -2    3.04    0.38
  -7   7   2    3.47    0.46
   7   7  -2    2.26    0.36
  -7   7   2    2.87    0.30
  -7   7   2    3.20    0.43
   6  -7  -2    7.64    0.50
   6  -7  -2    7.73    0.59
   6  -7  -2    7.43    0.53
  -6  -7   2    8.32    0.49
   6   7  -2    8.16    0.54
  -6   7   2    8.29    0.64
   6   7  -2    8.58    0.55
  -6   7   2    8.13    0.59
   6   7  -2    7.85    0.54
   5  -7  -2   14.84    0.77
  -5  -7   2   16.67    0.77
   5  -7  -2   14.29    0.76
  -5  -7   2   16.42    0.78
  -5   7   2   14.70    0.80
   5   7  -2   15.89    0.79
   5   7  -2   15.81    0.79
   5   7  -2   15.58    0.78
  -5   7   2   14.39    0.84
  -4  -7   2   13.29    0.63
  -4  -7   2   11.61    0.65
   4  -7  -2   13.97    0.65
   4  -7  -2   12.69    0.64
   4   7  -2   12.98    0.64
  -4   7   2   12.59    0.70
   4   7  -2   12.08    0.65
  -4   7   2   12.22    0.67
   4   7  -2   11.64    0.64
   3  -7  -2   10.55    0.54
   3  -7  -2   10.53    0.52
  -3  -7   2    9.56    0.53
  -3  -7   2    9.51    0.50
  -3   7   2    9.24    0.53
   3   7  -2   10.03    0.52
   3   7  -2   10.61    0.51
   3   7  -2   11.01    0.53
  -3   7   2    8.94    0.57
  -2  -7   2   43.04    2.04
  -2  -7   2   45.80    2.06
   2  -7  -2   47.36    2.05
  -2  -7   2   45.33    2.03
   2  -7  -2   48.08    2.04
   2   7  -2   44.04    2.04
   2   7  -2   46.97    2.04
  -2   7   2   46.81    2.06
  -2   7   2   48.88    2.04
  -1  -7   2   30.78    1.44
   1  -7  -2   32.72    1.45
  -1  -7   2   34.87    1.47
  -1  -7   2   32.62    1.46
   1  -7  -2   32.58    1.46
  -1   7   2   30.51    1.43
  -1   7   2   33.08    1.44
   1   7  -2   33.87    1.45
   1   7  -2   33.49    1.46
  -1   7   2   31.20    1.46
   0  -7  -2    4.35    0.26
   0  -7   2    3.91    0.30
   0  -7   2    3.53    0.24
   0  -7   2    3.43    0.30
   0  -7  -2    4.34    0.29
   0   7   2    3.81    0.24
   0   7   2    3.84    0.25
   0   7  -2    4.17    0.25
   0   7  -2    4.05    0.30
   0   7   2    3.83    0.28
  -1  -7  -2    5.86    0.33
  -1  -7  -2    6.04    0.32
   1  -7   2    5.53    0.34
   1  -7   2    5.00    0.35
  -1  -7  -2    5.10    0.31
   1  -7   2    5.02    0.31
   1   7   2    5.22    0.31
  -1   7  -2    5.05    0.29
   1   7   2    5.26    0.32
  -1   7  -2    4.51    0.34
  -1   7  -2    4.55    0.32
  -2  -7  -2    3.86    0.31
  -2  -7  -2    4.08    0.30
   2  -7   2    4.49    0.32
  -2  -7  -2    4.45    0.30
   2  -7   2    4.33    0.30
   2  -7   2    4.04    0.34
  -2   7  -2    4.27    0.31
  -2   7  -2    4.13    0.28
   2   7   2    4.76    0.31
  -2   7  -2    4.23    0.33
  -3  -7  -2    1.33    0.17
  -3  -7  -2    0.78    0.21
   3  -7   2    1.26    0.23
  -3  -7  -2    1.26    0.18
   3  -7   2    1.26    0.19
  -3  -7  -2    0.99    0.18
   3  -7   2    1.26    0.20
  -3   7  -2    1.48    0.23
  -3   7  -2    0.89    0.23
  -3   7  -2    1.16    0.18
   3   7   2    1.42    0.20
   3   7   2    1.13    0.23
  -4  -7  -2   92.34    4.23
   4  -7   2  101.88    4.26
  -4  -7  -2   99.99    4.26
  -4  -7  -2   98.72    4.25
   4  -7   2   96.91    4.25
  -4  -7  -2   98.98    4.26
   4  -7   2   99.00    4.27
   4   7   2   91.77    4.23
  -4   7  -2   97.36    4.28
  -4   7  -2   97.41    4.24
   4   7   2   96.93    4.26
   4   7   2  100.05    4.24
   4   7   2   97.81    4.26
  -4   7  -2   95.50    4.28
   5  -7   2   24.12    1.12
  -5  -7  -2   24.46    1.13
  -5  -7  -2   23.17    1.10
  -5  -7  -2   24.30    1.14
   5  -7   2   23.71    1.17
  -5  -7  -2   23.94    1.08
   5  -7   2   22.74    1.09
  -5   7  -2   22.92    1.10
   5   7   2   22.23    1.14
  -5   7  -2   22.43    1.16
   5   7   2   22.80    1.10
   5   7   2   23.66    1.11
  -5   7  -2   22.60    1.17
   5   7   2   24.34    1.14
   6  -7   2  100.73    4.36
  -6  -7  -2   95.95    4.28
  -6  -7  -2   96.15    4.30
   6  -7   2   96.64    4.28
  -6  -7  -2  100.17    4.33
   6  -7   2   98.81    4.32
  -6   7  -2   97.65    4.30
  -6   7  -2   93.58    4.35
   6   7   2   99.83    4.33
   6   7   2  102.65    4.34
   6   7   2   99.65    4.31
  -6   7  -2   97.94    4.36
  -7  -7  -2    9.14    0.70
   7  -7   2   10.53    0.71
  -7  -7  -2    9.18    0.66
   7  -7   2   10.32    0.83
   7   7   2    9.99    0.75
   7   7   2   10.75    0.73
  -7   7  -2   10.11    0.81
   7   7   2    9.64    0.67
  -7   7  -2   10.71    0.67
  -8  -7  -2   12.41    0.83
   8  -7   2   12.35    0.88
   8  -7   2   10.82    0.84
  -8  -7  -2   12.29    0.88
   8   7   2   12.19    0.86
   8   7   2   10.84    0.78
  -8   7  -2   11.23    0.80
   8   7   2   12.43    0.88
  -8   7  -2   13.32    0.98
   9  -7   2   11.53    0.82
  -9  -7  -2   11.79    0.93
   9  -7   2   11.14    0.97
  -9  -7  -2   11.47    0.86
  -9   7  -2   13.35    0.96
  -9   7  -2   12.24    0.89
   9   7   2   11.90    0.96
   9   7   2   13.46    0.98
   9   7   2   12.16    0.86
 -10  -7  -2    8.83    0.82
  10  -7   2    7.78    0.78
 -10  -7  -2    7.66    0.74
 -10   7  -2    8.25    0.72
  10   7   2    7.95    0.79
  10   7   2    8.06    0.77
  10   7   2    8.03    0.80
 -10   7  -2    9.30    0.93
 -11  -7  -2    1.15    0.73
  11  -7   2    0.05    0.66
  11   7   2    1.14    0.71
  11   7   2    1.15    0.74
  11   7   2    1.52    0.71
 -11   7  -2    0.78    0.85
 -12  -7  -2    1.15    0.86
  12  -7   2    0.79    0.78
  12   7   2    2.78    0.87
  12   7   2    1.13    0.82
 -12   7  -2    0.03    0.93
  12   7   2    1.80    0.85
  13  -7   2    5.48    0.98
 -13   7  -2    5.49    1.17
  13   7   2    4.90    1.01
  13   7   2    5.62    1.05
  13   7   2    5.54    1.09
  14  -8  -2    2.79    0.86
  14   8  -2    4.31    0.97
 -14   8   2    4.93    1.19
  14   8  -2    3.53    0.98
  14   8  -2    5.08    1.00
  13  -8  -2    7.24    0.87
  13   8  -2    7.79    0.94
  13   8  -2    6.92    0.92
 -13   8   2    8.83    1.15
  13   8  -2    6.92    0.96
  12  -8  -2    5.44    0.73
 -12   8   2    7.64    0.99
  12   8  -2    6.21    0.83
  12   8  -2    6.80    0.83
  12   8  -2    4.91    0.80
  11  -8  -2    0.40    0.51
  11   8  -2    0.53    0.57
  11   8  -2    0.01    0.55
  11   8  -2    0.25    0.59
 -11   8   2    0.72    0.71
  10  -8  -2    3.98    0.54
 -10   8   2    4.96    0.73
  10   8  -2    4.02    0.58
  10   8  -2    5.14    0.61
  10   8  -2    4.27    0.61
   9  -8  -2    8.14    0.63
   9   8  -2    8.49    0.67
  -9   8   2    8.90    0.80
   9   8  -2    7.95    0.64
   9   8  -2    9.34    0.69
   8  -8  -2    0.18    0.25
  -8  -8   2    0.59    0.28
   8  -8  -2    0.79    0.33
  -8   8   2   -0.27    0.37
  -8   8   2    0.60    0.46
   8   8  -2   -0.02    0.36
   8   8  -2    0.08    0.36
  -8   8   2    0.49    0.27
   8   8  -2   -0.04    0.33
   7  -8  -2   41.45    1.85
  -7  -8   2   40.27    1.84
   7  -8  -2   40.17    1.87
  -7   8   2   40.89    1.94
   7   8  -2   40.12    1.88
   7   8  -2   40.14    1.88
   7   8  -2   41.83    1.87
  -7   8   2   37.62    1.91
   6  -8  -2   23.13    1.13
  -6  -8   2   24.22    1.14
   6  -8  -2   22.18    1.18
  -6  -8   2   24.98    1.14
   6  -8  -2   22.13    1.14
  -6   8   2   21.94    1.22
   6   8  -2   23.85    1.15
   6   8  -2   24.85    1.16
  -6   8   2   22.74    1.18
   6   8  -2   25.82    1.16
  -5  -8   2   54.10    2.35
   5  -8  -2   55.51    2.36
   5  -8  -2   53.16    2.36
  -5  -8   2   52.79    2.36
  -5   8   2   54.91    2.41
   5   8  -2   52.09    2.36
   5   8  -2   51.46    2.36
   5   8  -2   48.75    2.36
  -5   8   2   53.09    2.38
  -4  -8   2   79.06    3.36
   4  -8  -2   75.94    3.36
  -4  -8   2   75.25    3.37
   4  -8  -2   78.03    3.37
  -4   8   2   76.14    3.38
  -4   8   2   74.30    3.39
   4   8  -2   77.31    3.36
   4   8  -2   76.61    3.36
   4   8  -2   77.13    3.36
   3  -8  -2    2.22    0.23
  -3  -8   2    1.69    0.19
  -3  -8   2    1.54    0.23
   3  -8  -2    1.93    0.21
  -3   8   2    1.65    0.27
   3   8  -2    1.91    0.23
   3   8  -2    1.60    0.22
   3   8  -2    1.13    0.17
  -3   8   2    1.44    0.22
   2  -8  -2   21.41    0.98
   2  -8  -2   20.64    0.96
  -2  -8   2   20.81    0.95
  -2  -8   2   20.97    0.99
  -2   8   2   19.94    0.99
  -2   8   2   20.26    0.96
   2   8  -2   21.34    0.96
   2   8  -2   20.78    0.96
  -1  -8   2   27.81    1.25
  -1  -8   2   30.09    1.27
   1  -8  -2   26.98    1.25
  -1  -8   2   30.15    1.29
   1  -8  -2   26.91    1.28
  -1   8   2   27.80    1.25
  -1   8   2   26.18    1.25
   1   8  -2   28.75    1.26
   1   8  -2   29.00    1.27
  -1   8   2   26.09    1.27
   0  -8  -2   53.18    2.23
   0  -8   2   50.18    2.25
   0  -8   2   48.55    2.24
   0  -8  -2   52.23    2.25
   0  -8   2   49.12    2.22
   0   8   2   51.25    2.21
   0   8   2   50.47    2.22
   0   8  -2   48.89    2.22
   0   8  -2   50.28    2.24
   0   8   2   49.42    2.21
   0   8   2   53.74    2.22
  -1  -8  -2  121.10    5.18
   1  -8   2  118.79    5.19
   1  -8   2  121.24    5.20
  -1  -8  -2  121.17    5.20
   1  -8   2  120.93    5.17
  -1   8  -2  116.38    5.18
  -1   8  -2  117.59    5.17
  -1   8  -2  118.38    5.20
   1   8   2  119.07    5.17
   2  -8   2    1.08    0.21
  -2  -8  -2    0.54    0.18
  -2  -8  -2    0.85    0.18
  -2  -8  -2    0.45    0.18
   2  -8   2    1.01    0.17
   2  -8   2    1.67    0.24
  -2   8  -2    0.73    0.19
   2   8   2    0.79    0.19
  -2   8  -2    0.99    0.22
  -2   8  -2    0.71    0.15
  -3  -8  -2   44.52    1.97
   3  -8   2   44.47    1.97
   3  -8   2   44.44    2.00
  -3  -8  -2   45.14    1.98
  -3  -8  -2   45.62    1.98
   3  -8   2   45.14    1.98
   3   8   2   43.63    1.98
  -3   8  -2   45.56    2.00
   3   8   2   41.83    1.98
  -3   8  -2   43.47    1.99
  -3   8  -2   43.26    1.95
   4  -8   2   30.95    1.43
  -4  -8  -2   30.27    1.41
   4  -8   2   30.74    1.39
  -4  -8  -2   30.10    1.39
   4  -8   2   30.82    1.40
  -4  -8  -2   31.62    1.41
  -4  -8  -2   29.31    1.36
   4   8   2   30.15    1.42
  -4   8  -2   30.46    1.43
   4   8   2   28.04    1.37
   4   8   2   30.06    1.41
  -4   8  -2   30.60    1.38
   4   8   2   32.13    1.38
  -4   8  -2   31.76    1.44
   5  -8   2    9.73    0.66
   5  -8   2    9.60    0.60
  -5  -8  -2    9.24    0.62
  -5  -8  -2    9.55    0.53
  -5  -8  -2    9.74    0.59
   5  -8   2    8.79    0.54
  -5  -8  -2    9.95    0.54
   5   8   2    9.51    0.63
  -5   8  -2    8.84    0.63
   5   8   2    9.07    0.58
  -5   8  -2    9.25    0.55
  -5   8  -2   10.10    0.67
   5   8   2    9.00    0.54
   5   8   2    9.64    0.60
   6  -8   2    0.39    0.38
   6  -8   2    0.24    0.22
  -6  -8  -2    0.36    0.21
  -6  -8  -2    0.76    0.29
  -6  -8  -2    0.49    0.29
   6  -8   2    0.29    0.29
  -6  -8  -2    0.60    0.35
  -6   8  -2    0.19    0.31
  -6   8  -2    0.70    0.28
   6   8   2    0.35    0.35
  -6   8  -2    0.56    0.37
   6   8   2    0.64    0.30
   6   8   2    0.42    0.29
  -7  -8  -2    3.40    0.45
   7  -8   2    2.79    0.53
   7  -8   2    2.92    0.41
  -7  -8  -2    3.24    0.39
  -7   8  -2    3.04    0.51
   7   8   2    3.33    0.41
   7   8   2    3.05    0.45
  -7   8  -2    3.11    0.38
   7   8   2    2.51    0.44
  -8  -8  -2    2.20    0.47
   8  -8   2    1.97    0.59
   8  -8   2    1.37    0.43
  -8  -8  -2    2.36    0.44
  -8   8  -2    2.75    0.57
   8   8   2    1.85    0.47
   8   8   2    2.08    0.44
  -8   8  -2    1.73    0.41
   8   8   2    1.59    0.47
  -9  -8  -2   32.71    1.70
   9  -8   2   32.01    1.67
   9  -8   2   33.80    1.87
  -9  -8  -2   33.08    1.72
   9   8   2   34.25    1.75
   9   8   2   32.56    1.69
   9   8   2   31.73    1.67
  -9   8  -2   33.25    1.81
  -9   8  -2   30.87    1.62
 -10  -8  -2    0.70    0.63
  10  -8   2    0.83    0.59
  10   8   2    0.41    0.63
  10   8   2    0.69    0.59
  10   8   2    0.59    0.61
 -10   8  -2    1.46    0.74
 -11  -8  -2   18.31    1.23
  11  -8   2   16.32    1.14
  11   8   2   18.85    1.23
  11   8   2   18.11    1.35
 -11   8  -2   14.57    1.26
  11   8   2   14.77    1.16
  12  -8   2    1.47    0.77
  12   8   2    0.65    0.80
 -12   8  -2    1.13    0.96
  12   8   2    1.88    0.86
  12   8   2    0.73    0.90
  13  -8   2    2.17    0.90
 -13   8  -2    4.04    1.15
  13   8   2    4.06    1.04
  13   8   2    3.29    0.95
  13   8   2    2.97    1.04
  13  -9  -2   -0.48    0.71
 -13   9   2    1.04    1.01
  13   9  -2    1.14    0.82
  13   9  -2    0.57    0.82
  13   9  -2    0.46    0.79
  12  -9  -2    4.27    0.70
 -12   9   2    4.16    0.95
  12   9  -2    4.35    0.77
  12   9  -2    3.90    0.77
  12   9  -2    3.14    0.75
  11  -9  -2    1.12    0.55
  11   9  -2    1.91    0.64
  11   9  -2    0.41    0.60
  11   9  -2    1.08    0.59
 -11   9   2    0.91    0.75
  10  -9  -2   38.25    1.89
  10   9  -2   38.66    1.91
 -10   9   2   37.95    2.03
  10   9  -2   37.58    1.93
  10   9  -2   38.85    1.94
   9  -9  -2    0.60    0.39
   9   9  -2    0.16    0.44
   9   9  -2    0.33    0.42
  -9   9   2    0.23    0.57
   9   9  -2    0.30    0.43
   8  -9  -2   31.25    1.51
  -8  -9   2   30.96    1.48
   8  -9  -2   31.98    1.47
   8   9  -2   29.83    1.54
  -8   9   2   30.24    1.59
   8   9  -2   30.21    1.53
   8   9  -2   32.14    1.54
  -8   9   2   30.62    1.48
  -8   9   2   31.82    1.63
   7  -9  -2   30.08    1.45
   7  -9  -2   30.77    1.44
  -7  -9   2   30.41    1.43
   7   9  -2   30.77    1.48
   7   9  -2   30.52    1.46
   7   9  -2   30.12    1.46
  -7   9   2   29.22    1.54
  -7   9   2   30.38    1.52
   6  -9  -2   15.21    0.79
  -6  -9   2   13.71    0.78
  -6  -9   2   14.23    0.79
   6  -9  -2   14.72    0.77
  -6   9   2   15.03    0.84
   6   9  -2   13.28    0.79
   6   9  -2   14.35    0.80
   6   9  -2   14.65    0.81
  -6   9   2   14.58    0.89
   5  -9  -2   22.75    1.14
  -5  -9   2   23.83    1.15
  -5  -9   2   24.86    1.14
   5  -9  -2   24.18    1.14
  -5   9   2   23.75    1.20
   5   9  -2   24.89    1.15
  -5   9   2   23.99    1.17
   5   9  -2   22.35    1.14
   5   9  -2   23.88    1.14
   4  -9  -2    6.46    0.48
  -4  -9   2    6.99    0.47
   4  -9  -2    7.18    0.47
  -4  -9   2    5.81    0.42
   4  -9  -2    6.53    0.44
  -4   9   2    6.32    0.48
   4   9  -2    6.91    0.44
  -4   9   2    6.39    0.48
   4   9  -2    6.74    0.46
   4   9  -2    7.47    0.45
   3  -9  -2    7.66    0.45
  -3  -9   2    6.32    0.40
  -3  -9   2    6.66    0.45
   3  -9  -2    6.63    0.42
  -3   9   2    6.75    0.49
  -3   9   2    7.03    0.44
   3   9  -2    5.99    0.42
   3   9  -2    6.64    0.42
  -2  -9   2   60.41    2.61
   2  -9  -2   55.23    2.57
   2  -9  -2   58.30    2.60
   2   9  -2   61.10    2.58
  -2   9   2   55.79    2.59
   2   9  -2   60.22    2.58
  -2   9   2   59.23    2.58
  -1  -9   2   40.39    1.80
  -1  -9   2   40.32    1.84
   1  -9  -2   41.32    1.81
  -1  -9   2   41.19    1.82
   1  -9  -2   40.60    1.83
   1   9  -2   42.61    1.81
  -1   9   2   38.84    1.82
  -1   9   2   42.34    1.80
   1   9  -2   41.06    1.82
  -1   9   2   38.68    1.80
   0  -9   2   21.95    1.05
   0  -9   2   22.92    1.07
   0  -9   2   22.29    1.03
   0  -9  -2   23.47    1.06
   0  -9  -2   22.02    1.03
   0   9   2   22.25    1.01
   0   9   2   23.28    1.02
   0   9   2   22.95    1.04
   0   9   2   21.46    1.01
   0   9  -2   23.32    1.03
   0   9  -2   22.71    1.06
  -1  -9  -2    4.12    0.32
   1  -9   2    4.86    0.32
   1  -9   2    5.17    0.36
  -1  -9  -2    4.44    0.32
   1  -9   2    5.05    0.37
   1   9   2    4.20    0.27
  -1   9  -2    4.59    0.36
   1   9   2    4.17    0.28
  -1   9  -2    4.39    0.29
  -1   9  -2    4.30    0.32
   1   9   2    3.86    0.30
   2  -9   2   11.00    0.61
   2  -9   2   11.06    0.62
   2  -9   2   11.03    0.57
  -2  -9  -2   11.09    0.60
  -2  -9  -2   10.70    0.58
   2   9   2   11.77    0.59
  -2   9  -2   10.38    0.59
  -2   9  -2   11.38    0.55
  -2   9  -2   11.54    0.62
  -3  -9  -2    0.21    0.20
   3  -9   2    0.47    0.21
  -3  -9  -2    0.22    0.19
  -3  -9  -2    0.11    0.18
   3  -9   2    0.52    0.26
   3  -9   2   -0.03    0.18
  -3   9  -2    0.22    0.23
   3   9   2    0.18    0.19
   3   9   2    0.06    0.22
  -3   9  -2    0.16    0.16
  -3   9  -2    0.36    0.22
   4  -9   2   10.00    0.59
  -4  -9  -2   10.24    0.57
   4  -9   2   10.70    0.64
   4  -9   2   10.66    0.59
  -4  -9  -2   10.64    0.58
  -4  -9  -2    9.36    0.60
  -4   9  -2   10.53    0.63
  -4   9  -2   10.08    0.63
   4   9   2   10.25    0.55
   4   9   2    9.05    0.62
  -4   9  -2   10.15    0.55
   4   9   2    9.76    0.59
   4   9   2    8.63    0.52
  -5  -9  -2   66.51    2.88
  -5  -9  -2   63.43    2.85
   5  -9   2   63.28    2.86
   5  -9   2   64.32    2.87
   5  -9   2   65.56    2.91
  -5  -9  -2   64.92    2.88
  -5   9  -2   65.36    2.91
   5   9   2   65.03    2.89
   5   9   2   64.20    2.85
  -5   9  -2   66.02    2.91
   5   9   2   64.90    2.88
  -5   9  -2   61.88    2.84
   6  -9   2   14.36    0.93
   6  -9   2   15.94    0.84
  -6  -9  -2   14.63    0.86
   6  -9   2   13.73    0.77
  -6  -9  -2   15.02    0.84
  -6  -9  -2   13.31    0.76
  -6  -9  -2   13.82    0.76
  -6   9  -2   14.59    0.91
   6   9   2   14.51    0.86
   6   9   2   15.29    0.85
  -6   9  -2   14.48    0.79
   6   9   2   14.74    0.81
  -6   9  -2   15.57    0.91
  -7  -9  -2    7.51    0.60
   7  -9   2    7.71    0.58
  -7  -9  -2    7.18    0.51
   7  -9   2    9.32    0.71
   7   9   2    6.66    0.54
   7   9   2    7.63    0.60
  -7   9  -2    8.29    0.54
  -7   9  -2    7.36    0.67
   7   9   2    7.04    0.60
   8  -9   2    3.18    0.64
  -8  -9  -2    2.39    0.51
   8  -9   2    3.35    0.49
  -8   9  -2    2.66    0.44
   8   9   2    3.24    0.52
   8   9   2    2.85    0.50
   8   9   2    3.00    0.47
  -8   9  -2    3.46    0.61
  -9  -9  -2    1.33    0.53
   9  -9   2    0.80    0.51
   9   9   2    1.74    0.56
   9   9   2    1.43    0.55
  -9   9  -2    1.35    0.65
   9   9   2    1.35    0.51
 -10  -9  -2    0.60    0.66
  10  -9   2    0.11    0.57
 -10   9  -2    1.11    0.75
  10   9   2    0.40    0.68
  10   9   2   -0.08    0.62
  10   9   2   -0.02    0.57
  11  -9   2   -0.40    0.67
 -11   9  -2   -0.43    0.85
  11   9   2    0.19    0.68
  11   9   2    0.06    0.73
  11   9   2   -0.59    0.77
  12  -9   2    1.09    0.78
  12   9   2    0.26    0.82
  12   9   2    2.56    0.96
 -12   9  -2   -0.15    0.99
  12   9   2    0.45    0.85
  13  -9   2    0.02    0.89
  13   9   2    1.21    0.91
  13   9   2    1.37    1.04
  13   9   2    1.70    1.03
  13 -10  -2    9.14    0.94
 -13  10   2    9.32    1.24
  13  10  -2    9.02    1.01
  13  10  -2    7.90    1.04
  13  10  -2    9.21    1.03
  12 -10  -2    0.02    0.63
  12  10  -2   -0.14    0.72
  12  10  -2    0.10    0.69
  12  10  -2   -0.34    0.71
 -12  10   2    0.47    0.91
  11 -10  -2   23.98    1.43
 -11  10   2   26.51    1.69
  11  10  -2   23.42    1.48
  11  10  -2   22.32    1.53
  11  10  -2   24.05    1.49
  10 -10  -2    0.93    0.48
  10  10  -2    0.91    0.55
  10  10  -2    0.36    0.54
  10  10  -2    1.39    0.53
 -10  10   2   -0.23    0.66
   9 -10  -2    1.38    0.42
   9  10  -2    0.80    0.46
   9  10  -2    1.85    0.48
   9  10  -2    1.39    0.48
  -9  10   2    1.96    0.64
  -8 -10   2    8.61    0.63
   8 -10  -2    7.83    0.61
   8 -10  -2    8.16    0.58
   8  10  -2    9.73    0.66
   8  10  -2    9.15    0.66
  -8  10   2    7.77    0.68
  -8  10   2    9.42    0.78
   8  10  -2    9.12    0.65
   7 -10  -2    6.55    0.49
   7 -10  -2    6.35    0.50
  -7 -10   2    7.45    0.52
  -7 -10   2    6.77    0.51
   7  10  -2    7.51    0.54
  -7  10   2    6.71    0.64
   7  10  -2    6.35    0.52
   7  10  -2    7.71    0.55
  -7  10   2    5.89    0.56
  -6 -10   2   11.37    0.70
   6 -10  -2   10.68    0.68
  -6 -10   2   12.15    0.69
   6 -10  -2   12.73    0.71
   6  10  -2   11.53    0.71
   6  10  -2   11.70    0.72
  -6  10   2   12.53    0.83
  -6  10   2   10.67    0.74
   6  10  -2   11.68    0.71
  -5 -10   2   26.51    1.24
   5 -10  -2   25.58    1.26
  -5 -10   2   26.66    1.26
   5 -10  -2   24.12    1.24
   5  10  -2   27.69    1.25
  -5  10   2   24.52    1.31
   5  10  -2   28.32    1.26
   5  10  -2   27.79    1.26
  -5  10   2   25.00    1.28
   4 -10  -2   18.49    0.89
   4 -10  -2   18.16    0.87
  -4 -10   2   17.44    0.90
  -4 -10   2   17.73    0.87
   4  10  -2   17.96    0.88
   4  10  -2   17.07    0.87
  -4  10   2   17.90    0.90
  -4  10   2   16.88    0.93
   4  10  -2   16.98    0.87
  -3 -10   2  123.90    5.39
   3 -10  -2  123.68    5.37
  -3 -10   2  122.52    5.36
   3 -10  -2  122.92    5.39
  -3  10   2  124.00    5.39
   3  10  -2  122.38    5.37
   3  10  -2  124.61    5.37
  -3  10   2  123.18    5.38
   2 -10  -2    4.49    0.34
  -2 -10   2    4.26    0.31
   2 -10  -2    4.65    0.32
  -2 -10   2    3.61    0.35
   2  10  -2    4.06    0.32
  -2  10   2    4.04    0.34
  -2  10   2    4.62    0.36
   2  10  -2    4.45    0.32
  -1 -10   2   15.51    0.85
  -1 -10   2   17.14    0.86
   1 -10  -2   18.00    0.82
   1 -10  -2   17.98    0.86
  -1 -10   2   15.91    0.81
   1  10  -2   18.15    0.82
   1  10  -2   17.65    0.84
  -1  10   2   16.98    0.84
  -1  10   2   18.04    0.82
  -1  10   2   16.50    0.81
   0 -10   2   15.30    0.70
   0 -10  -2   14.36    0.70
   0 -10   2   16.17    0.76
   0 -10   2   15.35    0.73
   0 -10  -2   14.13    0.74
   0  10   2   13.24    0.71
   0  10   2   13.83    0.68
   0  10  -2   14.30    0.69
   0  10  -2   14.33    0.73
   0  10   2   14.97    0.69
   0  10   2   13.27    0.68
  -1 -10  -2   18.68    0.91
   1 -10   2   18.97    0.91
   1 -10   2   18.56    0.91
   1 -10   2   19.09    0.88
  -1 -10  -2   18.80    0.88
   1  10   2   16.93    0.86
  -1  10  -2   18.97    0.87
  -1  10  -2   19.33    0.86
   1  10   2   19.19    0.86
   1  10   2   16.79    0.85
  -1  10  -2   18.97    0.91
   2 -10   2   18.07    0.89
  -2 -10  -2   19.05    0.87
   2 -10   2   18.46    0.86
  -2 -10  -2   18.65    0.89
   2 -10   2   17.85    0.90
  -2  10  -2   16.88    0.84
   2  10   2   18.53    0.83
  -2  10  -2   16.75    0.87
   2  10   2   18.12    0.86
   2  10   2   17.12    0.83
  -2  10  -2   18.29    0.90
   3 -10   2    0.54    0.20
   3 -10   2    0.89    0.23
  -3 -10  -2    0.88    0.23
  -3 -10  -2    0.91    0.22
   3 -10   2    0.62    0.28
   3  10   2    0.69    0.17
  -3  10  -2    0.65    0.24
  -3  10  -2    0.84    0.19
  -3  10  -2    0.65    0.26
   3  10   2    1.10    0.26
   3  10   2    0.74    0.16
  -4 -10  -2    0.99    0.28
   4 -10   2    1.09    0.24
  -4 -10  -2    0.60    0.24
   4 -10   2    1.16    0.26
   4 -10   2    0.69    0.30
  -4 -10  -2    1.15    0.24
   4  10   2    1.00    0.30
   4  10   2    0.96    0.26
   4  10   2    1.26    0.22
   4  10   2    0.96    0.19
  -4  10  -2    1.06    0.30
  -4  10  -2    1.37    0.24
  -4  10  -2    0.84    0.28
   5 -10   2    0.49    0.29
  -5 -10  -2    0.99    0.29
  -5 -10  -2    0.94    0.26
   5 -10   2    0.71    0.26
   5 -10   2    0.49    0.35
  -5 -10  -2    0.97    0.31
   5  10   2    0.58    0.28
  -5  10  -2    0.58    0.26
   5  10   2    1.12    0.33
  -5  10  -2    0.56    0.35
  -5  10  -2    1.12    0.32
   5  10   2    0.63    0.24
   6 -10   2    1.05    0.28
   6 -10   2    1.31    0.33
  -6 -10  -2    0.95    0.27
  -6 -10  -2    0.81    0.38
  -6 -10  -2    0.91    0.34
   6 -10   2    0.84    0.44
   6  10   2    0.97    0.34
   6  10   2    0.92    0.40
   6  10   2    0.92    0.28
  -6  10  -2    0.74    0.41
  -6  10  -2    1.37    0.31
  -6  10  -2    0.69    0.41
   7 -10   2    1.96    0.40
  -7 -10  -2    0.75    0.40
   7 -10   2    1.84    0.67
  -7  10  -2    1.77    0.36
   7  10   2    1.71    0.42
  -7  10  -2    2.19    0.51
   7  10   2    1.35    0.35
   7  10   2    1.30    0.43
   8 -10   2    2.82    0.49
  -8 -10  -2    2.44    0.51
  -8  10  -2    2.72    0.48
   8  10   2    1.95    0.44
   8  10   2    3.33    0.53
  -8  10  -2    3.40    0.62
   8  10   2    2.17    0.52
  -9 -10  -2    0.53    0.56
   9 -10   2   -0.37    0.50
   9  10   2   -0.09    0.54
   9  10   2    0.01    0.57
   9  10   2    0.44    0.48
  -9  10  -2    0.58    0.65
  10 -10   2    1.26    0.62
  10  10   2    1.55    0.76
  10  10   2    1.07    0.66
  10  10   2    1.22    0.59
 -10  10  -2    1.59    0.79
  11 -10   2   -0.88    0.66
 -11  10  -2   -0.31    0.87
  11  10   2    0.18    0.76
  11  10   2    0.34    0.84
  11  10   2   -0.35    0.67
  12 -10   2   -0.57    0.78
 -12  10  -2    0.10    1.01
  12  10   2    0.30    0.98
  12  10   2    1.11    0.88
  12  10   2   -0.16    0.79
  13 -11  -2   -0.15    0.74
  13  11  -2   -0.37    0.87
 -13  11   2    1.13    1.11
  13  11  -2    0.70    0.79
  13  11  -2    1.07    0.87
  12 -11  -2    1.44    0.68
  12  11  -2    0.25    0.71
  12  11  -2    1.40    0.74
 -12  11   2    0.64    0.93
  12  11  -2    1.12    0.80
  11 -11  -2   13.06    0.97
  11  11  -2   15.20    1.06
 -11  11   2   16.21    1.24
  11  11  -2   12.19    1.01
  11  11  -2   12.42    0.98
  10 -11  -2   14.59    1.05
  10  11  -2   14.40    1.09
  10  11  -2   16.39    1.00
 -10  11   2   14.21    1.14
  10  11  -2   13.24    0.98
   9 -11  -2   24.47    1.32
   9  11  -2   25.79    1.40
  -9  11   2   24.54    1.51
   9  11  -2   23.02    1.35
   9  11  -2   24.61    1.36
   8 -11  -2   17.32    1.00
  -8 -11   2   16.41    0.95
   8 -11  -2   17.27    0.96
  -8  11   2   17.29    1.17
   8  11  -2   17.40    1.04
  -8  11   2   16.43    1.12
   8  11  -2   17.50    1.03
   8  11  -2   16.65    1.03
   7 -11  -2   50.01    2.19
   7 -11  -2   47.88    2.19
  -7 -11   2   46.39    2.19
  -7 -11   2   47.47    2.19
   7  11  -2   47.79    2.21
  -7  11   2   47.85    2.27
   7  11  -2   47.32    2.20
  -7  11   2   47.65    2.26
   7  11  -2   45.33    2.20
  -6 -11   2    9.06    0.64
   6 -11  -2    8.24    0.63
   6 -11  -2    9.12    0.63
  -6 -11   2   10.66    0.64
  -6  11   2    8.61    0.72
   6  11  -2    9.20    0.67
   6  11  -2   10.52    0.66
  -6  11   2   10.86    0.80
   6  11  -2    9.78    0.66
   5 -11  -2   15.17    0.86
   5 -11  -2   15.94    0.83
  -5 -11   2   15.64    0.83
  -5 -11   2   15.38    0.86
   5  11  -2   15.58    0.85
  -5  11   2   16.39    0.93
   5  11  -2   15.25    0.84
   5  11  -2   15.91    0.84
  -5  11   2   16.81    0.89
  -4 -11   2    0.57    0.26
  -4 -11   2    0.09    0.20
   4 -11  -2   -0.07    0.23
   4 -11  -2   -0.06    0.21
   4  11  -2    0.30    0.23
   4  11  -2    0.20    0.25
  -4  11   2    0.34    0.26
  -4  11   2    0.40    0.31
   4  11  -2   -0.38    0.19
   3 -11  -2   26.47    1.26
  -3 -11   2   26.34    1.22
  -3 -11   2   27.11    1.26
   3 -11  -2   25.88    1.22
   3  11  -2   25.95    1.22
  -3  11   2   24.77    1.26
  -3  11   2   26.83    1.24
   3  11  -2   26.10    1.23
  -2 -11   2    6.40    0.46
  -2 -11   2    6.05    0.39
   2 -11  -2    5.61    0.43
   2 -11  -2    6.01    0.38
  -2  11   2    6.11    0.43
   2  11  -2    5.19    0.41
  -2  11   2    4.93    0.40
   2  11  -2    6.47    0.40
  -1 -11   2   19.29    0.97
   1 -11  -2   19.07    0.92
  -1 -11   2   19.54    0.92
   1 -11  -2   20.94    0.96
   1  11  -2   20.16    0.92
  -1  11   2   20.58    0.92
  -1  11   2   17.88    0.90
  -1  11   2   19.40    0.94
  -1  11   2   18.69    0.88
   1  11  -2   19.12    0.95
   0 -11  -2    1.01    0.19
   0 -11   2    1.16    0.20
   0 -11  -2    0.86    0.23
   0 -11   2    1.29    0.26
   0 -11   2    1.04    0.24
   0  11  -2    1.40    0.24
   0  11   2    1.21    0.18
   0  11   2    1.03    0.17
   0  11   2    0.97    0.18
   0  11  -2    1.09    0.18
   1 -11   2   40.81    1.96
  -1 -11  -2   45.35    1.96
   1 -11   2   42.16    1.95
  -1 -11  -2   46.27    1.94
   1 -11   2   45.66    1.93
  -1  11  -2   42.74    1.91
   1  11   2   40.68    1.91
   1  11   2   42.26    1.92
  -1  11  -2   43.69    1.96
  -1  11  -2   42.50    1.92
   1  11   2   43.66    1.91
   2 -11   2    0.59    0.23
  -2 -11  -2    0.54    0.20
  -2 -11  -2    0.46    0.22
   2 -11   2    0.67    0.20
   2 -11   2    0.66    0.25
   2  11   2    0.32    0.15
   2  11   2    0.54    0.22
  -2  11  -2    0.64    0.17
   2  11   2    0.36    0.15
  -2  11  -2    0.53    0.26
  -2  11  -2    0.38    0.21
   3 -11   2    0.66    0.26
   3 -11   2    0.68    0.22
  -3 -11  -2    0.51    0.23
   3 -11   2    0.11    0.28
  -3 -11  -2    0.84    0.25
  -3  11  -2    0.28    0.25
   3  11   2    0.67    0.17
  -3  11  -2    0.73    0.20
  -3  11  -2    0.34    0.26
   3  11   2    0.56    0.26
   3  11   2    0.70    0.18
   4 -11   2    7.91    0.57
  -4 -11  -2    8.67    0.56
  -4 -11  -2    8.77    0.58
   4 -11   2    8.74    0.57
   4 -11   2    8.31    0.66
  -4  11  -2    8.53    0.62
  -4  11  -2    8.57    0.53
   4  11   2    9.80    0.58
   4  11   2    8.56    0.59
   4  11   2   10.03    0.52
   4  11   2    8.87    0.62
  -4  11  -2    8.39    0.61
   5 -11   2    8.11    0.59
   5 -11   2    8.71    0.57
   5 -11   2    8.90    0.63
  -5 -11  -2    8.33    0.57
  -5 -11  -2    7.44    0.54
  -5  11  -2    7.69    0.55
   5  11   2    7.89    0.55
  -5  11  -2    8.31    0.61
   5  11   2    7.84    0.54
  -5  11  -2    7.92    0.60
   5  11   2    8.41    0.60
   6 -11   2    0.63    0.29
  -6 -11  -2    0.95    0.29
   6 -11   2    0.45    0.34
  -6 -11  -2    0.73    0.35
   6  11   2    0.90    0.36
   6  11   2    1.35    0.42
  -6  11  -2    1.11    0.33
  -6  11  -2    0.51    0.41
   6  11   2    0.88    0.29
   7 -11   2    1.34    0.41
  -7 -11  -2    2.03    0.42
   7  11   2    1.61    0.37
   7  11   2    0.97    0.48
  -7  11  -2    1.98    0.37
   7  11   2    1.86    0.44
  -7  11  -2    0.36    0.50
   8 -11   2    3.96    0.53
   8  11   2    2.87    0.46
   8  11   2    3.37    0.61
   8  11   2    3.82    0.58
  -8  11  -2    3.99    0.67
   9 -11   2   -0.02    0.53
   9  11   2   -0.32    0.63
   9  11   2    1.36    0.59
   9  11   2    0.75    0.49
  -9  11  -2    0.77    0.69
  10 -11   2   -0.03    0.61
  10  11   2    0.52    0.68
 -10  11  -2    0.03    0.80
  10  11   2    0.95    0.77
  10  11   2    0.47    0.58
  11 -11   2    0.57    0.71
  11  11   2    0.06    0.69
  11  11   2   -0.31    0.83
  11  11   2    0.64    0.80
 -11  11  -2   -0.47    0.90
  12 -11   2    0.15    0.79
  12  11   2   -0.18    0.88
  12  11   2   -0.27    0.79
 -12  11  -2   -0.22    1.05
  12  11   2   -0.34    0.95
  13 -12  -2    0.64    0.77
 -13  12   2    1.13    1.14
  13  12  -2    0.09    0.81
  13  12  -2    0.92    0.89
  13  12  -2    0.70    0.86
  12 -12  -2   25.75    1.68
  12  12  -2   26.13    1.72
  12  12  -2   26.52    1.80
 -12  12   2   30.62    2.02
  12  12  -2   29.61    1.78
  11 -12  -2    0.36    0.60
 -11  12   2    0.41    0.84
  11  12  -2    0.24    0.71
  11  12  -2    0.64    0.66
  11  12  -2    0.26    0.63
  10 -12  -2    6.87    0.70
  10  12  -2    7.51    0.77
  10  12  -2    7.26    0.75
  10  12  -2    7.11    0.74
 -10  12   2    7.80    0.95
   9 -12  -2    0.89    0.46
   9  12  -2    1.19    0.50
  -9  12   2    1.67    0.67
   9  12  -2    0.98    0.51
   9  12  -2    1.22    0.55
   8 -12  -2    0.06    0.35
   8 -12  -2    0.57    0.39
  -8 -12   2    0.39    0.37
  -8  12   2    0.50    0.57
   8  12  -2    0.05    0.44
   8  12  -2    0.34    0.42
  -8  12   2    0.61    0.50
   8  12  -2    0.26    0.42
  -7 -12   2    2.45    0.40
   7 -12  -2    2.37    0.38
   7 -12  -2    1.74    0.37
  -7 -12   2    2.27    0.39
  -7  12   2    0.96    0.51
   7  12  -2    2.61    0.43
  -7  12   2    3.63    0.53
   7  12  -2    1.97    0.40
   7  12  -2    2.06    0.40
   6 -12  -2   84.70    3.77
  -6 -12   2   87.22    3.77
  -6 -12   2   86.51    3.78
   6 -12  -2   82.78    3.76
   6  12  -2   85.17    3.77
   6  12  -2   85.99    3.78
  -6  12   2   83.89    3.82
   6  12  -2   84.13    3.76
  -6  12   2   82.94    3.80
  -5 -12   2    4.75    0.41
   5 -12  -2    5.32    0.46
  -5 -12   2    5.15    0.46
   5 -12  -2    5.22    0.42
   5  12  -2    5.23    0.43
  -5  12   2    5.60    0.53
   5  12  -2    4.63    0.42
   5  12  -2    5.06    0.44
  -5  12   2    6.59    0.53
  -4 -12   2   50.74    2.35
   4 -12  -2   54.11    2.32
   4 -12  -2   52.84    2.35
  -4 -12   2   52.67    2.32
   4  12  -2   49.37    2.32
  -4  12   2   51.17    2.36
   4  12  -2   51.59    2.32
   4  12  -2   49.94    2.32
  -4  12   2   51.86    2.34
  -3 -12   2    3.07    0.31
   3 -12  -2    2.95    0.34
   3 -12  -2    3.36    0.31
  -3 -12   2    3.04    0.35
  -3  12   2    3.57    0.33
  -3  12   2    3.81    0.39
   3  12  -2    3.03    0.31
   3  12  -2    3.48    0.33
   2 -12  -2   24.32    1.13
  -2 -12   2   22.43    1.13
   2 -12  -2   23.86    1.17
  -2 -12   2   24.50    1.18
  -2  12   2   26.13    1.14
   2  12  -2   24.80    1.13
  -2  12   2   23.72    1.16
   2  12  -2   22.65    1.14
   1 -12  -2    3.46    0.29
   1 -12  -2    3.21    0.33
  -1 -12   2    3.71    0.36
  -1 -12   2    3.39    0.29
   1  12  -2    4.00    0.34
   1  12  -2    3.00    0.28
  -1  12   2    3.53    0.29
  -1  12   2    3.50    0.32
  -1  12   2    2.66    0.22
   0 -12  -2   21.45    1.00
   0 -12   2   21.37    1.06
   0 -12  -2   21.40    1.05
   0 -12   2   21.09    1.00
   0  12   2   22.21    0.99
   0  12   2   19.80    0.98
   0  12   2   20.56    0.97
   0  12  -2   20.79    0.98
   0  12  -2   21.22    1.03
  -1 -12  -2    0.29    0.22
   1 -12   2    0.33    0.20
   1 -12   2    0.46    0.23
  -1 -12  -2   -0.06    0.19
  -1  12  -2    0.29    0.24
   1  12   2    0.23    0.17
  -1  12  -2    0.59    0.17
   1  12   2    0.55    0.18
   1  12   2    0.34    0.20
   2 -12   2   14.25    0.74
  -2 -12  -2   13.37    0.73
  -2 -12  -2   12.91    0.70
   2 -12   2   13.12    0.69
  -2  12  -2   13.40    0.70
  -2  12  -2   13.99    0.76
   2  12   2   12.71    0.65
  -2  12  -2   13.44    0.66
   2  12   2   13.41    0.69
   2  12   2   11.27    0.64
   3 -12   2    1.49    0.30
  -3 -12  -2    1.38    0.27
  -3 -12  -2    1.80    0.29
   3 -12   2    2.09    0.27
   3  12   2    1.29    0.22
  -3  12  -2    1.48    0.31
   3  12   2    1.26    0.21
  -3  12  -2    1.24    0.22
   3  12   2    1.56    0.30
  -3  12  -2    1.15    0.28
   4 -12   2   19.69    1.01
  -4 -12  -2   18.60    1.01
  -4 -12  -2   20.39    1.01
   4 -12   2   19.23    1.02
  -4  12  -2   19.22    1.07
  -4  12  -2   20.72    0.98
   4  12   2   21.18    1.03
   4  12   2   22.19    1.04
  -4  12  -2   18.79    1.04
   4  12   2   19.57    0.95
   5 -12   2    0.49    0.30
  -5 -12  -2    0.58    0.30
  -5 -12  -2    0.43    0.29
   5 -12   2    0.79    0.31
  -5  12  -2   -0.06    0.35
  -5  12  -2    1.29    0.30
   5  12   2    0.51    0.31
  -5  12  -2    0.20    0.35
   5  12   2    0.60    0.25
   5  12   2    0.46    0.38
  -6 -12  -2    0.37    0.36
   6 -12   2    0.20    0.31
   6 -12   2    0.21    0.35
  -6 -12  -2    0.00    0.30
  -6  12  -2    0.21    0.33
  -6  12  -2    0.99    0.44
   6  12   2    0.09    0.30
   6  12   2    0.31    0.41
   6  12   2    0.38    0.37
  -7 -12  -2    2.77    0.46
   7 -12   2    3.54    0.47
  -7  12  -2    2.79    0.56
   7  12   2    3.36    0.50
   7  12   2    2.09    0.54
   7  12   2    2.08    0.39
   8 -12   2    0.52    0.48
  -8  12  -2    0.43    0.59
   8  12   2    0.47    0.57
   8  12   2    0.64    0.44
   8  12   2    0.97    0.53
   9 -12   2   -0.62    0.54
   9  12   2    0.41    0.61
   9  12   2   -0.19    0.51
  -9  12  -2   -0.18    0.71
   9  12   2    0.38    0.67
  10 -12   2    2.51    0.68
  10  12   2    3.28    0.83
 -10  12  -2    3.89    0.89
  10  12   2    3.03    0.67
  10  12   2    3.09    0.77
  11 -12   2    0.86    0.73
  11  12   2    2.06    0.87
  11  12   2    0.86    0.93
 -11  12  -2    0.36    0.93
  11  12   2    0.05    0.71
  12 -12   2    1.42    0.83
  12  12   2    1.12    1.02
 -12  12  -2    2.09    1.10
  12  12   2    0.67    0.83
  12  12   2    1.47    0.96
  12 -13  -2    1.51    0.74
  12  13  -2    1.01    0.75
 -12  13   2    1.89    1.05
  12  13  -2    0.99    0.80
  12  13  -2    1.98    0.83
  11 -13  -2    0.83    0.65
 -11  13   2    0.61    0.90
  11  13  -2    0.99    0.74
  11  13  -2    1.22    0.66
  11  13  -2    1.51    0.70
  10 -13  -2   23.83    1.53
 -10  13   2   28.16    1.75
  10  13  -2   26.31    1.57
  10  13  -2   27.50    1.62
  10  13  -2   26.76    1.53
   9 -13  -2   11.84    0.84
   9  13  -2   12.39    0.89
   9  13  -2   11.90    0.97
  -9  13   2   11.92    1.03
   9  13  -2   13.05    0.91
   8 -13  -2   12.71    0.86
   8 -13  -2   13.55    0.90
  -8 -13   2   11.92    0.84
   8  13  -2   11.98    0.91
   8  13  -2   12.96    0.95
  -8  13   2   14.42    1.05
   8  13  -2   13.24    0.97
  -8  13   2   15.55    1.13
  -7 -13   2    2.11    0.41
  -7 -13   2    2.51    0.42
   7 -13  -2    1.88    0.40
   7 -13  -2    1.98    0.41
  -7  13   2    1.95    0.55
   7  13  -2    2.23    0.46
  -7  13   2    1.78    0.47
   7  13  -2    2.57    0.43
   7  13  -2    1.91    0.42
  -6 -13   2   26.08    1.29
   6 -13  -2   25.06    1.30
  -6 -13   2   25.85    1.31
   6 -13  -2   25.84    1.28
   6  13  -2   27.36    1.29
  -6  13   2   23.99    1.34
  -6  13   2   25.83    1.38
   6  13  -2   25.44    1.30
   6  13  -2   25.00    1.30
   5 -13  -2    0.89    0.28
  -5 -13   2    0.69    0.29
  -5 -13   2    1.09    0.35
   5 -13  -2    0.09    0.32
   5  13  -2    0.35    0.29
  -5  13   2    0.69    0.34
   5  13  -2    0.74    0.34
   5  13  -2    0.66    0.31
  -5  13   2    0.60    0.41
  -4 -13   2   28.77    1.39
  -4 -13   2   29.96    1.43
   4 -13  -2   29.05    1.38
   4 -13  -2   29.27    1.43
  -4  13   2   27.83    1.44
   4  13  -2   30.76    1.40
   4  13  -2   29.87    1.39
  -4  13   2   29.00    1.42
   4  13  -2   29.44    1.39
  -3 -13   2    7.36    0.57
   3 -13  -2    8.32    0.57
  -3 -13   2    7.91    0.54
   3 -13  -2    7.74    0.53
   3  13  -2    7.62    0.54
   3  13  -2    8.55    0.53
  -3  13   2    8.10    0.58
  -3  13   2    8.58    0.57
   2 -13  -2    4.24    0.40
  -2 -13   2    4.52    0.42
  -2 -13   2    4.87    0.37
   2 -13  -2    4.64    0.35
  -2  13   2    4.34    0.37
   2  13  -2    4.59    0.38
   2  13  -2    4.87    0.37
  -2  13   2    4.83    0.42
   1 -13  -2   22.55    1.05
  -1 -13   2   21.86    1.05
   1 -13  -2   21.23    1.09
  -1 -13   2   22.19    1.11
   1  13  -2   21.55    1.08
  -1  13   2   21.34    1.00
  -1  13   2   22.92    1.05
   1  13  -2   21.47    1.04
   0 -13   2   33.99    1.64
   0 -13   2   34.45    1.60
   0 -13  -2   36.19    1.64
   0 -13  -2   36.92    1.60
   0  13  -2   34.77    1.63
   0  13   2   34.35    1.57
   0  13   2   35.21    1.59
   0  13  -2   34.46    1.58
  -1 -13  -2   11.47    0.67
   1 -13   2   10.27    0.66
   1 -13   2   10.78    0.60
  -1 -13  -2   11.76    0.62
   1  13   2   10.40    0.59
  -1  13  -2    9.84    0.57
   1  13   2   10.64    0.58
  -1  13  -2   10.92    0.66
   2 -13   2   16.05    0.89
  -2 -13  -2   16.61    0.86
   2 -13   2   17.04    0.85
  -2 -13  -2   17.61    0.88
  -2  13  -2   15.77    0.81
   2  13   2   16.73    0.81
  -2  13  -2   16.82    0.85
  -2  13  -2   17.43    0.91
   2  13   2   16.10    0.84
  -3 -13  -2    5.37    0.45
  -3 -13  -2    6.72    0.53
   3 -13   2    6.93    0.51
   3 -13   2    7.15    0.46
  -3  13  -2    7.17    0.54
  -3  13  -2    5.74    0.43
   3  13   2    7.18    0.49
   3  13   2    6.00    0.43
  -3  13  -2    6.60    0.52
  -4 -13  -2    4.65    0.46
   4 -13   2    6.48    0.52
   4 -13   2    6.66    0.48
  -4 -13  -2    6.64    0.50
  -4  13  -2    6.48    0.52
  -4  13  -2    7.38    0.58
   4  13   2    6.67    0.52
   4  13   2    6.84    0.50
   4  13   2    5.91    0.47
  -4  13  -2    6.80    0.50
  -5 -13  -2    7.12    0.56
   5 -13   2    9.18    0.59
  -5 -13  -2    7.34    0.57
   5 -13   2    8.31    0.59
   5  13   2    7.11    0.54
   5  13   2    8.68    0.60
   5  13   2    9.76    0.63
  -5  13  -2    9.56    0.55
  -5  13  -2    8.69    0.65
  -5  13  -2    7.25    0.62
  -6 -13  -2   -0.02    0.33
  -6 -13  -2    0.03    0.38
   6 -13   2    0.05    0.33
   6 -13   2    0.44    0.38
   6  13   2    0.23    0.38
   6  13   2    1.17    0.46
  -6  13  -2    0.04    0.44
   6  13   2    0.13    0.30
  -7 -13  -2   19.47    1.15
   7 -13   2   19.70    1.14
  -7  13  -2   20.21    1.23
   7  13   2   20.19    1.21
   7  13   2   16.92    1.17
   7  13   2   19.11    1.07
   8 -13   2    2.48    0.54
   8  13   2    1.46    0.47
   8  13   2    1.13    0.58
  -8  13  -2    1.45    0.65
   8  13   2    1.93    0.65
   9 -13   2    1.24    0.60
   9  13   2    1.91    0.68
  -9  13  -2    1.86    0.77
   9  13   2    1.20    0.55
   9  13   2    0.65    0.75
  10 -13   2    0.21    0.67
  10  13   2    0.38    0.73
 -10  13  -2    1.24    0.86
  10  13   2   -0.27    0.80
  10  13   2    0.10    0.62
  11 -13   2    1.14    0.77
  11  13   2    0.63    0.72
  11  13   2    1.03    0.94
 -11  13  -2   -0.31    0.96
  11  13   2    0.60    0.85
  12 -14  -2    1.54    0.76
  12  14  -2    1.66    0.84
 -12  14   2    1.27    1.07
  12  14  -2    1.60    0.86
  12  14  -2    2.19    0.75
  11 -14  -2    4.41    0.73
 -11  14   2    4.01    1.01
  11  14  -2    2.33    0.69
  11  14  -2    3.22    0.77
  11  14  -2    2.83    0.83
  10 -14  -2   -0.24    0.56
 -10  14   2   -0.63    0.81
  10  14  -2    0.91    0.68
  10  14  -2    0.09    0.61
  10  14  -2   -0.21    0.56
   9 -14  -2    0.57    0.50
  -9  14   2    0.14    0.71
   9  14  -2    0.03    0.54
   9  14  -2    0.20    0.56
   9  14  -2    0.53    0.50
   8 -14  -2    1.69    0.45
  -8 -14   2    1.33    0.46
  -8 -14   2    2.37    0.45
   8 -14  -2    1.04    0.46
  -8  14   2    0.95    0.56
   8  14  -2    1.95    0.49
   8  14  -2    1.84    0.48
  -8  14   2    2.14    0.66
   8  14  -2    2.74    0.56
   7 -14  -2    7.53    0.61
  -7 -14   2    7.95    0.63
   7 -14  -2    8.59    0.61
  -7 -14   2    7.99    0.63
   7  14  -2    7.78    0.67
  -7  14   2    7.33    0.70
   7  14  -2    7.73    0.64
   7  14  -2    7.56    0.61
  -7  14   2    7.11    0.75
   6 -14  -2    0.24    0.36
  -6 -14   2    0.32    0.33
   6 -14  -2    0.03    0.33
  -6 -14   2    0.52    0.38
  -6  14   2   -0.21    0.46
   6  14  -2    0.49    0.35
   6  14  -2    0.64    0.36
  -6  14   2   -0.15    0.39
   6  14  -2    0.30    0.39
   5 -14  -2   39.62    1.93
   5 -14  -2   39.99    1.97
  -5 -14   2   42.58    1.98
  -5 -14   2   42.98    1.95
   5  14  -2   41.82    1.94
   5  14  -2   42.03    1.95
   5  14  -2   42.38    1.96
  -5  14   2   41.43    1.99
  -5  14   2   43.60    2.02
  -4 -14   2    1.01    0.36
   4 -14  -2    1.00    0.29
  -4 -14   2    1.38    0.30
   4 -14  -2    0.93    0.32
  -4  14   2    1.27    0.41
   4  14  -2    1.41    0.31
   4  14  -2    1.52    0.35
   4  14  -2    1.49    0.31
  -4  14   2    2.41    0.37
   3 -14  -2   12.85    0.77
  -3 -14   2   11.00    0.75
  -3 -14   2   11.25    0.70
   3 -14  -2   13.25    0.71
   3  14  -2   12.59    0.71
  -3  14   2   12.58    0.77
   3  14  -2   11.86    0.71
  -3  14   2   12.93    0.74
  -2 -14   2   11.11    0.68
  -2 -14   2   11.20    0.72
   2 -14  -2   11.55    0.74
   2 -14  -2   11.50    0.67
  -2  14   2   12.44    0.69
   2  14  -2   13.38    0.67
  -2  14   2   12.28    0.72
   2  14  -2   11.89    0.69
   1 -14  -2    6.89    0.49
  -1 -14   2    6.69    0.49
  -1 -14   2    7.02    0.55
   1 -14  -2    6.53    0.53
  -1  14   2    6.62    0.48
  -1  14   2    6.29    0.39
   1  14  -2    6.68    0.46
   1  14  -2    6.07    0.51
   0 -14   2   44.78    2.11
   0 -14  -2   44.01    2.09
   0 -14  -2   45.50    2.06
   0 -14   2   48.88    2.06
   0  14   2   45.27    2.05
   0  14   2   43.28    2.02
   0  14  -2   47.91    2.09
   0  14  -2   45.58    2.04
   1 -14   2   11.75    0.70
   1 -14   2   11.99    0.75
  -1 -14  -2   13.03    0.74
  -1 -14  -2   13.43    0.71
   1  14   2   13.06    0.68
  -1  14  -2   11.40    0.65
   1  14   2   12.46    0.66
  -1  14  -2   13.36    0.75
  -2 -14  -2   35.86    1.65
   2 -14   2   34.07    1.65
   2 -14   2   34.23    1.61
  -2 -14  -2   36.60    1.62
   2  14   2   35.29    1.61
  -2  14  -2   33.10    1.60
  -2  14  -2   36.24    1.66
   2  14   2   33.39    1.58
  -2  14  -2   35.39    1.58
   3 -14   2   18.85    0.91
   3 -14   2   17.83    0.98
  -3 -14  -2   16.62    0.95
  -3 -14  -2   16.43    0.92
  -3  14  -2   17.24    0.86
   3  14   2   17.16    0.86
  -3  14  -2   16.87    0.92
   3  14   2   18.50    0.93
  -3  14  -2   17.43    0.98
   4 -14   2    2.97    0.37
   4 -14   2    2.58    0.41
  -4 -14  -2    2.86    0.37
  -4 -14  -2    2.63    0.39
   4  14   2    2.28    0.37
   4  14   2    2.55    0.30
   4  14   2    3.22    0.43
  -4  14  -2    2.20    0.40
  -4  14  -2    2.53    0.40
  -4  14  -2    3.65    0.35
   5 -14   2    6.18    0.53
  -5 -14  -2    4.87    0.49
  -5 -14  -2    5.53    0.49
   5 -14   2    6.30    0.50
  -5  14  -2    5.40    0.55
   5  14   2    6.49    0.58
   5  14   2    4.35    0.40
   5  14   2    5.16    0.51
  -5  14  -2    4.96    0.54
  -6 -14  -2    2.55    0.46
   6 -14   2    3.23    0.44
  -6 -14  -2    2.69    0.41
   6 -14   2    3.48    0.47
   6  14   2    2.87    0.49
  -6  14  -2    2.67    0.53
   6  14   2    2.13    0.36
   6  14   2    2.12    0.54
  -7 -14  -2    0.66    0.48
   7 -14   2    1.05    0.47
   7  14   2   -0.33    0.48
  -7  14  -2    0.54    0.55
   7  14   2    0.53    0.38
   7  14   2    0.27    0.57
  -8 -14  -2    5.06    0.65
   8 -14   2    5.57    0.65
   8  14   2    4.33    0.56
   8  14   2    7.61    0.77
   8  14   2    4.89    0.69
  -8  14  -2    6.26    0.80
   9 -14   2    4.09    0.69
   9  14   2    3.33    0.61
   9  14   2    4.58    0.85
  -9  14  -2    5.16    0.87
   9  14   2    5.04    0.78
  10 -14   2    4.71    0.76
  10  14   2    4.01    0.86
 -10  14  -2    5.13    0.96
  10  14   2    3.96    0.72
  10  14   2    4.71    0.94
  11 -14   2    1.41    0.80
  11  14   2    1.66    0.92
  11  14   2    2.74    1.02
 -11  14  -2    1.54    1.02
  11  14   2    1.38    0.75
  12 -15  -2    2.13    0.79
  12  15  -2    2.24    0.93
  12  15  -2    1.92    0.75
 -12  15   2    3.42    1.13
  12  15  -2    2.77    0.90
  11 -15  -2   -0.56    0.67
  11  15  -2    0.53    0.65
  11  15  -2   -0.46    0.74
  11  15  -2    0.74    0.83
 -11  15   2    0.36    0.95
  10 -15  -2    1.73    0.65
  10  15  -2    1.99    0.69
  10  15  -2    1.15    0.61
  10  15  -2    0.62    0.73
 -10  15   2    1.04    0.87
   9 -15  -2    2.99    0.58
   9  15  -2    3.79    0.71
   9  15  -2    1.60    0.56
  -9  15   2    2.75    0.80
   9  15  -2    2.55    0.63
   8 -15  -2    0.31    0.47
  -8 -15   2    0.76    0.48
   8 -15  -2    0.68    0.44
  -8 -15   2    0.77    0.45
   8  15  -2    0.26    0.47
   8  15  -2    0.37    0.49
  -8  15   2    0.63    0.65
   8  15  -2    0.49    0.54
  -8  15   2    0.20    0.58
  -7 -15   2    4.68    0.54
  -7 -15   2    4.24    0.52
   7 -15  -2    3.82    0.50
   7 -15  -2    3.70    0.51
   7  15  -2    4.16    0.57
   7  15  -2    3.72    0.52
   7  15  -2    3.81    0.53
  -7  15   2    3.92    0.60
  -7  15   2    4.29    0.67
  -6 -15   2    0.10    0.36
   6 -15  -2    0.23    0.39
  -6 -15   2    0.71    0.41
   6 -15  -2    0.27    0.35
  -6  15   2    0.56    0.49
  -6  15   2    0.36    0.47
   6  15  -2    0.49    0.38
   6  15  -2    0.56    0.37
   6  15  -2    0.70    0.43
   5 -15  -2   31.06    1.58
   5 -15  -2   34.30    1.65
  -5 -15   2   35.03    1.63
  -5 -15   2   33.97    1.60
   5  15  -2   33.66    1.62
  -5  15   2   32.92    1.66
  -5  15   2   31.63    1.67
   5  15  -2   33.94    1.60
   5  15  -2   32.23    1.60
  -4 -15   2    1.56    0.33
   4 -15  -2    3.39    0.35
  -4 -15   2    1.63    0.40
   4 -15  -2    1.90    0.38
   4  15  -2    1.64    0.34
   4  15  -2    2.18    0.37
  -4  15   2    1.86    0.44
  -4  15   2    2.30    0.40
  -3 -15   2    0.06    0.28
  -3 -15   2    0.46    0.33
   3 -15  -2    0.35    0.31
   3 -15  -2    0.66    0.26
   3  15  -2    0.71    0.29
  -3  15   2    0.50    0.31
   3  15  -2    0.49    0.29
  -3  15   2    0.55    0.37
  -2 -15   2   72.47    3.29
  -2 -15   2   76.54    3.33
   2 -15  -2   75.23    3.33
   2 -15  -2   73.86    3.29
   2  15  -2   74.80    3.30
  -2  15   2   74.46    3.30
  -2  15   2   73.18    3.30
   2  15  -2   72.49    3.28
  -1 -15   2    0.17    0.30
  -1 -15   2    0.37    0.24
   1 -15  -2    0.25    0.22
   1 -15  -2    0.28    0.28
  -1  15   2    0.34    0.18
   1  15  -2    0.40    0.24
   1  15  -2    0.20    0.26
  -1  15   2    0.18    0.25
   0 -15   2   11.88    0.68
   0 -15  -2   11.53    0.69
   0 -15  -2   11.49    0.74
   0 -15   2   11.26    0.74
   0  15  -2   11.88    0.64
   0  15   2   11.92    0.66
   0  15  -2   10.66    0.72
   0  15   2   11.92    0.62
  -1 -15  -2    6.61    0.53
   1 -15   2    7.19    0.48
   1 -15   2    6.45    0.53
  -1 -15  -2    7.34    0.49
   1  15   2    6.24    0.49
  -1  15  -2    6.20    0.45
  -1  15  -2    8.24    0.57
   1  15   2    6.29    0.48
   2 -15   2    5.31    0.50
   2 -15   2    6.29    0.44
  -2 -15  -2    5.27    0.48
  -2 -15  -2    4.69    0.42
  -2  15  -2    5.17    0.42
   2  15   2    5.35    0.44
   2  15   2    4.40    0.38
  -2  15  -2    6.56    0.53
  -2  15  -2    4.69    0.37
  -3 -15  -2    4.81    0.43
  -3 -15  -2    4.26    0.45
   3 -15   2    4.99    0.41
   3 -15   2    3.52    0.45
  -3  15  -2    3.92    0.36
  -3  15  -2    3.99    0.45
  -3  15  -2    3.83    0.42
   3  15   2    4.17    0.44
   3  15   2    3.02    0.32
   4 -15   2   30.31    1.44
  -4 -15  -2   30.12    1.48
  -4 -15  -2   30.09    1.47
   4 -15   2   30.37    1.50
  -4  15  -2   29.18    1.49
   4  15   2   29.38    1.48
  -4  15  -2   28.92    1.52
  -4  15  -2   29.34    1.47
   4  15   2   30.17    1.47
   4  15   2   29.66    1.39
  -5 -15  -2    2.52    0.44
  -5 -15  -2    2.25    0.43
   5 -15   2    2.57    0.45
   5 -15   2    2.41    0.42
   5  15   2    2.76    0.35
   5  15   2    3.10    0.45
   5  15   2    2.67    0.52
  -5  15  -2    3.02    0.52
  -5  15  -2    2.99    0.50
  -6 -15  -2   57.25    2.74
  -6 -15  -2   57.48    2.70
   6 -15   2   60.51    2.73
   6 -15   2   58.63    2.73
  -6  15  -2   60.09    2.77
   6  15   2   62.30    2.76
   6  15   2   60.12    2.76
   6  15   2   56.90    2.66
   7 -15   2    2.23    0.51
  -7 -15  -2    1.63    0.54
   7  15   2    1.73    0.56
  -7  15  -2    2.21    0.63
   7  15   2    1.02    0.62
   7  15   2    1.00    0.42
   8 -15   2    6.37    0.69
  -8 -15  -2    5.66    0.71
   8  15   2    5.36    0.60
  -8  15  -2    5.59    0.81
   8  15   2    6.23    0.76
   8  15   2    7.97    0.87
   9 -15   2    1.65    0.64
   9  15   2    1.39    0.60
   9  15   2    2.59    0.82
   9  15   2    1.76    0.75
  -9  15  -2    2.28    0.82
  10 -15   2   -0.02    0.70
  10  15   2    1.11    0.84
  10  15   2    0.35    0.90
 -10  15  -2    0.52    0.92
  10  15   2    1.21    0.70
  11 -15   2    0.40    0.80
  11  15   2    0.26    1.05
  11  15   2   -0.01    0.75
 -11  15  -2    0.70    1.05
  11  15   2    0.11    0.92
  11 -16  -2   -1.13    0.69
  11  16  -2    1.37    0.71
  11  16  -2    1.02    0.85
  11  16  -2    0.80    0.80
 -11  16   2    0.47    1.01
  10 -16  -2    0.10    0.62
  10  16  -2   -0.50    0.62
  10  16  -2    0.81    0.71
  10  16  -2   -0.47    0.72
 -10  16   2   -0.64    0.88
   9 -16  -2    8.42    0.77
   9  16  -2    6.99    0.81
   9  16  -2    9.21    0.87
  -9  16   2    9.63    1.01
   9  16  -2    7.72    0.76
  -8 -16   2    0.93    0.49
  -8 -16   2    0.63    0.51
   8 -16  -2    1.01    0.51
   8 -16  -2    0.88    0.49
  -8  16   2    1.04    0.64
  -8  16   2    0.38    0.67
   8  16  -2    1.06    0.52
   8  16  -2    0.67    0.52
   8  16  -2    1.00    0.61
   7 -16  -2    9.84    0.75
  -7 -16   2    9.71    0.74
   7 -16  -2    8.30    0.69
  -7 -16   2   10.17    0.76
  -7  16   2    8.92    0.87
   7  16  -2   12.14    0.83
   7  16  -2    9.15    0.75
   7  16  -2    9.15    0.72
  -7  16   2    8.65    0.83
   6 -16  -2   19.33    1.11
  -6 -16   2   16.85    1.08
   6 -16  -2   18.43    1.05
  -6 -16   2   18.29    1.11
  -6  16   2   15.42    1.16
   6  16  -2   19.69    1.12
  -6  16   2   17.41    1.16
   6  16  -2   19.36    1.11
   6  16  -2   17.67    1.05
   5 -16  -2    1.27    0.36
  -5 -16   2    2.03    0.43
  -5 -16   2    1.77    0.38
   5 -16  -2    1.48    0.42
   5  16  -2    2.04    0.38
  -5  16   2    1.04    0.48
   5  16  -2    1.58    0.38
  -5  16   2    1.71    0.45
   5  16  -2    1.93    0.45
  -4 -16   2    0.70    0.33
  -4 -16   2    0.61    0.38
   4 -16  -2    0.79    0.37
   4 -16  -2    0.75    0.32
  -4  16   2    0.43    0.41
  -4  16   2    0.48    0.37
   4  16  -2    0.89    0.32
   4  16  -2    0.98    0.38
  -3 -16   2    0.07    0.33
   3 -16  -2    0.04    0.27
   3 -16  -2    0.03    0.33
  -3 -16   2    0.05    0.31
  -3  16   2    0.35    0.38
   3  16  -2    0.14    0.29
   3  16  -2    0.30    0.30
  -3  16   2    0.50    0.33
   2 -16  -2    1.66    0.30
  -2 -16   2    1.96    0.38
   2 -16  -2    1.86    0.37
  -2 -16   2    2.54    0.35
   2  16  -2    1.69    0.33
  -2  16   2    1.84    0.38
   2  16  -2    2.69    0.33
  -2  16   2    1.37    0.33
  -1 -16   2   44.46    1.96
   1 -16  -2   41.47    2.01
   1 -16  -2   41.34    1.96
  -1 -16   2   41.04    2.01
   1  16  -2   43.65    1.94
   1  16  -2   43.07    1.98
  -1  16   2   43.84    1.97
   0 -16   2    4.85    0.47
   0 -16  -2    3.37    0.43
   0 -16   2    4.71    0.40
   0 -16  -2    4.15    0.41
   0  16  -2    4.54    0.45
   0  16  -2    4.85    0.38
   0  16   2    4.25    0.34
   0  16   2    3.92    0.38
   1 -16   2   23.15    1.20
   1 -16   2   23.24    1.14
  -1 -16  -2   23.20    1.20
  -1 -16  -2   23.04    1.15
  -1  16  -2   23.54    1.18
   1  16   2   21.35    1.10
  -1  16  -2   22.63    1.09
   1  16   2   22.40    1.11
  -2 -16  -2   44.47    2.07
   2 -16   2   43.97    2.07
  -2 -16  -2   45.64    2.03
   2 -16   2   45.67    2.01
   2  16   2   41.73    1.99
   2  16   2   43.11    1.99
  -2  16  -2   43.85    2.06
  -2  16  -2   41.80    1.97
   3 -16   2   42.07    1.93
  -3 -16  -2   41.32    1.88
  -3 -16  -2   40.06    1.90
   3 -16   2   39.62    1.85
  -3  16  -2   39.13    1.81
   3  16   2   39.44    1.82
  -3  16  -2   39.96    1.92
   3  16   2   39.31    1.86
  -3  16  -2   38.10    1.85
   4 -16   2    0.73    0.43
  -4 -16  -2    0.27    0.35
  -4 -16  -2    0.20    0.38
   4 -16   2    1.19    0.37
   4  16   2    0.80    0.27
   4  16   2    1.62    0.43
  -4  16  -2    0.75    0.42
   4  16   2    1.69    0.40
  -4  16  -2    0.61    0.39
   5 -16   2   12.30    0.90
  -5 -16  -2   13.04    0.88
  -5 -16  -2   12.20    0.85
   5 -16   2   12.78    0.84
   5  16   2   12.43    0.77
  -5  16  -2   10.53    0.88
   5  16   2   12.73    0.92
  -5  16  -2   11.57    0.94
   5  16   2   10.81    0.80
   6 -16   2   -0.14    0.45
   6 -16   2   -0.06    0.43
  -6 -16  -2    0.16    0.49
  -6 -16  -2   -0.01    0.43
   6  16   2    0.78    0.55
  -6  16  -2    0.66    0.53
   6  16   2    0.69    0.50
   6  16   2    0.18    0.38
   7 -16   2    2.94    0.57
  -7 -16  -2    1.21    0.58
   7  16   2    3.66    0.69
   7  16   2    2.53    0.47
  -7  16  -2    3.41    0.67
   7  16   2    2.52    0.61
  -8 -16  -2   -0.73    0.60
   8 -16   2    0.22    0.57
   8  16   2    0.38    0.51
   8  16   2    0.44    0.65
  -8  16  -2    0.15    0.71
   8  16   2    0.77    0.70
   9 -16   2   11.06    0.91
   9  16   2   11.30    1.04
   9  16   2   10.34    1.03
  -9  16  -2   10.80    1.09
   9  16   2    9.60    0.85
  10 -16   2    5.45    0.81
  10  16   2    4.80    1.00
  10  16   2    4.14    0.74
  10  16   2    3.68    0.93
 -10  16  -2    5.59    1.05
  11 -17  -2    1.88    0.77
 -11  17   2    2.53    1.10
  11  17  -2    1.79    0.89
  11  17  -2    2.68    0.91
  11  17  -2    2.47    0.76
  10 -17  -2   -0.71    0.64
 -10  17   2    0.29    0.92
  10  17  -2   -1.64    0.78
  10  17  -2   -0.70    0.71
  10  17  -2   -0.06    0.65
   9 -17  -2    0.28    0.61
   9  17  -2    1.13    0.62
   9  17  -2    0.83    0.73
   9  17  -2    0.82    0.65
  -9  17   2    0.31    0.83
   8 -17  -2    1.98    0.56
  -8 -17   2    3.26    0.58
   8 -17  -2    3.41    0.59
  -8 -17   2    2.77    0.59
  -8  17   2    2.04    0.75
  -8  17   2    3.26    0.80
   8  17  -2    2.02    0.68
   8  17  -2    2.20    0.57
   8  17  -2    3.72    0.63
  -7 -17   2    3.92    0.58
   7 -17  -2    3.02    0.52
  -7 -17   2    2.71    0.53
   7 -17  -2    2.48    0.54
  -7  17   2    3.14    0.68
   7  17  -2    3.47    0.55
   7  17  -2    3.86    0.63
   7  17  -2    2.73    0.56
  -7  17   2    3.11    0.70
  -6 -17   2    4.47    0.58
  -6 -17   2    4.01    0.53
   6 -17  -2    4.53    0.51
   6 -17  -2    3.93    0.56
  -6  17   2    3.42    0.64
   6  17  -2    4.35    0.59
   6  17  -2    4.21    0.56
   6  17  -2    5.12    0.54
  -6  17   2    5.43    0.66
   5 -17  -2   20.66    1.19
  -5 -17   2   19.83    1.14
  -5 -17   2   21.46    1.19
   5 -17  -2   20.10    1.12
   5  17  -2   20.31    1.16
   5  17  -2   21.75    1.14
  -5  17   2   18.83    1.22
   5  17  -2   20.92    1.17
  -5  17   2   20.92    1.23
   4 -17  -2    1.35    0.43
  -4 -17   2    1.79    0.46
  -4 -17   2    2.00    0.39
   4 -17  -2    2.50    0.39
  -4  17   2    1.03    0.44
   4  17  -2    2.52    0.42
   4  17  -2    1.95    0.38
  -4  17   2    1.26    0.43
  -3 -17   2    9.62    0.63
   3 -17  -2    7.72    0.58
  -3 -17   2    9.53    0.70
   3 -17  -2    8.95    0.72
  -3  17   2    8.89    0.65
   3  17  -2    7.15    0.60
   3  17  -2   11.30    0.65
  -3  17   2    8.81    0.66
   2 -17  -2    0.55    0.35
   2 -17  -2   -0.04    0.29
  -2 -17   2    0.36    0.31
  -2 -17   2   -0.07    0.37
   2  17  -2    0.14    0.32
   2  17  -2   -0.22    0.28
  -2  17   2    0.03    0.32
   1 -17  -2   32.23    1.54
   1 -17  -2   31.33    1.59
  -1 -17   2   32.34    1.55
  -1 -17   2   31.47    1.60
  -1  17   2   32.90    1.55
   1  17  -2   33.27    1.57
   1  17  -2   32.78    1.52
   0 -17  -2   12.36    0.78
   0 -17   2   14.38    0.79
   0 -17  -2   13.30    0.84
   0 -17   2   14.25    0.87
   0  17  -2   13.13    0.73
   0  17   2   12.37    0.76
   0  17  -2   12.87    0.82
   0  17   2   12.72    0.75
  -1 -17  -2    3.14    0.39
  -1 -17  -2    2.82    0.43
   1 -17   2    2.82    0.37
   1 -17   2    2.80    0.46
   1  17   2    3.25    0.36
   1  17   2    2.25    0.36
  -1  17  -2    2.55    0.31
  -1  17  -2    2.68    0.42
  -2 -17  -2    1.47    0.39
   2 -17   2    1.59    0.42
   2 -17   2    2.43    0.37
  -2 -17  -2    0.91    0.34
  -2  17  -2    1.05    0.38
  -2  17  -2    1.57    0.29
   2  17   2    2.39    0.37
   2  17   2    1.48    0.30
  -3 -17  -2   10.59    0.80
   3 -17   2   11.58    0.85
  -3 -17  -2   10.70    0.75
   3 -17   2   10.11    0.74
   3  17   2    8.87    0.65
  -3  17  -2    9.20    0.78
   3  17   2   10.89    0.76
  -4 -17  -2   12.48    0.89
   4 -17   2   12.19    0.85
   4 -17   2   13.01    0.94
  -4 -17  -2   11.12    0.86
  -4  17  -2   11.55    0.85
   4  17   2   12.40    0.89
  -4  17  -2   13.35    0.94
   4  17   2   12.38    0.75
   4  17   2   13.49    0.89
   5 -17   2   41.61    1.95
  -5 -17  -2   40.17    1.99
  -5 -17  -2   43.58    2.01
   5 -17   2   37.54    2.00
   5  17   2   41.24    1.89
   5  17   2   41.83    2.01
   5  17   2   42.62    1.99
  -5  17  -2   37.46    1.96
  -5  17  -2   38.98    2.03
   6 -17   2    3.73    0.54
   6 -17   2    2.63    0.55
  -6 -17  -2    2.93    0.53
  -6 -17  -2    2.35    0.57
   6  17   2    2.73    0.45
   6  17   2    1.68    0.58
   6  17   2    2.20    0.62
  -6  17  -2    2.64    0.59
   7 -17   2   22.70    1.31
  -7 -17  -2   22.26    1.41
   7  17   2   22.59    1.42
  -7  17  -2   21.84    1.44
   7  17   2   20.58    1.48
   7  17   2   21.90    1.26
  -8 -17  -2    0.67    0.66
   8 -17   2    0.18    0.59
   8  17   2   -0.72    0.73
  -8  17  -2    0.04    0.72
   8  17   2   -0.10    0.53
   8  17   2    0.28    0.70
   9 -17   2   11.38    0.97
   9  17   2   12.65    1.09
  -9  17  -2   12.44    1.17
   9  17   2   10.92    0.90
   9  17   2   10.97    1.08
  10 -17   2    1.46    0.78
  10  17   2    1.58    0.89
 -10  17  -2    2.02    1.01
  10  17   2    1.30    0.91
  10  17   2    1.50    0.75
  10 -18  -2   -0.25    0.69
  10  18  -2    1.07    0.86
  10  18  -2    0.69    0.80
  10  18  -2    0.65    0.72
 -10  18   2   -0.29    0.97
   9 -18  -2    2.55    0.67
  -9  18   2    2.36    0.90
   9  18  -2    3.48    0.75
   9  18  -2    3.59    0.82
   9  18  -2    2.41    0.66
   8 -18  -2   13.03    0.92
   8 -18  -2   11.09    0.91
  -8 -18   2   12.78    0.92
  -8 -18   2   11.96    0.92
   8  18  -2   14.76    1.02
  -8  18   2   11.75    1.09
  -8  18   2   12.83    1.09
   8  18  -2   11.08    0.92
   8  18  -2   11.77    0.89
  -7 -18   2    1.99    0.57
   7 -18  -2    2.33    0.53
   7 -18  -2    1.55    0.52
  -7 -18   2    1.27    0.53
  -7  18   2    1.88    0.69
  -7  18   2    2.23    0.69
   7  18  -2    1.46    0.51
   7  18  -2    1.23    0.54
   7  18  -2    1.86    0.62
   6 -18  -2   11.77    0.79
  -6 -18   2   11.07    0.83
   6 -18  -2   11.74    0.87
  -6 -18   2   13.14    0.89
   6  18  -2   11.47    0.85
   6  18  -2   10.35    0.79
  -6  18   2   12.00    0.92
   6  18  -2   13.75    0.88
  -6  18   2   10.71    0.91
   5 -18  -2    0.16    0.46
  -5 -18   2    0.12    0.47
   5 -18  -2    0.10    0.39
  -5 -18   2   -0.76    0.40
  -5  18   2   -0.21    0.50
   5  18  -2    0.43    0.39
   5  18  -2   -0.21    0.44
  -5  18   2    0.13    0.48
   5  18  -2   -0.72    0.40
   4 -18  -2   13.06    0.96
  -4 -18   2   12.40    0.89
   4 -18  -2   13.03    0.85
  -4 -18   2   13.85    0.97
  -4  18   2   12.99    0.94
   4  18  -2   12.96    0.87
   4  18  -2   13.24    0.86
  -4  18   2   12.60    0.98
   3 -18  -2    6.67    0.54
  -3 -18   2    7.35    0.64
  -3 -18   2    8.07    0.60
   3 -18  -2    7.28    0.63
  -3  18   2    7.36    0.61
   3  18  -2    6.35    0.56
   3  18  -2    7.34    0.55
   2 -18  -2    0.43    0.39
   2 -18  -2    0.21    0.32
  -2 -18   2    0.11    0.33
  -2 -18   2    0.42    0.40
   2  18  -2    0.23    0.34
   2  18  -2    0.26    0.32
  -2  18   2    0.25    0.35
   1 -18  -2   14.32    0.81
   1 -18  -2   12.54    0.87
  -1 -18   2   12.22    0.88
  -1 -18   2   13.30    0.82
   1  18  -2   12.81    0.75
   1  18  -2   12.58    0.83
  -1  18   2   12.42    0.81
   0 -18   2   32.64    1.61
   0 -18  -2   30.97    1.59
   0 -18  -2   32.31    1.53
   0 -18   2   32.01    1.53
   0  18  -2   31.77    1.49
   0  18   2   31.42    1.53
   0  18  -2   30.69    1.56
  -1 -18  -2    2.59    0.46
   1 -18   2    1.97    0.46
  -1 -18  -2    2.44    0.41
   1 -18   2    2.71    0.39
   1  18   2    2.55    0.35
  -1  18  -2    2.45    0.46
  -1  18  -2    2.67    0.34
   1  18   2    2.29    0.37
  -2 -18  -2   20.89    1.18
   2 -18   2   20.58    1.10
   2 -18   2   20.44    1.20
  -2 -18  -2   20.15    1.11
  -2  18  -2   21.15    1.17
   2  18   2   20.31    1.06
   2  18   2   19.10    1.07
   3 -18   2    4.29    0.57
  -3 -18  -2    4.33    0.50
   3 -18   2    4.12    0.48
  -3 -18  -2    5.36    0.55
   3  18   2    4.62    0.50
  -3  18  -2    4.72    0.54
   3  18   2    3.35    0.41
   4 -18   2   13.55    0.94
   4 -18   2   14.54    1.06
  -4 -18  -2   15.93    1.02
  -4 -18  -2   15.83    0.99
   4  18   2   14.50    0.88
   4  18   2   15.93    1.00
   4  18   2   14.69    1.01
  -4  18  -2   13.56    1.03
  -5 -18  -2    1.74    0.51
   5 -18   2    2.63    0.57
   5 -18   2    3.25    0.51
  -5 -18  -2    3.14    0.55
   5  18   2    2.22    0.57
  -5  18  -2    2.52    0.55
   5  18   2    2.88    0.56
   5  18   2    2.26    0.41
  -5  18  -2    2.64    0.67
  -6 -18  -2    0.85    0.50
   6 -18   2    0.05    0.51
   6 -18   2   -0.72    0.46
  -6 -18  -2    0.62    0.57
  -6  18  -2    0.07    0.54
   6  18   2    0.23    0.43
   6  18   2   -0.26    0.60
   6  18   2    0.16    0.58
  -7 -18  -2    0.87    0.63
   7 -18   2    1.18    0.57
   7  18   2    0.99    0.66
   7  18   2    0.92    0.52
   7  18   2    0.90    0.70
  -7  18  -2    0.42    0.65
   8 -18   2    9.14    0.85
  -8 -18  -2    9.79    0.95
   8  18   2    9.49    0.79
   8  18   2   10.64    0.99
  -8  18  -2   11.25    1.05
   8  18   2    8.27    0.96
   9 -18   2   -0.17    0.69
   9  18   2    0.71    0.87
   9  18   2    0.34    0.85
  -9  18  -2   -0.22    0.89
   9  18   2    0.45    0.66
  10 -19  -2    1.45    0.72
  10  19  -2    0.29    0.84
 -10  19   2   -0.19    1.02
  10  19  -2    0.56    0.86
  10  19  -2    0.82    0.72
  -9 -19   2    6.83    0.86
   9 -19  -2    6.89    0.80
   9  19  -2    7.15    0.94
   9  19  -2    6.42    0.87
  -9  19   2    7.32    1.07
   9  19  -2    5.75    0.79
  -8 -19   2    0.10    0.60
  -8 -19   2    0.19    0.59
   8 -19  -2    0.57    0.61
   8 -19  -2   -0.42    0.57
  -8  19   2   -0.82    0.78
  -8  19   2    0.03    0.92
   8  19  -2   -0.70    0.56
   8  19  -2    1.40    0.74
   8  19  -2    0.55    0.62
   7 -19  -2    8.07    0.71
  -7 -19   2    7.29    0.77
  -7 -19   2    7.81    0.77
   7 -19  -2    7.58    0.76
   7  19  -2    8.84    0.85
  -7  19   2    6.82    0.87
   7  19  -2    6.38    0.70
   7  19  -2    7.13    0.77
  -7  19   2    8.69    0.96
   6 -19  -2    2.76    0.52
   6 -19  -2    2.92    0.59
  -6 -19   2    1.67    0.54
  -6 -19   2    3.80    0.63
  -6  19   2    2.05    0.64
   6  19  -2    3.76    0.63
  -6  19   2    2.90    0.67
   6  19  -2    2.96    0.59
   6  19  -2    2.18    0.53
  -5 -19   2    3.34    0.54
  -5 -19   2    3.53    0.60
   5 -19  -2    3.72    0.61
   5 -19  -2    5.25    0.53
   5  19  -2    3.92    0.53
   5  19  -2    4.57    0.58
   5  19  -2    2.96    0.54
  -5  19   2    2.98    0.61
   4 -19  -2   19.97    1.11
  -4 -19   2   19.07    1.18
  -4 -19   2   19.99    1.15
   4 -19  -2   18.76    1.21
   4  19  -2   19.28    1.11
  -4  19   2   19.09    1.19
   4  19  -2   17.81    1.09
  -3 -19   2    0.96    0.47
  -3 -19   2    0.64    0.41
   3 -19  -2    1.18    0.38
   3 -19  -2    0.15    0.44
   3  19  -2    0.75    0.40
  -3  19   2    0.89    0.44
   3  19  -2    1.19    0.39
   2 -19  -2   24.87    1.28
  -2 -19   2   25.44    1.40
  -2 -19   2   26.58    1.31
   2 -19  -2   25.22    1.39
   2  19  -2   25.36    1.31
  -2  19   2   24.77    1.33
   2  19  -2   23.29    1.26
   1 -19  -2   11.48    0.77
  -1 -19   2   11.30    0.91
   1 -19  -2   10.97    0.88
  -1 -19   2   10.34    0.79
   1  19  -2   10.04    0.70
   1  19  -2   11.28    0.82
  -1  19   2   11.79    0.80
   0 -19  -2    1.86    0.39
   0 -19   2    2.50    0.41
   0 -19   2    1.85    0.49
   0 -19  -2    2.62    0.47
   0  19  -2    2.30    0.35
   0  19  -2    2.50    0.44
   0  19   2    2.22    0.41
   1 -19   2    7.63    0.58
   1 -19   2    6.31    0.67
  -1 -19  -2    6.86    0.58
  -1 -19  -2    7.39    0.66
   1  19   2    6.63    0.55
  -1  19  -2    8.11    0.64
  -2 -19  -2    0.40    0.42
  -2 -19  -2   -0.61    0.37
   2 -19   2    0.55    0.38
   2 -19   2    0.02    0.47
   2  19   2    0.22    0.36
  -2  19  -2   -0.54    0.40
   2  19   2    0.30    0.36
  -3 -19  -2    2.47    0.51
  -3 -19  -2    2.33    0.46
   3 -19   2    2.54    0.55
   3 -19   2    1.82    0.46
   3  19   2    2.28    0.46
   3  19   2    1.76    0.39
  -3  19  -2    1.73    0.50
  -4 -19  -2   11.98    1.00
  -4 -19  -2   11.33    0.85
   4 -19   2   14.05    1.06
   4 -19   2   12.58    0.92
   4  19   2   14.41    1.00
   4  19   2   13.32    0.96
  -4  19  -2   12.65    1.01
   4  19   2   13.42    0.87
  -5 -19  -2    3.98    0.63
  -5 -19  -2    4.39    0.63
   5 -19   2    4.98    0.59
   5 -19   2    5.50    0.68
   5  19   2    5.90    0.68
   5  19   2    5.11    0.54
   5  19   2    4.46    0.67
  -6 -19  -2   20.05    1.37
  -6 -19  -2   19.18    1.28
   6 -19   2   20.19    1.32
   6 -19   2   20.36    1.24
   6  19   2   22.06    1.38
   6  19   2   20.60    1.42
   6  19   2   21.14    1.22
   7 -19   2    0.56    0.57
  -7 -19  -2    0.16    0.66
  -7  19  -2   -0.16    0.68
   7  19   2    0.73    0.53
   7  19   2    1.06    0.71
   7  19   2   -1.30    0.70
  -8 -19  -2    6.73    0.92
   8 -19   2    7.46    0.83
   8  19   2    6.76    0.95
   8  19   2    8.39    0.79
   8  19   2    8.41    0.96
  -8  19  -2   10.12    1.04
   9 -19   2    0.41    0.72
   9  19   2    0.82    0.89
   9  19   2   -0.85    0.66
   9  19   2   -0.48    0.86
  -9  19  -2   -1.42    0.93
   9 -20  -2    1.12    0.67
  -9 -20   2   -1.00    0.71
  -9  20   2    0.52    0.98
   9  20  -2    0.67    0.79
   9  20  -2    0.66    0.68
   9  20  -2    0.49    0.81
  -8 -20   2    0.82    0.67
   8 -20  -2    0.30    0.59
  -8 -20   2    1.29    0.68
   8 -20  -2    1.52    0.67
   8  20  -2    1.06    0.63
   8  20  -2    1.27    0.70
  -8  20   2    2.10    0.87
   8  20  -2    1.14    0.73
  -7 -20   2    1.34    0.63
  -7 -20   2    1.32    0.62
   7 -20  -2    1.48    0.57
   7 -20  -2    1.65    0.63
   7  20  -2    1.09    0.58
   7  20  -2    1.90    0.65
  -7  20   2    1.15    0.79
   7  20  -2    1.45    0.67
  -6 -20   2    1.34    0.57
   6 -20  -2    0.59    0.59
  -6 -20   2    0.18    0.54
   6 -20  -2    0.52    0.51
   6  20  -2    0.24    0.51
  -6  20   2    0.79    0.66
   6  20  -2    0.85    0.56
   6  20  -2    1.02    0.60
  -5 -20   2   14.75    1.11
  -5 -20   2   16.49    1.17
   5 -20  -2   16.90    1.09
   5 -20  -2   15.95    1.19
   5  20  -2   15.45    1.07
   5  20  -2   15.68    1.08
   5  20  -2   15.04    1.12
  -5  20   2   15.37    1.20
  -4 -20   2    6.40    0.72
  -4 -20   2    5.94    0.61
   4 -20  -2    7.67    0.63
   4 -20  -2    6.73    0.70
   4  20  -2    6.62    0.61
   4  20  -2    7.12    0.64
  -4  20   2    7.27    0.72
  -3 -20   2    3.35    0.52
   3 -20  -2    4.66    0.59
   3 -20  -2    4.54    0.52
  -3 -20   2    3.90    0.60
   3  20  -2    3.05    0.47
   3  20  -2    3.97    0.52
  -3  20   2    4.36    0.59
  -2 -20   2    1.57    0.43
  -2 -20   2    1.76    0.53
   2 -20  -2    0.98    0.40
   2 -20  -2    0.70    0.47
   2  20  -2    1.00    0.42
   2  20  -2    1.02    0.38
  -2  20   2    1.46    0.47
   1 -20  -2    1.89    0.49
  -1 -20   2    4.39    0.49
   1 -20  -2    3.28    0.46
  -1 -20   2    2.58    0.55
   1  20  -2    2.82    0.48
   1  20  -2    3.57    0.41
  -1  20   2    2.70    0.48
   0 -20   2    7.71    0.72
   0 -20  -2    8.77    0.64
   0 -20   2    8.61    0.63
   0 -20  -2    8.53    0.73
   0  20   2    8.89    0.66
   0  20  -2    7.70    0.66
   0  20  -2    7.96    0.57
  -1 -20  -2    5.38    0.63
   1 -20   2    8.01    0.71
   1 -20   2    6.90    0.57
  -1 -20  -2    6.40    0.59
  -1  20  -2    5.35    0.60
   1  20   2    6.10    0.56
  -2 -20  -2    5.62    0.64
   2 -20   2    6.84    0.58
  -2 -20  -2    6.01    0.60
   2 -20   2    6.62    0.70
   2  20   2    5.93    0.56
  -2  20  -2    5.16    0.63
  -3 -20  -2    2.94    0.59
   3 -20   2    4.65    0.54
   3 -20   2    3.49    0.62
  -3 -20  -2    2.92    0.53
   3  20   2    2.96    0.47
  -3  20  -2    2.77    0.62
   3  20   2    3.56    0.51
  -4 -20  -2   -0.21    0.50
   4 -20   2    0.47    0.57
   4 -20   2    0.32    0.48
  -4 -20  -2    0.85    0.55
   4  20   2    0.08    0.51
   4  20   2   -0.04    0.52
   4  20   2   -0.24    0.43
  -4  20  -2   -0.22    0.52
  -5 -20  -2   -0.60    0.55
  -5 -20  -2    0.17    0.56
   5 -20   2   -0.19    0.50
   5 -20   2   -0.19    0.57
   5  20   2   -0.09    0.58
   5  20   2   -0.33    0.44
   5  20   2   -0.19    0.59
   6 -20   2    0.16    0.60
  -6 -20  -2    0.94    0.59
   6 -20   2    0.54    0.55
  -6 -20  -2    0.07    0.64
   6  20   2    0.83    0.68
   6  20   2    0.02    0.51
   6  20   2    0.63    0.69
   7 -20   2    0.71    0.61
  -7 -20  -2    0.52    0.72
   7  20   2   -0.30    0.60
   7  20   2    0.84    0.77
   7  20   2   -0.95    0.75
  -8 -20  -2   -0.58    0.77
   8 -20   2    0.59    0.68
   8  20   2    0.35    0.64
   8  20   2    0.51    0.84
   8  20   2    0.26    0.85
  -8 -21   2   14.68    1.20
   8 -21  -2   18.26    1.45
   8 -21  -2   18.10    1.29
   8  21  -2   19.75    1.27
   8  21  -2   18.90    1.37
   8  21  -2   15.13    1.22
  -7 -21   2    1.56    0.67
   7 -21  -2    1.48    0.66
  -7 -21   2    2.19    0.68
   7 -21  -2    1.82    0.63
  -7  21   2    2.48    0.87
   7  21  -2    1.54    0.71
   7  21  -2    0.84    0.68
   7  21  -2    3.12    0.67
  -6 -21   2    3.93    0.71
   6 -21  -2    5.21    0.65
   6 -21  -2    3.53    0.70
  -6 -21   2    2.99    0.66
   6  21  -2    3.65    0.64
   6  21  -2    3.49    0.68
   6  21  -2    4.11    0.69
  -6  21   2    4.05    0.79
  -5 -21   2    1.85    0.62
  -5 -21   2    0.90    0.53
   5 -21  -2    1.48    0.63
   5 -21  -2    1.78    0.55
  -5  21   2    0.97    0.66
   5  21  -2    1.96    0.55
   5  21  -2    0.95    0.53
   5  21  -2    1.36    0.52
  -4 -21   2    0.20    0.48
  -4 -21   2    0.22    0.54
   4 -21  -2    0.01    0.56
   4 -21  -2   -0.40    0.45
   4  21  -2    0.30    0.45
  -4  21   2    0.52    0.57
   4  21  -2    0.25    0.46
   4  21  -2   -0.29    0.48
   3 -21  -2   -0.21    0.42
  -3 -21   2    0.64    0.54
  -3 -21   2    0.00    0.45
   3 -21  -2    0.49    0.53
   3  21  -2    0.66    0.43
   3  21  -2    0.72    0.45
  -3  21   2    0.40    0.52
   2 -21  -2    0.90    0.53
  -2 -21   2    1.29    0.55
  -2 -21   2    1.28    0.45
   2 -21  -2    1.17    0.44
   2  21  -2    0.98    0.46
   2  21  -2    0.47    0.39
  -2  21   2    1.15    0.50
   1 -21  -2   -0.17    0.42
  -1 -21   2   -0.13    0.42
  -1 -21   2   -0.11    0.50
   1 -21  -2    0.21    0.50
   1  21  -2    0.00    0.43
   1  21  -2    0.02    0.35
  -1  21   2    0.44    0.46
   0 -21   2    6.85    0.73
   0 -21  -2    7.95    0.74
   0 -21   2    7.19    0.62
   0 -21  -2    8.47    0.66
   0  21  -2    7.14    0.67
   0  21   2    7.33    0.65
   1 -21   2    2.29    0.59
  -1 -21  -2    1.30    0.55
  -1 -21  -2    2.00    0.48
   1 -21   2    2.30    0.46
   1  21   2    1.57    0.46
  -1  21  -2    2.29    0.54
  -2 -21  -2    1.37    0.50
  -2 -21  -2    1.48    0.55
   2 -21   2    1.10    0.46
   2 -21   2    0.96    0.57
   2  21   2    1.41    0.47
  -2  21  -2    1.28    0.52
   3 -21   2    0.46    0.57
   3 -21   2    0.07    0.46
  -3 -21  -2   -0.12    0.55
  -3 -21  -2    0.66    0.50
  -3  21  -2   -0.20    0.53
   3  21   2   -0.34    0.45
  -4 -21  -2   -0.46    0.55
   4 -21   2   -0.01    0.51
  -4 -21  -2   -0.56    0.53
   4 -21   2   -0.34    0.62
   4  21   2   -0.54    0.52
   4  21   2    0.09    0.57
   4  21   2   -0.46    0.47
  -4  21  -2   -0.31    0.56
   5 -21   2    4.88    0.66
  -5 -21  -2    4.68    0.70
  -5 -21  -2    4.68    0.71
   5 -21   2    4.56    0.75
   5  21   2    4.28    0.62
   5  21   2    4.23    0.73
   5  21   2    4.82    0.74
  -6 -21  -2    2.53    0.66
   6 -21   2    2.69    0.65
  -6 -21  -2    1.73    0.74
   6 -21   2    2.60    0.69
   6  21   2    2.32    0.77
   6  21   2    1.65    0.76
   6  21   2    1.42    0.60
   7 -21   2   -0.34    0.64
  -7 -21  -2    1.24    0.77
   7  21   2   -1.34    0.78
   7  21   2    0.29    0.64
   7  21   2   -0.98    0.76
  -8 -22   2    0.33    0.77
   8 -22  -2    0.95    0.77
  -7 -22   2    0.73    0.70
  -7 -22   2    3.46    0.75
   7 -22  -2    1.74    0.72
   7 -22  -2    2.53    0.67
   7  22  -2    2.64    0.75
  -7  22   2    2.83    0.97
   7  22  -2    1.94    0.70
   7  22  -2    2.18    0.76
   6 -22  -2    3.20    0.73
  -6 -22   2    2.55    0.71
  -6 -22   2    3.36    0.69
   6 -22  -2    3.26    0.65
   6  22  -2    2.18    0.69
  -6  22   2    3.56    0.83
   6  22  -2    3.32    0.65
   6  22  -2    3.62    0.70
   5 -22  -2    5.92    0.81
  -5 -22   2    5.47    0.80
   5 -22  -2    7.68    0.72
  -5 -22   2    5.67    0.73
   5  22  -2    6.05    0.69
   5  22  -2    7.13    0.74
   5  22  -2    6.61    0.76
  -5  22   2    7.83    0.90
   4 -22  -2    1.50    0.54
  -4 -22   2    1.40    0.63
  -4 -22   2    1.38    0.55
   4 -22  -2    2.10    0.65
   4  22  -2    2.03    0.55
   4  22  -2    2.08    0.54
  -4  22   2    2.45    0.68
   4  22  -2    2.54    0.57
   3 -22  -2   13.04    1.00
  -3 -22   2   15.07    0.93
  -3 -22   2   12.70    1.01
   3 -22  -2   12.79    0.91
   3  22  -2   11.83    1.00
   3  22  -2   13.73    0.93
  -3  22   2   13.86    1.01
   2 -22  -2    2.02    0.50
  -2 -22   2    1.73    0.51
   2 -22  -2    1.71    0.59
  -2 -22   2    1.50    0.60
   2  22  -2    1.52    0.43
  -2  22   2    1.57    0.57
   2  22  -2    1.08    0.49
   1 -22  -2    1.55    0.57
   1 -22  -2    2.23    0.49
  -1 -22   2    1.65    0.62
  -1 -22   2    1.67    0.48
   1  22  -2    0.80    0.50
  -1  22   2    1.95    0.55
   0 -22  -2    0.27    0.47
   0 -22   2   -0.26    0.43
   0 -22  -2   -0.38    0.51
   0 -22   2    0.01    0.54
   0  22  -2   -0.47    0.46
   0  22   2   -0.17    0.49
   1 -22   2   -0.26    0.56
  -1 -22  -2    0.34    0.49
   1 -22   2   -0.42    0.43
  -1 -22  -2    0.35    0.55
   1  22   2   -0.07    0.48
  -1  22  -2    0.13    0.51
  -2 -22  -2    1.08    0.53
  -2 -22  -2    1.55    0.59
   2 -22   2    0.63    0.60
   2 -22   2    0.81    0.48
   2  22   2    1.54    0.51
  -2  22  -2    1.02    0.56
  -3 -22  -2    0.55    0.54
   3 -22   2    0.99    0.52
   3 -22   2    0.33    0.64
  -3 -22  -2    0.27    0.60
  -3  22  -2    0.49    0.62
   3  22   2    1.00    0.53
  -4 -22  -2    1.04    0.63
  -4 -22  -2    0.11    0.60
   4 -22   2   -0.25    0.53
   4 -22   2    0.68    0.66
   4  22   2    0.85    0.62
  -4  22  -2    0.43    0.63
   4  22   2    0.91    0.54
   5 -22   2   -0.55    0.58
  -5 -22  -2    0.39    0.62
   5 -22   2    0.44    0.67
  -5 -22  -2   -0.15    0.66
   5  22   2    0.20    0.58
   5  22   2    0.33    0.66
   5  22   2    0.64    0.68
   6 -22   2    0.01    0.64
   6 -22   2    0.28    0.69
  -6 -22  -2    0.12    0.66
  -6 -22  -2   -0.05    0.75
   6  22   2   -0.56    0.75
   6  22   2    0.14    0.78
   6  22   2   -0.45    0.61
  -7 -22  -2    0.74    0.82
   7 -22   2    0.15    0.69
   7  22   2    0.49    0.69
   7  22   2   -0.91    0.87
   7  22   2   -1.15    0.82
  -7 -23   2   11.79    1.07
  -7 -23   2   12.77    1.10
   7 -23  -2   11.92    1.08
   7  23  -2   13.05    1.07
   6 -23  -2    2.39    0.75
  -6 -23   2    2.04    0.72
  -6 -23   2    2.36    0.74
   6 -23  -2    1.97    0.66
   6  23  -2    1.77    0.65
   6  23  -2    1.79    0.73
  -6  23   2    3.33    0.90
   6  23  -2    0.89    0.68
  -5 -23   2    1.38    0.63
  -5 -23   2    2.17    0.71
   5 -23  -2    1.18    0.70
   5 -23  -2    2.17    0.62
  -5  23   2    2.36    0.81
   5  23  -2    1.42    0.65
   5  23  -2    1.60    0.61
   5  23  -2    0.63    0.58
  -4 -23   2    0.11    0.57
   4 -23  -2    0.22    0.54
  -4 -23   2   -0.69    0.65
   4 -23  -2   -0.54    0.64
   4  23  -2   -0.34    0.53
   4  23  -2   -0.75    0.51
   4  23  -2    0.83    0.57
  -4  23   2    0.29    0.68
   3 -23  -2   -0.08    0.51
   3 -23  -2    1.35    0.62
  -3 -23   2    0.39    0.62
  -3 -23   2    0.29    0.51
   3  23  -2    0.20    0.47
  -3  23   2    1.07    0.65
   3  23  -2    0.62    0.53
   2 -23  -2    0.67    0.50
   2 -23  -2    1.11    0.61
  -2 -23   2    1.35    0.64
  -2 -23   2    1.53    0.54
   2  23  -2    1.60    0.54
  -2  23   2    1.50    0.62
  -1 -23   2    4.21    0.74
   1 -23  -2    3.70    0.67
   1 -23  -2    4.17    0.59
  -1 -23   2    3.88    0.57
  -1  23   2    4.31    0.67
   1  23  -2    3.19    0.61
   0 -23  -2    1.44    0.55
   0 -23   2    1.76    0.65
   0 -23  -2    2.12    0.61
   0 -23   2    1.88    0.50
   0  23   2    2.68    0.61
   0  23  -2    1.51    0.55
   1 -23   2   13.75    1.03
  -1 -23  -2   12.51    1.04
  -1 -23  -2   14.71    0.98
   1 -23   2   15.39    1.11
   1  23   2   14.33    1.11
  -1  23  -2   15.28    1.06
  -2 -23  -2   -0.26    0.59
   2 -23   2    0.21    0.51
   2 -23   2   -0.34    0.64
  -2 -23  -2   -0.24    0.57
  -2  23  -2   -0.40    0.57
   2  23   2    0.25    0.57
  -3 -23  -2   -0.24    0.58
   3 -23   2    0.70    0.54
   3 -23   2    0.27    0.68
  -3 -23  -2    0.13    0.61
  -3  23  -2   -0.11    0.63
   3  23   2   -0.23    0.59
  -4 -23  -2    1.05    0.67
   4 -23   2    1.91    0.72
   4 -23   2    0.28    0.56
  -4 -23  -2    1.36    0.67
   4  23   2    1.58    0.68
   4  23   2    1.96    0.62
  -5 -23  -2   -0.69    0.70
   5 -23   2    0.42    0.62
   5 -23   2    0.15    0.71
  -5 -23  -2    0.54    0.68
   5  23   2   -0.22    0.63
   5  23   2   -0.22    0.72
  -6 -23  -2   -0.52    0.77
   6 -23   2    0.74    0.69
   6 -23   2    0.35    0.76
  -6 -23  -2   -0.03    0.80
   6  23   2    0.79    0.69
   6  23   2   -0.64    0.80
   6  23   2   -0.32    0.78
   5 -24  -2    4.27    0.69
  -5 -24   2    4.56    0.74
  -5 -24   2    3.27    0.81
   5 -24  -2    3.88    0.82
   5  24  -2    3.04    0.69
  -5  24   2    4.78    0.93
   5  24  -2    3.42    0.74
   5  24  -2    3.31    0.68
  -4 -24   2    8.25    0.82
   4 -24  -2    7.07    0.78
  -4 -24   2    7.77    0.92
   4 -24  -2    7.73    0.92
   4  24  -2    5.94    0.73
   4  24  -2    8.83    0.83
   4  24  -2    7.69    0.81
  -4  24   2    8.81    0.98
  -3 -24   2    4.08    0.80
   3 -24  -2    4.90    0.67
  -3 -24   2    5.25    0.68
   3 -24  -2    4.80    0.78
   3  24  -2    4.77    0.70
  -3  24   2    4.39    0.79
   2 -24  -2    0.57    0.55
   2 -24  -2    2.09    0.69
  -2 -24   2    1.25    0.58
  -2 -24   2    1.12    0.68
   2  24  -2    1.37    0.59
  -2  24   2    1.66    0.69
  -1 -24   2    2.23    0.57
  -1 -24   2    3.15    0.72
   1 -24  -2    2.99    0.59
   1 -24  -2    1.84    0.67
  -1  24   2    2.58    0.69
   1  24  -2    1.69    0.60
   0 -24   2    0.08    0.65
   0 -24  -2    0.45    0.62
   0 -24  -2   -0.02    0.55
   0 -24   2   -0.16    0.52
   0  24  -2    0.18    0.56
   0  24   2    0.10    0.60
  -1 -24  -2    3.09    0.72
   1 -24   2    2.21    0.72
   1 -24   2    2.52    0.57
  -1 -24  -2    1.74    0.61
   1  24   2    3.85    0.69
  -1  24  -2    2.91    0.66
  -2 -24  -2    7.33    0.86
   2 -24   2    8.15    0.76
   2 -24   2    8.71    0.96
  -2 -24  -2    7.70    0.82
   2  24   2    8.63    0.82
  -2  24  -2    8.14    0.86
  -3 -24  -2    1.48    0.66
  -3 -24  -2    1.55    0.69
   3 -24   2    1.21    0.77
   3 -24   2    1.90    0.62
   3  24   2    1.87    0.66
  -3  24  -2    1.59    0.73
  -4 -24  -2   -0.15    0.70
  -4 -24  -2    2.18    0.74
   4 -24   2    1.54    0.63
   4 -24   2    1.92    0.81
   4  24   2    1.70    0.73
   4  24   2    2.12    0.71
  -4 -25   2    0.21    0.63
   4 -25  -2    1.43    0.77
   4 -25  -2    0.41    0.62
  -4 -25   2    0.41    0.74
   4  25  -2    0.25    0.66
  -4  25   2   -0.14    0.80
   4  25  -2    0.57    0.66
  -3 -25   2    0.47    0.74
   3 -25  -2    0.82    0.60
   3 -25  -2   -0.75    0.70
  -3 -25   2   -0.14    0.60
   3  25  -2    0.55    0.62
  -3  25   2    1.33    0.77
   2 -25  -2    6.78    0.85
  -2 -25   2    4.61    0.72
   2 -25  -2    5.86    0.71
  -2 -25   2    4.95    0.84
   2  25  -2    4.61    0.73
  -2  25   2    6.33    0.88
  -1 -25   2    5.66    0.86
   1 -25  -2    3.55    0.77
   1 -25  -2    5.41    0.70
  -1 -25   2    5.23    0.70
  -1  25   2    5.04    0.82
   1  25  -2    5.94    0.76
   0 -25   2    2.93    0.61
   0 -25  -2    2.98    0.65
   0 -25   2    2.33    0.75
   0 -25  -2    1.95    0.72
   0  25  -2    2.16    0.68
   0  25   2    2.01    0.71
  -1 -25  -2   -0.12    0.70
  -1 -25  -2    0.15    0.62
   1 -25   2   -0.38    0.55
   1 -25   2   -0.70    0.71
  -1  25  -2   -0.13    0.65
   1  25   2    0.58    0.67
  -2 -25  -2    0.67    0.70
   2 -25   2    1.17    0.74
  -2 -25  -2    1.57    0.68
   2 -25   2    1.28    0.59
  -2  25  -2    0.84    0.75
   2  25   2    2.68    0.73
   3 -25   2    2.83    0.83
  -3 -25  -2    1.48    0.75
   3 -25   2    3.19    0.66
  -3 -25  -2    3.14    0.74
   3  25   2    1.96    0.71
  -3  25  -2    1.85    0.78
  14   0  -3    0.57    0.79
 -14   0   3    1.39    0.90
 -13   0   3    0.09    0.76
  13   0  -3   -0.07    0.66
  12   0  -3    0.16    0.55
  12   0  -3    0.03    0.52
 -12   0   3    0.08    0.64
  12   0  -3   -0.26    0.87
 -11   0   3   29.21    1.55
  11   0  -3   26.44    1.51
  11   0  -3   27.67    1.57
  11   0  -3   27.62    1.44
  10   0  -3   -0.37    0.38
 -10   0   3    0.03    0.47
  10   0  -3    0.62    0.49
  10   0  -3    0.51    0.38
   9   0  -3   55.23    2.58
  -9   0   3   55.14    2.60
   9   0  -3   58.16    2.61
   9   0  -3   57.04    2.53
   8   0  -3   -0.28    0.25
   8   0  -3    0.02    0.27
   8   0  -3   -0.67    0.33
  -8   0   3   -0.16    0.34
  -8   0   3   -0.14    0.21
  -8   0   3    0.20    0.31
  -7   0   3   41.87    1.93
   7   0  -3   42.31    1.94
  -7   0   3   42.93    1.88
   7   0  -3   41.60    1.91
   7   0  -3   42.50    1.88
  -7   0   3   41.36    1.95
   6   0  -3    0.29    0.23
   6   0  -3    0.07    0.18
  -6   0   3    0.02    0.15
  -6   0   3    0.10    0.26
   6   0  -3   -0.11    0.18
  -6   0   3   -0.03    0.22
  -5   0   3    0.86    0.16
  -5   0   3    0.60    0.21
  -5   0   3    0.91    0.24
   5   0  -3    1.65    0.17
   5   0  -3    1.07    0.18
   5   0  -3    1.64    0.23
  -4   0   3    0.36    0.20
   4   0  -3    0.48    0.13
  -4   0   3    0.86    0.15
  -4   0   3    0.80    0.17
   4   0  -3    0.36    0.17
   4   0  -3    0.47    0.13
  -3   0   3  227.12    9.75
   3   0  -3  214.38    9.73
   3   0  -3  229.56    9.74
  -3   0   3  233.86    9.76
  -3   0   3  225.64    9.75
   3   0  -3  225.20    9.75
   2   0  -3   -0.08    0.10
  -2   0   3    0.10    0.14
  -2   0   3   -0.05    0.11
   2   0  -3    0.03    0.07
   2   0  -3    0.00    0.11
   2   0  -3   -0.06    0.09
  -2   0   3   -0.01    0.11
  -1   0   3   15.91    0.71
   1   0  -3   15.57    0.70
   1   0  -3   15.35    0.71
   1   0  -3   15.23    0.68
  -1   0   3   16.13    0.72
  -1   0   3   15.48    0.71
   0   0   3    0.28    0.11
   0   0  -3    0.52    0.10
   0   0   3    0.33    0.10
   0   0  -3    0.29    0.11
   0   0   3    0.30    0.09
  -1   0  -3   85.93    3.60
   1   0   3   80.62    3.59
   1   0   3   82.29    3.60
   1   0   3   83.18    3.59
  -1   0  -3   83.48    3.61
   2   0   3    0.02    0.10
   2   0   3   -0.01    0.11
  -2   0  -3    0.03    0.13
  -2   0  -3    0.16    0.15
   2   0   3    0.01    0.11
   2   0   3    0.19    0.11
   3   0   3   32.06    1.40
   3   0   3   32.18    1.43
  -3   0  -3   31.89    1.45
   3   0   3   32.09    1.43
   3   0   3   31.80    1.43
  -3   0  -3   31.78    1.43
   4   0   3    0.36    0.18
  -4   0  -3    0.22    0.19
  -4   0  -3    0.31    0.22
   4   0   3    0.21    0.29
   4   0   3   -0.24    0.19
  -5   0  -3   16.24    0.86
   5   0   3   16.66    0.86
   5   0   3   16.68    0.85
  -5   0  -3   16.86    0.85
   6   0   3    0.30    0.32
   6   0   3   -0.03    0.26
  -6   0  -3    0.00    0.30
  -6   0  -3   -0.31    0.30
   7   0   3    1.21    0.36
  -7   0  -3    0.84    0.36
  -7   0  -3    0.84    0.40
   7   0   3    0.99    0.43
   8   0   3    0.22    0.40
  -8   0  -3   -0.23    0.42
  -8   0  -3    0.02    0.44
   9   0   3   10.81    0.76
   9   0   3    9.13    0.82
  -9   0  -3   10.92    0.78
   9   0   3    9.64    0.78
  -9   0  -3   10.21    0.81
  10   0   3   -0.99    0.58
  10   0   3   -0.50    0.57
 -10   0  -3    0.41    0.63
 -10   0  -3    0.15    0.59
  10   0   3   -0.58    0.63
 -11   0  -3    5.58    0.82
 -11   0  -3    5.04    0.84
  11   0   3    4.84    0.81
  11   0   3    6.07    0.79
  11   0   3    4.90    0.87
  12   0   3    0.45    0.78
 -12   0  -3    0.09    0.85
  12   0   3    0.45    0.90
  12   0   3   -0.09    0.83
 -12   0  -3   -0.73    0.77
  13   0   3    0.27    1.07
 -13   0  -3    2.32    1.01
  13   0   3    0.92    0.98
 -13   0  -3    2.18    0.94
  13   0   3    1.17    0.91
 -14  -1   3    6.05    0.99
  14  -1  -3    4.43    0.86
  14   1  -3    6.55    0.92
 -14   1   3    5.65    1.01
 -13  -1   3    5.56    0.86
  13  -1  -3    4.23    0.76
  13   1  -3    5.03    0.72
 -13   1   3    5.08    0.86
  13   1  -3    4.78    0.77
  12  -1  -3    0.49    0.53
 -12  -1   3    0.08    0.63
  12  -1  -3    0.19    0.55
  12   1  -3   -0.46    0.53
  12   1  -3   -0.37    0.61
 -12   1   3    0.29    0.67
  12   1  -3   -0.29    0.55
 -11  -1   3    9.80    0.83
  11  -1  -3   10.68    0.71
  11  -1  -3    8.68    0.81
  11  -1  -3    8.64    0.74
  11   1  -3    9.41    0.82
  11   1  -3    9.16    0.76
 -11   1   3   11.65    0.87
  11   1  -3    9.63    0.73
 -10  -1   3    4.94    0.59
  10  -1  -3    4.60    0.53
  10  -1  -3    5.17    0.64
  10  -1  -3    6.07    0.50
 -10   1   3    6.58    0.65
  10   1  -3    6.45    0.54
  10   1  -3    4.59    0.58
  10   1  -3    5.59    0.55
   9  -1  -3    3.00    0.40
   9  -1  -3    3.74    0.51
  -9  -1   3    3.00    0.48
   9  -1  -3    3.64    0.38
  -9   1   3    2.36    0.49
   9   1  -3    3.46    0.47
   9   1  -3    3.94    0.43
   9   1  -3    3.09    0.40
  -8  -1   3    7.50    0.57
  -8  -1   3    6.56    0.48
   8  -1  -3    7.78    0.52
   8  -1  -3    6.56    0.50
   8  -1  -3    8.24    0.58
   8   1  -3    7.91    0.49
   8   1  -3    7.50    0.56
  -8   1   3    7.07    0.58
  -8   1   3    7.33    0.54
   8   1  -3    7.79    0.57
  -8   1   3    6.93    0.48
  -7  -1   3   11.74    0.64
   7  -1  -3   12.75    0.74
  -7  -1   3   11.47    0.74
   7  -1  -3   12.95    0.70
   7  -1  -3   13.06    0.65
  -7   1   3   13.28    0.73
  -7   1   3   14.01    0.77
   7   1  -3   11.32    0.66
  -7   1   3   13.08    0.64
   7   1  -3   11.67    0.69
   7   1  -3   12.32    0.74
  -6  -1   3   29.12    1.37
  -6  -1   3   30.58    1.33
  -6  -1   3   29.12    1.37
   6  -1  -3   29.15    1.35
   6  -1  -3   27.83    1.32
   6  -1  -3   29.49    1.38
   6   1  -3   29.90    1.37
   6   1  -3   30.71    1.35
  -6   1   3   28.96    1.39
  -6   1   3   28.10    1.33
  -6   1   3   28.89    1.37
   6   1  -3   29.74    1.33
   5  -1  -3   38.38    1.66
  -5  -1   3   34.53    1.68
   5  -1  -3   36.77    1.63
   5  -1  -3   38.46    1.68
  -5  -1   3   36.83    1.68
  -5  -1   3   37.75    1.65
   5   1  -3   36.01    1.66
  -5   1   3   37.26    1.68
   5   1  -3   37.88    1.68
   5   1  -3   36.83    1.64
  -5   1   3   36.34    1.69
  -5   1   3   37.91    1.65
   4  -1  -3    0.85    0.14
  -4  -1   3    1.15    0.18
   4  -1  -3    0.80    0.18
  -4  -1   3    0.99    0.21
   4  -1  -3    0.69    0.13
  -4  -1   3    0.72    0.15
   4   1  -3    1.15    0.15
  -4   1   3    0.60    0.21
   4   1  -3    1.03    0.19
   4   1  -3    0.59    0.13
  -4   1   3    1.03    0.18
  -4   1   3    0.98    0.15
  -3  -1   3    3.27    0.25
   3  -1  -3    2.91    0.19
  -3  -1   3    3.23    0.24
   3  -1  -3    3.21    0.22
   3  -1  -3    2.84    0.19
   3  -1  -3    3.14    0.23
  -3  -1   3    3.26    0.22
  -3   1   3    2.72    0.25
   3   1  -3    2.81    0.21
   3   1  -3    2.80    0.22
   3   1  -3    2.57    0.20
  -3   1   3    2.91    0.23
  -3   1   3    2.82    0.21
  -2  -1   3  106.14    4.61
   2  -1  -3  106.50    4.59
  -2  -1   3  106.15    4.61
   2  -1  -3  105.79    4.59
   2  -1  -3  106.68    4.61
  -2  -1   3  106.24    4.60
   2   1  -3  105.47    4.60
   2   1  -3  107.53    4.60
  -2   1   3  109.24    4.61
   2   1  -3  105.92    4.59
  -2   1   3  104.12    4.61
  -2   1   3  106.68    4.61
   1  -1  -3   12.64    0.57
   1  -1  -3   11.91    0.55
  -1  -1   3   12.15    0.59
   1  -1  -3   13.33    0.59
  -1  -1   3   12.93    0.59
   1  -1  -3   12.53    0.58
  -1   1   3   12.29    0.59
  -1   1   3   12.89    0.58
   1   1  -3   12.69    0.58
  -1   1   3   12.50    0.59
   1   1  -3   12.35    0.57
  -1   1   3   12.45    0.57
   0  -1  -3  141.40    6.33
   0  -1  -3  147.94    6.34
   0  -1   3  153.71    6.33
   0  -1   3  151.75    6.34
   0  -1  -3  140.89    6.32
   0  -1  -3  145.60    6.33
   0   1  -3  143.79    6.33
   0   1   3  144.80    6.32
   0   1   3  151.05    6.34
   0   1  -3  146.76    6.33
   1  -1   3  196.16    8.63
  -1  -1  -3  204.64    8.63
  -1  -1  -3  210.29    8.63
   1  -1   3  193.17    8.61
   1  -1   3  197.03    8.63
  -1  -1  -3  205.64    8.62
  -1  -1  -3  196.61    8.63
   1   1   3  204.58    8.63
  -1   1  -3  197.80    8.63
   1   1   3  199.79    8.61
   1   1   3  195.00    8.62
  -1   1  -3  200.08    8.63
  -2  -1  -3    6.39    0.37
  -2  -1  -3    6.19    0.38
   2  -1   3    6.32    0.36
   2  -1   3    6.94    0.35
   2  -1   3    7.34    0.35
   2   1   3    6.61    0.34
   2   1   3    6.82    0.35
  -2   1  -3    6.79    0.37
  -2   1  -3    7.08    0.39
   2   1   3    6.49    0.35
   2   1   3    6.91    0.34
   3  -1   3    2.28    0.16
  -3  -1  -3    2.04    0.23
   3  -1   3    2.08    0.20
   3  -1   3    1.83    0.20
  -3  -1  -3    2.58    0.23
   3   1   3    2.15    0.19
  -3   1  -3    2.47    0.22
   3   1   3    2.72    0.21
  -3   1  -3    1.93    0.24
   3   1   3    2.01    0.19
   3   1   3    2.49    0.16
  -4  -1  -3    4.14    0.35
  -4  -1  -3    4.40    0.34
   4  -1   3    4.58    0.38
   4  -1   3    4.88    0.36
   4   1   3    4.54    0.35
   4   1   3    5.54    0.38
  -4   1  -3    5.19    0.40
  -4   1  -3    5.15    0.37
   4   1   3    4.39    0.36
   5  -1   3   33.70    1.58
   5  -1   3   34.41    1.57
  -5  -1  -3   34.02    1.58
  -5  -1  -3   34.64    1.57
  -5   1  -3   33.92    1.59
   5   1   3   32.69    1.56
   5   1   3   34.52    1.57
  -5   1  -3   33.71    1.57
   5   1   3   35.57    1.57
   6  -1   3   31.05    1.45
   6  -1   3   31.01    1.46
  -6  -1  -3   29.17    1.45
  -6  -1  -3   30.01    1.46
  -6   1  -3   30.20    1.44
  -6   1  -3   29.89    1.47
   6   1   3   31.68    1.46
   6   1   3   29.69    1.44
   7  -1   3    0.56    0.33
   7  -1   3    1.05    0.42
  -7  -1  -3   -0.19    0.35
  -7  -1  -3    0.58    0.38
   7   1   3    0.71    0.34
  -7   1  -3    0.38    0.39
  -7   1  -3    0.94    0.36
   7   1   3    0.38    0.42
  -8  -1  -3   12.50    0.88
   8  -1   3   12.65    0.91
  -8  -1  -3   12.92    0.92
   8  -1   3   13.84    1.01
  -8   1  -3   12.21    0.93
   8   1   3   11.70    0.90
  -8   1  -3   11.65    0.87
   9  -1   3   -0.35    0.49
  -9  -1  -3    0.37    0.53
  -9  -1  -3   -0.72    0.52
   9   1   3   -0.12    0.48
   9   1   3   -0.10    0.54
  -9   1  -3   -0.49    0.53
  -9   1  -3    0.09    0.49
   9   1   3   -0.94    0.47
 -10  -1  -3   -0.42    0.58
  10  -1   3    0.99    0.69
  10  -1   3    0.16    0.56
 -10  -1  -3    0.07    0.62
  10  -1   3    0.20    0.59
  10   1   3   -0.97    0.64
  10   1   3   -0.34    0.59
 -10   1  -3    0.72    0.65
  10   1   3    0.16    0.59
 -10   1  -3   -0.08    0.60
  11  -1   3    1.69    0.69
 -11  -1  -3    1.34    0.74
  11  -1   3    1.15    0.79
 -11  -1  -3    0.87    0.70
  11  -1   3    0.57    0.72
 -11   1  -3    2.14    0.73
  11   1   3    0.43    0.69
 -11   1  -3    0.15    0.74
  11   1   3   -0.21    0.77
  11   1   3    0.25    0.73
  12  -1   3   -0.27    0.82
 -12  -1  -3   -0.59    0.81
  12  -1   3    0.33    0.91
  12  -1   3    0.84    0.77
 -12  -1  -3   -0.55    0.82
  12   1   3    0.05    0.84
 -12   1  -3    0.41    0.87
  12   1   3    0.00    0.89
  12   1   3   -0.30    0.77
 -12   1  -3   -0.51    0.78
  13  -1   3    0.68    0.90
 -13  -1  -3    0.61    0.95
  13  -1   3    1.31    1.07
  13  -1   3    0.75    0.97
 -13  -1  -3    0.18    0.92
 -13   1  -3    1.05    0.92
  13   1   3   -0.15    1.03
  13   1   3    0.91    0.90
  13   1   3    1.77    1.00
 -13   1  -3    0.49    0.98
  14  -2  -3   -1.19    0.75
 -14  -2   3    1.03    0.85
  14   2  -3    1.10    0.89
  14   2  -3    0.21    0.79
 -14   2   3    1.22    0.94
  13  -2  -3    3.17    0.71
 -13  -2   3    4.03    0.81
  13   2  -3    3.91    0.74
  13   2  -3    2.53    1.15
  13   2  -3    3.66    0.71
 -13   2   3    4.45    0.88
 -12  -2   3   12.83    1.01
  12  -2  -3   13.49    0.97
 -12   2   3   16.01    1.12
  12   2  -3   13.26    0.98
  12   2  -3   16.37    0.97
  12   2  -3   12.58    1.00
 -11  -2   3    1.37    0.57
  11  -2  -3    0.99    0.43
  11  -2  -3    1.08    0.48
  11   2  -3    1.20    0.49
 -11   2   3    1.46    0.61
  11   2  -3    1.14    0.55
  11   2  -3    1.59    0.50
 -10  -2   3   44.31    2.13
  10  -2  -3   45.51    2.05
  10  -2  -3   44.09    2.11
  10  -2  -3   46.14    2.18
  10   2  -3   43.11    2.16
  10   2  -3   43.60    2.08
 -10   2   3   43.25    2.17
  10   2  -3   46.43    2.13
  -9  -2   3    7.91    0.64
   9  -2  -3    8.13    0.59
   9  -2  -3    7.89    0.66
   9  -2  -3    8.01    0.58
   9   2  -3    8.56    0.64
   9   2  -3    9.39    0.59
  -9   2   3    8.31    0.69
   9   2  -3    9.29    0.67
   8  -2  -3    0.41    0.24
   8  -2  -3    1.04    0.36
  -8  -2   3    0.86    0.34
   8  -2  -3    0.51    0.28
  -8  -2   3    0.37    0.23
   8   2  -3    0.77    0.35
   8   2  -3    0.79    0.31
  -8   2   3    0.88    0.22
   8   2  -3    0.88    0.29
  -8   2   3    0.29    0.31
  -8   2   3    1.01    0.38
  -7  -2   3   30.86    1.51
   7  -2  -3   33.02    1.49
   7  -2  -3   32.85    1.52
   7  -2  -3   31.74    1.45
  -7  -2   3   32.23    1.46
  -7   2   3   32.44    1.52
  -7   2   3   31.72    1.54
   7   2  -3   32.26    1.52
   7   2  -3   32.02    1.50
  -7   2   3   32.03    1.46
   7   2  -3   31.91    1.47
  -6  -2   3    0.33    0.21
   6  -2  -3    0.64    0.25
   6  -2  -3    0.57    0.19
  -6  -2   3    0.84    0.19
  -6  -2   3    0.82    0.25
   6  -2  -3    0.92    0.17
  -6   2   3    0.73    0.23
  -6   2   3    0.56    0.17
   6   2  -3    0.50    0.19
   6   2  -3    0.91    0.25
   6   2  -3    0.50    0.21
  -6   2   3    0.43    0.29
   5  -2  -3   78.71    3.52
   5  -2  -3   84.13    3.56
  -5  -2   3   81.68    3.56
   5  -2  -3   82.48    3.55
  -5  -2   3   81.45    3.55
  -5  -2   3   79.61    3.57
   5  -2  -3   82.05    3.57
  -5   2   3   80.05    3.55
  -5   2   3   82.61    3.57
   5   2  -3   79.29    3.54
  -5   2   3   81.90    3.58
   5   2  -3   80.51    3.55
   5   2  -3   82.74    3.57
  -4  -2   3    3.88    0.26
   4  -2  -3    3.91    0.28
   4  -2  -3    3.81    0.28
  -4  -2   3    4.02    0.29
   4  -2  -3    3.78    0.27
   4  -2  -3    3.79    0.23
  -4  -2   3    3.54    0.28
   4   2  -3    3.79    0.26
  -4   2   3    3.30    0.27
   4   2  -3    3.55    0.28
  -4   2   3    3.85    0.31
   4   2  -3    3.67    0.25
  -4   2   3    3.80    0.28
   3  -2  -3    0.65    0.13
  -3  -2   3    0.49    0.15
   3  -2  -3    0.66    0.12
  -3  -2   3    0.48    0.14
  -3  -2   3    0.53    0.16
   3  -2  -3    0.98    0.16
   3   2  -3    0.82    0.13
   3   2  -3    0.91    0.11
   3   2  -3    0.90    0.16
  -3   2   3    0.57    0.15
  -3   2   3    0.86    0.14
  -3   2   3    1.00    0.20
  -2  -2   3   14.80    0.69
  -2  -2   3   14.86    0.70
   2  -2  -3   14.99    0.69
  -2  -2   3   14.30    0.70
   2  -2  -3   14.57    0.67
  -2   2   3   14.23    0.69
  -2   2   3   14.39    0.71
  -2   2   3   14.59    0.69
   2   2  -3   15.41    0.68
   2   2  -3   15.42    0.69
   2   2  -3   15.78    0.68
   2   2  -3   14.66    0.66
  -1  -2   3    4.62    0.22
   1  -2  -3    4.82    0.27
   1  -2  -3    4.57    0.24
  -1  -2   3    4.95    0.29
   1  -2  -3    4.56    0.28
  -1  -2   3    4.73    0.29
   1  -2  -3    5.07    0.24
  -1   2   3    4.73    0.25
  -1   2   3    4.82    0.30
  -1   2   3    4.62    0.26
   1   2  -3    4.41    0.26
  -1   2   3    4.66    0.28
   1   2  -3    4.65    0.27
   1   2  -3    5.01    0.26
   1   2  -3    4.48    0.22
   0  -2  -3   45.73    1.92
   0  -2   3   41.80    1.90
   0  -2   3   44.70    1.93
   0  -2  -3   43.28    1.91
   0  -2  -3   45.72    1.93
   0  -2  -3   43.36    1.92
   0  -2   3   45.19    1.94
   0   2   3   43.85    1.93
   0   2  -3   42.66    1.93
   0   2  -3   44.85    1.92
  -1  -2  -3    4.50    0.25
  -1  -2  -3    4.64    0.28
   1  -2   3    4.80    0.29
  -1  -2  -3    5.01    0.27
   1  -2   3    4.63    0.28
   1  -2   3    4.48    0.25
  -1  -2  -3    4.67    0.26
  -1   2  -3    3.82    0.27
  -1   2  -3    4.48    0.30
   1   2   3    4.86    0.25
   1   2   3    4.73    0.26
  -2  -2  -3   43.29    1.93
   2  -2   3   44.03    1.92
  -2  -2  -3   43.23    1.92
  -2  -2  -3   42.74    1.93
   2  -2   3   45.41    1.92
   2  -2   3   42.54    1.93
  -2  -2  -3   44.02    1.91
   2   2   3   44.54    1.92
  -2   2  -3   44.05    1.94
  -2   2  -3   44.95    1.93
   2   2   3   43.83    1.92
   3  -2   3   57.18    2.48
  -3  -2  -3   56.73    2.46
   3  -2   3   55.10    2.49
   3  -2   3   55.08    2.46
  -3  -2  -3   56.28    2.49
  -3  -2  -3   58.61    2.49
   3   2   3   56.52    2.47
   3   2   3   58.92    2.49
   3   2   3   57.55    2.46
   3   2   3   56.53    2.47
  -3   2  -3   54.94    2.50
  -3   2  -3   56.51    2.49
   4  -2   3    1.23    0.20
  -4  -2  -3    1.18    0.25
   4  -2   3    1.17    0.23
   4  -2   3    0.72    0.12
  -4  -2  -3    1.64    0.24
  -4   2  -3    0.66    0.21
  -4   2  -3    1.14    0.25
   4   2   3    1.36    0.13
   4   2   3    1.72    0.22
   4   2   3    1.37    0.20
   4   2   3    1.43    0.22
   5  -2   3   14.66    0.78
  -5  -2  -3   13.20    0.77
   5  -2   3   13.83    0.75
  -5  -2  -3   13.93    0.76
   5   2   3   15.22    0.76
  -5   2  -3   14.35    0.74
  -5   2  -3   14.03    0.78
   5   2   3   14.05    0.75
   5   2   3   13.30    0.73
   6  -2   3    0.51    0.34
  -6  -2  -3    0.62    0.32
   6  -2   3    0.89    0.30
  -6  -2  -3    0.08    0.32
   6   2   3    0.30    0.29
   6   2   3    0.90    0.34
  -6   2  -3    0.72    0.34
  -6   2  -3    1.27    0.31
   7  -2   3    4.45    0.45
  -7  -2  -3    4.60    0.49
   7  -2   3    4.83    0.52
  -7  -2  -3    4.77    0.47
  -7   2  -3    4.18    0.51
   7   2   3    4.48    0.46
  -7   2  -3    5.13    0.47
  -8  -2  -3   -0.15    0.43
   8  -2   3    0.39    0.52
  -8  -2  -3   -0.35    0.44
   8  -2   3   -0.22    0.40
  -8   2  -3    0.33    0.46
   8   2   3   -0.28    0.42
   8   2   3    0.55    0.43
  -8   2  -3   -0.34    0.39
   8   2   3    0.68    0.45
   9  -2   3   -0.15    0.48
  -9  -2  -3    0.04    0.51
  -9  -2  -3    0.19    0.53
   9   2   3   -0.08    0.50
  -9   2  -3    0.14    0.57
  -9   2  -3   -0.22    0.50
   9   2   3   -0.81    0.53
   9   2   3   -0.60    0.52
 -10  -2  -3   10.99    0.90
 -10  -2  -3    9.77    0.88
  10  -2   3   10.01    0.88
  10  -2   3   12.10    0.99
  10  -2   3   12.17    0.87
 -10   2  -3   11.67    0.95
  10   2   3    9.83    0.91
  10   2   3   11.22    0.89
  10   2   3    9.34    0.87
 -10   2  -3   12.86    0.90
 -11  -2  -3    1.39    0.74
  11  -2   3    2.55    0.76
  11  -2   3    1.82    0.81
  11  -2   3    3.23    0.71
 -11  -2  -3    2.61    0.76
  11   2   3    0.21    0.78
  11   2   3    3.11    0.75
 -11   2  -3    2.78    0.81
 -11   2  -3    4.24    0.74
  11   2   3    2.37    0.76
 -12  -2  -3    3.00    0.86
 -12  -2  -3    2.03    0.87
  12  -2   3    2.60    0.83
  12  -2   3    1.80    0.85
  12  -2   3    1.96    0.95
 -12   2  -3    3.81    0.86
  12   2   3    3.17    0.86
  12   2   3    2.49    0.89
 -12   2  -3    2.66    0.91
  12   2   3    3.14    0.94
 -13  -2  -3    2.06    1.00
 -13  -2  -3    0.84    0.95
  13  -2   3    1.82    0.90
  13  -2   3    2.48    0.98
  13  -2   3   -0.02    1.07
 -13   2  -3    2.64    1.04
 -13   2  -3    3.46    0.95
  13   2   3    0.96    1.05
  13   2   3    2.93    0.99
  13   2   3    1.15    0.90
  14  -3  -3    3.93    0.86
 -14   3   3    6.91    1.07
  14   3  -3    5.34    0.85
  14   3  -3    5.00    0.89
  13  -3  -3    0.82    0.65
 -13  -3   3   -0.13    0.72
  13   3  -3    0.80    0.72
  13   3  -3    1.27    0.71
 -13   3   3    0.03    0.82
  13   3  -3    1.07    0.67
 -12  -3   3    3.84    0.70
  12  -3  -3    5.24    0.65
  12   3  -3    5.46    0.70
  12   3  -3    5.03    0.67
  12   3  -3    4.46    0.71
 -12   3   3    4.42    0.80
  11  -3  -3    5.69    0.63
 -11  -3   3    7.23    0.71
  11   3  -3    8.39    0.69
  11   3  -3    7.13    0.67
  11   3  -3    7.56    0.74
 -11   3   3    8.67    0.80
  10  -3  -3    1.24    0.36
 -10  -3   3    1.74    0.50
  10  -3  -3    0.74    0.40
  10  -3  -3    1.57    0.53
  10   3  -3    1.96    0.51
  10   3  -3    1.93    0.43
  10   3  -3    1.47    0.44
 -10   3   3    1.87    0.56
   9  -3  -3   40.72    1.82
   9  -3  -3   40.78    1.94
   9  -3  -3   40.88    1.89
  -9  -3   3   38.71    1.90
   9   3  -3   39.00    1.92
   9   3  -3   39.99    1.87
  -9   3   3   41.40    1.96
   9   3  -3   39.14    1.90
  -8  -3   3    0.90    0.24
   8  -3  -3    0.85    0.29
  -8  -3   3    0.94    0.35
   8  -3  -3    1.03    0.37
   8  -3  -3    1.24    0.26
  -8   3   3    0.91    0.36
   8   3  -3    0.35    0.30
  -8   3   3    0.67    0.39
  -8   3   3    0.69    0.22
   8   3  -3    0.98    0.30
   8   3  -3    0.63    0.34
   7  -3  -3   46.84    2.10
  -7  -3   3   43.64    2.09
  -7  -3   3   45.66    2.09
  -7  -3   3   46.98    2.05
   7  -3  -3   46.48    2.03
   7  -3  -3   46.28    2.08
   7   3  -3   46.81    2.08
   7   3  -3   45.28    2.06
  -7   3   3   45.05    2.10
   7   3  -3   45.69    2.10
  -7   3   3   45.94    2.13
  -7   3   3   45.89    2.05
   6  -3  -3    6.72    0.39
   6  -3  -3    7.13    0.51
  -6  -3   3    6.86    0.49
  -6  -3   3    6.85    0.44
  -6  -3   3    6.44    0.49
   6  -3  -3    7.07    0.45
   6  -3  -3    7.52    0.42
   6   3  -3    7.14    0.50
   6   3  -3    7.28    0.45
  -6   3   3    5.94    0.50
  -6   3   3    7.38    0.51
   6   3  -3    6.71    0.46
  -6   3   3    7.57    0.44
   5  -3  -3    4.32    0.34
  -5  -3   3    4.25    0.30
   5  -3  -3    3.95    0.30
  -5  -3   3    5.06    0.34
   5  -3  -3    3.67    0.26
  -5  -3   3    4.60    0.34
   5  -3  -3    4.73    0.31
  -5   3   3    4.27    0.32
   5   3  -3    4.48    0.32
   5   3  -3    4.34    0.30
  -5   3   3    4.67    0.35
   5   3  -3    4.96    0.35
  -5   3   3    4.58    0.39
   4  -3  -3    2.01    0.19
  -4  -3   3    2.32    0.23
   4  -3  -3    1.64    0.18
  -4  -3   3    2.22    0.21
   4  -3  -3    1.62    0.22
  -4  -3   3    2.66    0.24
  -4   3   3    1.77    0.27
   4   3  -3    2.11    0.18
  -4   3   3    2.17    0.22
   4   3  -3    1.94    0.20
   4   3  -3    2.16    0.23
  -4   3   3    2.08    0.20
  -3  -3   3   16.09    0.73
  -3  -3   3   15.00    0.72
   3  -3  -3   14.30    0.72
   3  -3  -3   15.10    0.71
  -3  -3   3   15.29    0.74
   3   3  -3   14.97    0.73
  -3   3   3   16.13    0.73
  -3   3   3   15.43    0.75
  -3   3   3   16.22    0.72
   3   3  -3   14.79    0.71
   3   3  -3   15.41    0.71
   2  -3  -3   91.77    4.02
  -2  -3   3   94.76    3.99
  -2  -3   3   93.08    4.02
   2  -3  -3   92.91    4.00
  -2  -3   3   91.84    4.00
  -2  -3   3   93.26    4.02
   2   3  -3   90.97    4.00
   2   3  -3   92.18    3.99
  -2   3   3   90.23    4.02
  -2   3   3   91.57    4.01
   2   3  -3   96.20    4.01
   2   3  -3   92.05    4.00
  -2   3   3   90.77    4.01
  -1  -3   3   64.73    2.86
   1  -3  -3   66.88    2.85
   1  -3  -3   65.70    2.83
   1  -3  -3   69.94    2.83
   1  -3  -3   67.30    2.85
  -1  -3   3   63.30    2.82
  -1  -3   3   61.07    2.85
   1   3  -3   61.79    2.84
  -1   3   3   68.03    2.84
  -1   3   3   69.72    2.86
  -1   3   3   68.56    2.84
   1   3  -3   58.43    2.83
   0  -3  -3  471.82   21.37
   0  -3  -3  489.07   21.41
   0  -3   3  525.35   21.40
   0  -3  -3  481.06   21.38
   0  -3   3  502.51   21.37
   0  -3  -3  481.20   21.38
   0  -3   3  513.68   21.39
   0   3  -3  510.10   21.38
   0   3  -3  497.80   21.38
   1  -3   3   68.60    2.90
   1  -3   3   64.76    2.90
  -1  -3  -3   67.66    2.89
  -1  -3  -3   64.58    2.88
   1  -3   3   66.87    2.88
  -1  -3  -3   64.97    2.89
  -1  -3  -3   66.47    2.89
  -1   3  -3   66.96    2.90
  -1   3  -3   66.23    2.90
  -1   3  -3   68.32    2.90
   2  -3   3   49.83    2.15
   2  -3   3   50.52    2.17
   2  -3   3   49.27    2.15
  -2  -3  -3   50.70    2.16
  -2  -3  -3   48.57    2.16
  -2  -3  -3   49.28    2.15
  -2  -3  -3   48.79    2.15
   2   3   3   49.00    2.15
  -2   3  -3   49.57    2.16
  -2   3  -3   48.41    2.17
  -2   3  -3   47.39    2.16
  -3  -3  -3   11.52    0.60
   3  -3   3   10.74    0.55
   3  -3   3   12.24    0.58
   3  -3   3   11.31    0.61
  -3  -3  -3   12.49    0.60
  -3  -3  -3   11.66    0.55
  -3  -3  -3   12.40    0.59
   3   3   3   12.68    0.57
  -3   3  -3   10.44    0.61
  -3   3  -3   10.55    0.61
   3   3   3   12.37    0.59
  -3   3  -3   11.43    0.59
   3   3   3   12.03    0.56
   4  -3   3    8.23    0.50
   4  -3   3    7.01    0.39
  -4  -3  -3    7.50    0.48
  -4  -3  -3    7.67    0.38
  -4  -3  -3    7.82    0.50
   4  -3   3    7.90    0.47
   4   3   3    7.71    0.39
  -4   3  -3    8.61    0.64
   4   3   3    7.66    0.45
   4   3   3    8.52    0.49
   4   3   3    8.14    0.46
  -4   3  -3    8.42    0.48
  -4   3  -3    8.15    0.51
   5  -3   3   15.18    0.77
   5  -3   3   15.48    0.81
  -5  -3  -3   15.18    0.77
  -5  -3  -3   15.33    0.79
   5  -3   3   12.86    0.66
  -5  -3  -3   14.28    0.65
   5   3   3   14.33    0.75
  -5   3  -3   15.42    0.77
  -5   3  -3   14.57    0.81
   5   3   3   16.39    0.79
   5   3   3   15.07    0.77
   6  -3   3    3.54    0.43
   6  -3   3    3.64    0.37
  -6  -3  -3    3.61    0.40
  -6  -3  -3    4.26    0.40
  -6   3  -3    4.03    0.38
   6   3   3    2.80    0.38
  -6   3  -3    4.44    0.45
   7  -3   3   39.64    1.85
   7  -3   3   38.26    1.80
  -7  -3  -3   39.78    1.82
  -7  -3  -3   35.76    1.81
   7   3   3   37.43    1.80
   7   3   3   37.38    1.81
  -7   3  -3   39.70    1.85
  -7   3  -3   36.66    1.79
   7   3   3   39.33    1.81
  -8  -3  -3   -0.29    0.42
   8  -3   3   -0.30    0.39
   8  -3   3   -0.44    0.51
  -8  -3  -3   -0.04    0.43
  -8   3  -3   -0.36    0.40
   8   3   3   -0.71    0.41
   8   3   3   -0.40    0.41
  -8   3  -3    0.15    0.48
   8   3   3   -0.57    0.42
   9  -3   3   10.93    0.81
  -9  -3  -3   12.81    0.99
  -9  -3  -3   10.50    0.82
   9  -3   3   13.13    0.98
   9   3   3   11.34    0.84
   9   3   3   10.54    0.84
  -9   3  -3   11.38    0.81
   9   3   3   11.16    0.83
  -9   3  -3   11.64    0.91
 -10  -3  -3    8.46    0.83
 -10  -3  -3    8.57    0.81
  10  -3   3    9.12    0.81
  10   3   3    8.73    0.85
  10   3   3    8.40    0.82
 -10   3  -3    9.78    0.90
  10   3   3    7.95    0.79
 -10   3  -3    9.81    0.81
  11  -3   3    2.16    0.69
  11  -3   3    0.79    0.73
 -11  -3  -3    1.16    0.77
 -11  -3  -3    2.29    0.74
  11  -3   3    0.41    0.82
  11   3   3    1.06    0.78
 -11   3  -3    1.50    0.80
  11   3   3    1.42    0.75
 -11   3  -3    1.51    0.70
  11   3   3    0.39    0.71
 -12  -3  -3    2.16    0.85
 -12  -3  -3    0.92    0.82
  12  -3   3    1.60    0.85
  12  -3   3    1.62    0.79
  12  -3   3    0.16    0.94
  12   3   3    1.29    0.90
  12   3   3    1.30    0.82
 -12   3  -3    1.39    0.82
 -12   3  -3    1.33    0.91
  12   3   3    0.35    0.86
 -13  -3  -3    0.00    0.93
  13  -3   3    0.61    0.88
 -13  -3  -3    1.79    0.97
  13  -3   3    1.82    0.97
  13  -3   3    1.41    1.10
 -13   3  -3    1.01    1.01
  13   3   3   -0.11    0.94
 -13   3  -3    0.58    0.92
  13   3   3    1.04    1.02
  13   3   3    0.32    0.99
  14  -4  -3    4.55    0.87
  14   4  -3    5.82    0.88
 -14   4   3    5.67    1.07
  14   4  -3    5.23    0.93
  13  -4  -3    5.83    0.80
  13   4  -3    6.24    0.86
 -13   4   3    8.45    1.02
  13   4  -3    8.41    0.82
  13   4  -3    6.26    0.89
  12  -4  -3    6.46    0.71
 -12  -4   3    7.05    0.78
  12   4  -3    6.73    0.72
 -12   4   3    6.90    0.88
  12   4  -3    7.24    0.77
  12   4  -3    6.30    0.79
 -11  -4   3    6.58    0.66
  11  -4  -3    5.52    0.60
  11   4  -3    5.59    0.65
  11   4  -3    3.62    0.58
  11   4  -3    4.63    0.61
 -11   4   3    5.51    0.75
  10  -4  -3    2.00    0.43
 -10  -4   3    1.78    0.49
  10   4  -3    1.98    0.51
  10   4  -3    1.96    0.45
  10   4  -3    2.40    0.47
 -10   4   3    2.52    0.59
  -9  -4   3    2.67    0.44
   9  -4  -3    3.17    0.34
   9  -4  -3    3.03    0.40
   9  -4  -3    3.34    0.50
  -9   4   3    3.07    0.53
   9   4  -3    3.24    0.43
   9   4  -3    3.29    0.47
   9   4  -3    3.40    0.44
   8  -4  -3    5.38    0.38
   8  -4  -3    4.90    0.43
   8  -4  -3    4.94    0.51
  -8  -4   3    5.32    0.48
  -8  -4   3    5.42    0.39
  -8   4   3    5.21    0.51
[truncated: 5,673,125 more chars]
