# Supplementary material for: Crystal structures of a manganese(I) and a rhenium(I) complex of a bi­pyridine ligand with a non-coordinating benzoic acid moiety
Source: Acta Crystallogr E Crystallogr Commun. 2018 Apr 27;74(Pt 5):731–6. doi: 10.1107/S2056989018006047 (PMC5947498; doi:10.1107/S2056989018006047)
Supplement: Supplementary file 2 [file e-74-00731-Isup4.hkl]

data_I                                                                          
_shelx_title ' LENSE01_A.RES IN P2(1)/N'                                        
_shelx_refln_list_code          4                                               
_shelx_F_calc_maximum      279.58                                               
_exptl_crystal_F_000       984.00                                               
_reflns_d_resolution_high  0.6982                                               
                                                                                
loop_                                                                           
 _space_group_symop_operation_xyz                                               
 'x, y, z'                                                                      
 '-x+1/2, y+1/2, -z+1/2'                                                        
 '-x, -y, -z'                                                                   
 'x-1/2, -y-1/2, z-1/2'                                                         
                                                                                
_cell_length_a    10.5250                                                       
_cell_length_b    18.1866                                                       
_cell_length_c    12.4588                                                       
_cell_angle_alpha  90.000                                                       
_cell_angle_beta  105.928                                                       
_cell_angle_gamma  90.000                                                       
                                                                                
_shelx_F_squared_multiplier     1.000                                           
                                                                                
loop_                                                                           
 _refln_index_h                                                                 
 _refln_index_k                                                                 
 _refln_index_l                                                                 
 _refln_F_squared_calc                                                          
 _refln_F_squared_meas                                                          
 _refln_F_squared_sigma                                                         
 _refln_observed_status                                                         
   2   0   0       3911.52       3820.54        74.29 o                         
   4   0   0       1024.05        970.23        19.59 o                         
   6   0   0        436.35        316.04        21.30 o                         
   8   0   0      10291.30      10604.50       208.15 o                         
  10   0   0       1192.51       1152.54        38.06 o                         
  12   0   0        604.97        570.91        31.58 o                         
  14   0   0          6.72         39.81        42.64 o                         
   1   1   0        126.40        119.94         2.39 o                         
   2   1   0        188.22        142.62         4.73 o                         
   3   1   0       6060.10       5981.54        72.00 o                         
   4   1   0      78164.01      84670.62      1051.47 o                         
   5   1   0       5312.55       5355.85        70.84 o                         
   6   1   0       1511.58       1366.59        19.86 o                         
   7   1   0       3009.49       3184.00        46.59 o                         
   8   1   0       1459.95       1527.21        26.68 o                         
   9   1   0         86.03         74.94        11.35 o                         
  10   1   0        231.22        219.07        14.36 o                         
  11   1   0        604.48        619.64        20.33 o                         
  12   1   0        195.98        196.93        19.36 o                         
  13   1   0        381.64        400.10        23.98 o                         
  14   1   0         99.83        113.37        33.35 o                         
   0   2   0       4860.32       6434.42       277.14 o                         
   1   2   0      30738.47      33663.08       418.38 o                         
   2   2   0       6368.85       6444.85        77.32 o                         
   3   2   0      21111.53      22401.61       278.66 o                         
   4   2   0       8469.58       8947.50       107.69 o                         
   5   2   0         30.61         23.85         3.57 o                         
   6   2   0        603.79        690.31        12.56 o                         
   7   2   0       5766.96       5690.02        76.43 o                         
   8   2   0          8.15         24.73         9.23 o                         
   9   2   0       1672.84       1685.67        30.29 o                         
  10   2   0         40.97         23.83        13.19 o                         
  11   2   0       1626.53       1680.97        35.07 o                         
  12   2   0        390.86        328.24        20.27 o                         
  13   2   0         72.06         56.08        27.48 o                         
  14   2   0        120.35         86.14        33.12 o                         
   1   3   0       2123.21       2404.97        33.26 o                         
   3   3   0          5.94         28.94         2.89 o                         
   4   3   0       4259.04       3824.36        48.71 o                         
   5   3   0       2151.51       1952.73        26.23 o                         
   6   3   0       2617.78       2514.04        33.25 o                         
   7   3   0       6836.59       7065.15        98.46 o                         
   8   3   0        190.30        218.01        10.76 o                         
   9   3   0        323.70        431.47        14.46 o                         
  10   3   0        844.05        895.33        25.00 o                         
  11   3   0        142.10        196.64        16.51 o                         
  13   3   0        253.65        298.96        37.40 o                         
  14   3   0        261.52        280.51        35.21 o                         
   0   4   0      15484.41      16434.36       408.63 o                         
   1   4   0       7355.64       7931.60       103.38 o                         
   3   4   0        353.15        516.80         8.15 o                         
   4   4   0         29.59         33.94         3.65 o                         
   5   4   0       2281.61       2294.78        30.54 o                         
   6   4   0         37.63         95.69         6.86 o                         
   7   4   0       2656.13       2400.31        32.59 o                         
   8   4   0       2619.83       2498.87        38.88 o                         
   9   4   0        279.50        204.25        12.96 o                         
  10   4   0       1083.16       1076.43        24.03 o                         
  11   4   0        455.81        456.19        18.74 o                         
  12   4   0         13.47          4.48        24.38 o                         
  13   4   0        105.35        120.65        34.56 o                         
  14   4   0         22.55         62.58        36.54 o                         
   1   5   0        618.48        753.07        11.52 o                         
   2   5   0       3359.49       3546.28        46.94 o                         
   3   5   0       8900.27       9036.22       108.70 o                         
   4   5   0         25.97         28.78         3.84 o                         
   5   5   0         78.22         77.88         5.04 o                         
   6   5   0          1.63          5.48         5.30 o                         
   7   5   0        656.70        676.30        14.68 o                         
   8   5   0        115.98        135.50        11.75 o                         
   9   5   0         21.54         32.25        11.30 o                         
  10   5   0        601.58        690.32        19.22 o                         
  11   5   0       1451.76       1455.99        40.25 o                         
  12   5   0         66.83         50.11        24.98 o                         
  13   5   0         30.49         34.00        32.02 o                         
  14   5   0        116.79        147.33        37.60 o                         
   0   6   0       7656.47       8066.90       174.72 o                         
   1   6   0       1066.44       1049.42        15.64 o                         
   2   6   0       7110.97       7243.55        94.88 o                         
   3   6   0       1397.89       1768.82        23.47 o                         
   5   6   0       1077.78       1154.12        15.93 o                         
   6   6   0       1134.30       1050.29        16.89 o                         
   7   6   0         10.75         27.45         6.63 o                         
   8   6   0       1744.27       1624.18        31.47 o                         
   9   6   0        148.23        256.38        12.96 o                         
  10   6   0          6.20         19.51        14.93 o                         
  11   6   0          0.00         10.83        21.31 o                         
  12   6   0        380.05        416.63        37.69 o                         
  13   6   0          8.97         53.89        32.42 o                         
  14   6   0        668.70        596.71        41.92 o                         
   1   7   0       1397.51       1407.06        23.00 o                         
   2   7   0          6.07         26.97         3.51 o                         
   3   7   0       1349.24       1230.42        17.29 o                         
   4   7   0        819.70        961.46        14.65 o                         
   5   7   0        916.26        809.31        13.75 o                         
   6   7   0         69.61         76.11         6.40 o                         
   7   7   0        668.94        714.62        14.32 o                         
   8   7   0        242.25        255.41        13.00 o                         
   9   7   0        282.41        311.40        14.57 o                         
  10   7   0       1919.38       1822.75        53.17 o                         
  11   7   0        408.94        439.60        27.82 o                         
  12   7   0        204.71        238.19        38.06 o                         
  13   7   0        517.96        531.86        36.90 o                         
   0   8   0      26987.36      28149.17       606.78 o                         
   1   8   0        756.63        635.01        12.48 o                         
   2   8   0        792.67        777.84        12.46 o                         
   3   8   0       1423.79       1521.24        20.94 o                         
   4   8   0        236.19        328.95        11.50 o                         
   5   8   0        332.98        307.81         7.95 o                         
   6   8   0        149.32        171.25         7.85 o                         
   7   8   0       1100.62        992.88        19.75 o                         
   8   8   0        802.30        783.70        21.45 o                         
   9   8   0        574.96        562.36        24.02 o                         
  10   8   0        416.84        437.34        25.15 o                         
  11   8   0          0.80         20.38        24.52 o                         
  12   8   0        200.58        232.85        30.32 o                         
  13   8   0         98.20         81.55        33.76 o                         
   1   9   0        877.49        912.04        14.70 o                         
   2   9   0       3834.07       3811.86        50.98 o                         
   3   9   0        504.16        498.81        10.20 o                         
   4   9   0      13300.27      12262.94       153.77 o                         
   5   9   0       1684.86       1755.17        26.15 o                         
   6   9   0       1504.25       1564.68        24.67 o                         
   7   9   0        366.77        377.79        15.69 o                         
   8   9   0         33.42         21.49        15.11 o                         
   9   9   0        228.09        224.84        25.67 o                         
  10   9   0        186.73        175.65        22.73 o                         
  11   9   0         33.71         25.77        37.19 o                         
  12   9   0        402.50        414.67        44.94 o                         
  13   9   0         22.70         -8.44        33.55 o                         
   0  10   0       9341.89       9478.38       206.13 o                         
   1  10   0      22725.62      23512.74       321.00 o                         
   2  10   0        127.63        203.21         8.25 o                         
   3  10   0       6278.29       6120.12        85.19 o                         
   4  10   0        156.57        173.47         6.71 o                         
   6  10   0        266.46        273.30         9.83 o                         
   7  10   0       3951.93       3930.80        60.83 o                         
   8  10   0        470.18        383.31        20.17 o                         
   9  10   0       1028.75       1147.49        36.10 o                         
  10  10   0         60.68         61.18        24.01 o                         
  11  10   0        942.80       1037.31        58.46 o                         
  12  10   0          8.57         55.05        30.34 o                         
  13  10   0         15.36          1.99        34.76 o                         
   1  11   0       1579.23       1455.66        23.56 o                         
   2  11   0       1195.74       1101.69        18.00 o                         
   3  11   0      10634.82      10549.47       138.64 o                         
   4  11   0       1278.43       1255.19        22.38 o                         
   5  11   0       9204.30       9304.10       136.17 o                         
   6  11   0       3156.74       3134.09        49.39 o                         
   7  11   0       3964.91       3823.48        59.65 o                         
   8  11   0         57.01        102.95        17.37 o                         
   9  11   0         89.76        105.63        20.79 o                         
  10  11   0         39.65         43.03        23.79 o                         
  11  11   0        484.39        466.18        31.61 o                         
  12  11   0        118.36        169.47        32.37 o                         
  13  11   0         99.36        100.93        36.28 o                         
   0  12   0      17412.86      17842.71       386.23 o                         
   1  12   0        225.09        244.07         9.06 o                         
   2  12   0       6443.55       6104.17        89.66 o                         
   3  12   0       1260.63       1271.64        23.41 o                         
   4  12   0        199.53        226.20         9.38 o                         
   5  12   0       2736.61       2779.62        44.04 o                         
   6  12   0         45.34         61.99         9.59 o                         
   7  12   0        358.87        356.82        15.50 o                         
   8  12   0       4011.66       4160.72        88.95 o                         
   9  12   0        135.08        132.24        23.55 o                         
  10  12   0       1777.88       1937.07        59.36 o                         
  11  12   0        430.46        417.15        31.72 o                         
  12  12   0        126.65        155.92        33.02 o                         
   1  13   0       1120.41       1205.28        22.16 o                         
   2  13   0       1220.37       1161.36        20.64 o                         
   3  13   0       2042.82       1853.85        30.27 o                         
   4  13   0       8814.47       8845.77       129.77 o                         
   5  13   0       3905.58       3866.86        59.54 o                         
   6  13   0       3111.22       3217.72        51.23 o                         
   7  13   0         10.56         16.44        11.27 o                         
   8  13   0        281.56        330.56        19.66 o                         
   9  13   0        403.51        463.39        27.58 o                         
  10  13   0        166.98        187.36        27.34 o                         
  11  13   0        130.84        125.11        29.59 o                         
  12  13   0        354.47        355.16        35.76 o                         
   0  14   0       1931.73       2144.86        51.27 o                         
   1  14   0       4511.71       4186.53        66.55 o                         
   2  14   0        141.99        168.13         8.09 o                         
   3  14   0       2103.24       2143.95        34.67 o                         
   4  14   0        346.63        379.76        12.74 o                         
   5  14   0          5.36          9.32         9.46 o                         
   6  14   0        303.45        309.04        13.33 o                         
   7  14   0       1223.53       1186.10        26.92 o                         
   8  14   0        185.11        187.30        20.78 o                         
   9  14   0       1916.85       1940.01        54.78 o                         
  10  14   0         65.78         54.94        26.55 o                         
  11  14   0        280.60        298.20        32.32 o                         
  12  14   0        339.67        410.40        37.04 o                         
   1  15   0       1065.03       1042.55        20.95 o                         
   2  15   0        613.78        610.15        14.38 o                         
   3  15   0        635.70        699.62        17.49 o                         
   4  15   0        366.99        349.22        13.72 o                         
   5  15   0       1357.20       1280.78        26.21 o                         
   6  15   0         16.16         24.45        11.41 o                         
   7  15   0        496.95        512.04        17.41 o                         
   8  15   0          7.28         -5.05        18.39 o                         
   9  15   0        199.60        270.09        26.13 o                         
  10  15   0        589.76        596.61        40.69 o                         
  11  15   0          7.95        -13.06        30.33 o                         
   0  16   0        275.77        293.89        15.38 o                         
   1  16   0          7.77         18.88         7.94 o                         
   2  16   0        206.54        215.28        11.01 o                         
   3  16   0          1.72         -9.28         9.28 o                         
   4  16   0        130.87        162.16        11.63 o                         
   5  16   0         15.59          8.20        10.85 o                         
   6  16   0         10.49         -5.06        12.06 o                         
   7  16   0        236.66        248.13        22.75 o                         
   8  16   0        284.92        285.01        25.58 o                         
   9  16   0        138.87        204.44        26.69 o                         
  10  16   0         95.34        105.76        29.18 o                         
  11  16   0        157.42         78.56        32.26 o                         
   1  17   0        111.22        104.96         9.37 o                         
   2  17   0        599.78        626.63        18.07 o                         
   3  17   0       1043.92        932.71        24.68 o                         
   4  17   0        118.34         98.95        12.61 o                         
   5  17   0        151.40        154.93        14.13 o                         
   6  17   0          1.42         -5.23        13.20 o                         
   7  17   0        158.32        153.81        16.71 o                         
   8  17   0          1.27          3.63        21.06 o                         
   9  17   0        436.52        358.35        29.79 o                         
  10  17   0        168.83        193.07        31.01 o                         
   0  18   0         70.34        136.49        14.85 o                         
   1  18   0         74.37         84.68        11.87 o                         
   2  18   0        335.21        314.32        14.70 o                         
   3  18   0       1261.92       1225.54        29.63 o                         
   4  18   0         45.64         56.18        13.20 o                         
   5  18   0         20.88         -1.04        12.50 o                         
   6  18   0        741.00        776.54        32.43 o                         
   7  18   0         33.41         55.60        16.84 o                         
   8  18   0        285.59        302.91        24.80 o                         
   9  18   0          0.93         11.18        28.38 o                         
  10  18   0         23.56         34.58        31.63 o                         
   1  19   0        690.03        687.19        21.05 o                         
   2  19   0         88.62         78.23        12.76 o                         
   3  19   0       1454.54       1476.24        36.23 o                         
   4  19   0        134.30        147.95        15.22 o                         
   5  19   0       1448.58       1516.07        34.78 o                         
   6  19   0         80.39         76.36        16.03 o                         
   7  19   0        439.39        466.30        21.71 o                         
   8  19   0         80.12         37.95        24.17 o                         
   9  19   0          3.04         -6.11        26.29 o                         
   0  20   0       1089.83       1067.90        43.83 o                         
   1  20   0       1911.86       1832.04        39.27 o                         
   2  20   0        977.18        979.96        27.13 o                         
   3  20   0        189.09        235.56        16.60 o                         
   4  20   0        201.64        199.43        17.06 o                         
   5  20   0         22.34         21.67        15.80 o                         
   6  20   0          9.16         12.67        17.46 o                         
   7  20   0        411.35        406.47        24.81 o                         
   8  20   0        361.21        350.43        28.03 o                         
   9  20   0        148.32        124.09        36.42 o                         
   1  21   0         53.17         91.39        16.32 o                         
   2  21   0       1496.94       1479.16        48.91 o                         
   3  21   0         14.03         16.53        15.25 o                         
   4  21   0       1830.54       1838.93        39.87 o                         
   5  21   0         60.83         64.74        17.48 o                         
   6  21   0       1399.16       1448.22        36.69 o                         
   7  21   0          3.96         12.88        21.45 o                         
   8  21   0        346.34        265.96        30.42 o                         
   0  22   0       1212.54       1174.75        49.18 o                         
   1  22   0       1303.26       1236.60        37.53 o                         
   2  22   0       1030.46       1116.18        35.14 o                         
   3  22   0        551.47        495.41        21.75 o                         
   4  22   0        323.77        333.47        19.41 o                         
   5  22   0         59.83         51.86        18.62 o                         
   6  22   0         21.54         13.28        20.61 o                         
   7  22   0        338.75        317.82        26.38 o                         
   1  23   0        462.18        484.22        24.16 o                         
   2  23   0         81.71         86.29        20.13 o                         
   3  23   0        982.74       1092.84        34.27 o                         
   4  23   0         46.31         30.41        18.25 o                         
   5  23   0       1399.72       1499.74        38.37 o                         
   6  23   0         26.42         16.09        22.79 o                         
   0  24   0       1136.33       1224.58        52.95 o                         
   1  24   0        521.18        509.00        25.93 o                         
   2  24   0        647.69        715.90        29.20 o                         
   3  24   0        148.83        144.95        29.89 o                         
   4  24   0         21.49         30.33        21.66 o                         
   5  24   0         16.60         13.42        21.76 o                         
   1  25   0          0.77        -19.36        21.82 o                         
   2  25   0        378.93        397.73        26.62 o                         
   3  25   0         55.79         74.69        24.02 o                         
   4  25   0        662.39        586.73        56.56 o                         
   0  26   0        301.13        543.09        75.74 o                         
 -13   0   1        391.83        423.13        36.57 o                         
 -11   0   1         46.08         63.18        21.08 o                         
  -9   0   1       5790.72       5790.87       117.07 o                         
  -7   0   1      29542.28      29228.54       476.90 o                         
  -5   0   1      25908.70      26727.47       435.82 o                         
  -3   0   1      52363.04      61736.49      1004.40 o                         
  -1   0   1       5692.81       6174.89       119.09 o                         
   1   0   1       2075.62       2067.77        40.26 o                         
   3   0   1       8746.04       8611.82       186.66 o                         
   5   0   1      20114.34      21456.71       463.47 o                         
   7   0   1        907.88        808.49        24.79 o                         
   9   0   1        429.10        425.49        24.93 o                         
  11   0   1        120.50        174.00        24.81 o                         
  13   0   1          0.92         -0.25        32.76 o                         
 -14   1   1        307.09        357.20        40.55 o                         
 -13   1   1        569.64        592.19        28.54 o                         
 -12   1   1       1142.50       1199.36        29.46 o                         
 -11   1   1       3707.65       3628.93        57.18 o                         
 -10   1   1       1380.63       1405.13        32.62 o                         
  -9   1   1       1272.54       1238.62        24.54 o                         
  -8   1   1         61.29         58.52         8.83 o                         
  -7   1   1       3333.89       3436.21        41.78 o                         
  -6   1   1        523.63        508.96         9.30 o                         
  -5   1   1       4587.54       5088.24        59.80 o                         
  -4   1   1       3812.40       3400.12        38.80 o                         
  -3   1   1      24937.40      26597.05       295.71 o                         
  -2   1   1      28192.33      31609.06       363.64 o                         
  -1   1   1      12619.13      14070.95       174.79 o                         
   0   1   1      12629.99      13801.37       210.00 o                         
   1   1   1      23958.65      26298.03       357.50 o                         
   2   1   1        436.04        491.47        10.44 o                         
   3   1   1       2286.28       2063.40        32.86 o                         
   4   1   1       4675.99       4640.52        68.09 o                         
   5   1   1        251.63        335.37         9.65 o                         
   6   1   1       4800.19       4646.12        65.73 o                         
   7   1   1        333.02        318.92        11.95 o                         
   8   1   1        933.41        966.10        21.07 o                         
   9   1   1        151.88        190.43        12.97 o                         
  10   1   1         27.09         12.76        14.03 o                         
  11   1   1          0.87        -16.61        16.61 o                         
  12   1   1        278.11        270.60        21.20 o                         
  13   1   1         32.06         10.75        22.99 o                         
  14   1   1        119.10         68.61        30.44 o                         
 -14   2   1        573.02        544.70        35.73 o                         
 -13   2   1        268.80        258.07        28.55 o                         
 -12   2   1         36.04         47.77        18.29 o                         
 -11   2   1          1.60         45.64        14.77 o                         
 -10   2   1       1744.00       1753.60        32.40 o                         
  -9   2   1        376.29        303.35        12.48 o                         
  -8   2   1       5545.08       5555.23        78.84 o                         
  -7   2   1       2169.69       2365.55        33.46 o                         
  -6   2   1      21246.18      21558.89       248.90 o                         
  -5   2   1          7.52          9.89         3.43 o                         
  -4   2   1       2458.47       2423.86        28.08 o                         
  -3   2   1      16496.29      19481.20       224.41 o                         
  -1   2   1        675.18        818.66        11.81 o                         
   0   2   1       2413.67       2801.05        36.68 o                         
   1   2   1        451.18        596.75         8.58 o                         
   2   2   1      47740.59      50662.58       603.82 o                         
   3   2   1       1347.12       1473.84        22.38 o                         
   4   2   1      13739.39      14341.63       186.87 o                         
   5   2   1         73.23         77.24         5.90 o                         
   6   2   1       2212.11       2221.71        33.44 o                         
   7   2   1       1019.36        910.87        20.86 o                         
   8   2   1        684.49        679.41        16.13 o                         
   9   2   1       2878.00       3015.61        47.25 o                         
  10   2   1        455.69        444.43        17.35 o                         
  11   2   1        122.33        100.60        17.12 o                         
  12   2   1        192.12        255.58        21.08 o                         
  13   2   1         20.03         -2.00        22.81 o                         
  14   2   1          3.94        -31.60        31.60 o                         
 -14   3   1        259.45        220.14        34.59 o                         
 -13   3   1        436.73        432.86        30.50 o                         
 -12   3   1        156.11        105.94        23.35 o                         
 -11   3   1        406.82        426.00        18.61 o                         
 -10   3   1       2375.08       2306.93        38.95 o                         
  -9   3   1       1320.15       1255.10        24.84 o                         
  -8   3   1        475.84        420.68        14.63 o                         
  -7   3   1       1012.33       1067.60        16.59 o                         
  -6   3   1        777.20        774.27        13.40 o                         
  -5   3   1       4027.40       3692.54        43.89 o                         
  -4   3   1        554.95        564.26        10.02 o                         
  -3   3   1        427.44        404.76         7.70 o                         
  -2   3   1       5165.48       5847.40        80.29 o                         
  -1   3   1       2746.05       2633.94        47.14 o                         
   0   3   1       6528.82       7529.17        93.79 o                         
   1   3   1       6016.51       6709.24        87.43 o                         
   2   3   1       3453.43       3774.02        44.07 o                         
   3   3   1       5840.77       5620.61        65.46 o                         
   4   3   1        755.94        717.54        10.81 o                         
   5   3   1       7872.21       7583.59        91.90 o                         
   6   3   1        100.47         98.53         5.34 o                         
   7   3   1       1495.81       1412.14        25.91 o                         
   8   3   1        316.48        319.23        13.61 o                         
   9   3   1         47.00         50.45        11.97 o                         
  10   3   1       1451.99       1457.58        30.96 o                         
  11   3   1        299.28        308.35        18.57 o                         
  12   3   1        129.15        151.15        20.44 o                         
  13   3   1        464.77        446.34        30.02 o                         
  14   3   1        153.69        112.58        35.84 o                         
 -14   4   1         10.39        -32.60        34.32 o                         
 -13   4   1        159.56        143.87        28.25 o                         
 -12   4   1         14.18          0.97        22.88 o                         
 -11   4   1         69.13         45.90        16.74 o                         
 -10   4   1        786.24        682.86        23.76 o                         
  -9   4   1       1893.09       1701.53        29.90 o                         
  -8   4   1       3042.55       2824.67        42.70 o                         
  -7   4   1        412.24        441.50         9.36 o                         
  -6   4   1        341.93        339.21        11.22 o                         
  -5   4   1       4364.83       4705.86        62.72 o                         
  -4   4   1        579.70        674.14        11.18 o                         
  -3   4   1       2450.67       2811.60        39.60 o                         
  -2   4   1        121.68        178.33         8.96 o                         
  -1   4   1       5027.84       5928.62        97.17 o                         
   0   4   1       4458.81       4340.49        59.60 o                         
   1   4   1      10461.19      11648.15       158.97 o                         
   2   4   1      14184.89      14664.35       182.64 o                         
   3   4   1       1142.72       1078.21        13.84 o                         
   4   4   1       1291.28       1270.42        16.46 o                         
   5   4   1        786.37        702.29        15.02 o                         
   6   4   1       7857.55       7600.78        96.21 o                         
   7   4   1          2.47         11.99         8.82 o                         
   8   4   1       1509.36       1655.69        32.33 o                         
   9   4   1        164.33        167.54        12.80 o                         
  10   4   1       3064.44       3128.86        50.65 o                         
  11   4   1        123.72        111.56        17.56 o                         
  12   4   1         77.86        134.39        21.75 o                         
  13   4   1         57.63         84.89        28.51 o                         
  14   4   1        510.18        447.41        48.27 o                         
 -14   5   1        215.69        202.79        36.32 o                         
 -13   5   1         30.40         27.82        29.78 o                         
 -12   5   1        196.09        185.04        25.05 o                         
 -11   5   1         82.73         71.55        20.03 o                         
 -10   5   1         40.54         26.15        13.29 o                         
  -9   5   1          3.29          4.26        10.95 o                         
  -8   5   1        464.98        489.93        18.47 o                         
  -7   5   1         86.75        105.68         6.20 o                         
  -6   5   1        313.93        330.76        12.33 o                         
  -5   5   1        462.53        608.49        11.41 o                         
  -4   5   1       7317.43       7584.49       104.62 o                         
  -3   5   1        382.88        377.26         7.97 o                         
  -2   5   1      11131.46      12149.62       198.58 o                         
  -1   5   1         44.35         91.80         7.82 o                         
   0   5   1       6707.37       7324.73       100.27 o                         
   1   5   1        644.54        615.18         9.47 o                         
   2   5   1       1489.11       1342.96        18.84 o                         
   3   5   1       2119.21       1810.07        22.11 o                         
   4   5   1       7047.75       6972.54        81.33 o                         
   5   5   1       1722.88       1624.69        21.78 o                         
   6   5   1       1986.70       1832.82        25.82 o                         
   7   5   1         92.96         84.58         9.54 o                         
   8   5   1         96.40        124.15        11.61 o                         
   9   5   1       1277.94       1224.08        29.70 o                         
  10   5   1       2298.62       2234.66        40.00 o                         
  11   5   1       1431.47       1503.56        34.73 o                         
  12   5   1        603.61        586.26        29.18 o                         
  13   5   1        345.63        278.14        35.72 o                         
 -14   6   1        101.23         84.41        35.40 o                         
 -13   6   1        328.59        310.21        33.07 o                         
 -12   6   1         80.45         58.76        32.21 o                         
 -11   6   1          9.30          8.60        20.99 o                         
 -10   6   1        612.03        508.88        22.15 o                         
  -9   6   1       1161.62       1036.17        24.04 o                         
  -8   6   1        110.43        101.75        10.11 o                         
  -7   6   1        783.63        822.95        15.63 o                         
  -6   6   1          2.82         10.99         5.86 o                         
  -5   6   1       2210.21       2147.67        31.91 o                         
  -4   6   1        109.46        204.46         6.51 o                         
  -3   6   1       1371.24       1592.11        23.53 o                         
  -2   6   1        759.07        840.59        16.11 o                         
  -1   6   1       8403.32       8848.70       135.56 o                         
   1   6   1       4956.56       4609.85        60.65 o                         
   2   6   1        346.45        362.82         6.94 o                         
   3   6   1         49.12         45.89         5.47 o                         
   4   6   1        799.01        762.05        11.43 o                         
   5   6   1       1625.02       1572.27        20.64 o                         
   6   6   1        573.60        532.68        11.11 o                         
   7   6   1       5398.31       5313.90        79.71 o                         
   8   6   1        150.85        153.49        11.90 o                         
   9   6   1       3430.61       3541.88        60.64 o                         
  10   6   1         34.73         44.76        14.62 o                         
  11   6   1        255.09        344.22        23.67 o                         
  12   6   1         64.82         81.44        30.24 o                         
  13   6   1         84.71         76.67        34.85 o                         
 -14   7   1        124.04        123.53        36.47 o                         
 -13   7   1          4.53         16.76        30.80 o                         
 -12   7   1        233.27        258.63        28.63 o                         
 -11   7   1          1.46        -20.79        22.91 o                         
 -10   7   1        451.58        493.16        32.10 o                         
  -9   7   1         46.75         38.36        14.60 o                         
  -8   7   1        225.85        224.66        10.89 o                         
  -7   7   1        164.47        161.28         8.51 o                         
  -6   7   1       1234.20       1262.82        21.25 o                         
  -5   7   1        732.63        864.98        15.84 o                         
  -4   7   1       5772.19       6063.63        84.26 o                         
  -3   7   1        179.73        252.63         6.69 o                         
  -2   7   1       2842.96       2886.24        48.79 o                         
  -1   7   1        340.85        400.23         8.23 o                         
   0   7   1        953.14       1047.62        17.60 o                         
   1   7   1        750.26        691.85        10.75 o                         
   2   7   1        710.66        692.89        14.97 o                         
   3   7   1       3987.05       3918.78        48.14 o                         
   4   7   1       1248.77        988.05        14.50 o                         
   5   7   1       2484.47       2222.90        31.43 o                         
   6   7   1       5690.50       5627.76        72.21 o                         
   7   7   1        100.54        113.95        10.23 o                         
   8   7   1          4.33          1.48        11.18 o                         
   9   7   1         81.36        102.90        14.51 o                         
  10   7   1        297.21        310.35        20.29 o                         
  11   7   1        948.04        947.22        33.26 o                         
  12   7   1        393.41        445.46        34.16 o                         
  13   7   1        793.07        818.17        65.89 o                         
 -13   8   1        205.09        231.20        33.40 o                         
 -12   8   1        153.75        167.95        29.10 o                         
 -11   8   1          8.20        -18.73        23.12 o                         
 -10   8   1          8.52         22.73        19.62 o                         
  -9   8   1        350.50        297.65        20.10 o                         
  -8   8   1       1890.44       1773.55        34.15 o                         
  -7   8   1       3642.65       3477.87        57.17 o                         
  -6   8   1        842.30        841.12        16.88 o                         
  -5   8   1       3527.00       3390.96        48.82 o                         
  -4   8   1        270.79        308.12        11.27 o                         
  -3   8   1       3094.59       3069.02        46.06 o                         
  -2   8   1       1020.36        942.20        21.67 o                         
  -1   8   1       2313.41       2443.39        36.59 o                         
   0   8   1        318.60        266.32        10.77 o                         
   1   8   1       1486.63       1274.97        19.07 o                         
   2   8   1       9347.38       9464.42       123.88 o                         
   3   8   1       3185.86       3248.22        41.96 o                         
   4   8   1         26.14         48.63         4.82 o                         
   5   8   1       1378.87       1284.70        18.66 o                         
   6   8   1       1776.44       1732.67        24.34 o                         
   7   8   1        137.01        144.29        10.14 o                         
   8   8   1        679.64        639.36        18.40 o                         
   9   8   1          9.75         -4.77        15.49 o                         
  10   8   1       2455.50       2531.28        57.90 o                         
  11   8   1         64.20         65.85        26.45 o                         
  12   8   1         37.72         10.96        30.52 o                         
  13   8   1         30.97         11.65        34.72 o                         
 -13   9   1        448.05        425.13        36.21 o                         
 -12   9   1         96.22         63.82        28.61 o                         
 -11   9   1       1074.36       1180.77        54.73 o                         
 -10   9   1        435.65        410.88        24.77 o                         
  -9   9   1        506.93        554.92        23.90 o                         
  -8   9   1        238.17        239.76        14.30 o                         
  -7   9   1        171.75        142.40        10.85 o                         
  -6   9   1        145.50        188.58         8.85 o                         
  -5   9   1       2738.88       2833.96        41.61 o                         
  -4   9   1        578.70        581.79        14.74 o                         
  -3   9   1      11581.64      11307.27       163.85 o                         
  -2   9   1         86.25        135.57         8.05 o                         
  -1   9   1       8820.61       9245.65       133.91 o                         
   0   9   1      11878.98      12462.25       179.91 o                         
   1   9   1       1429.87       1326.32        20.21 o                         
   2   9   1       1049.36        942.38        17.92 o                         
   3   9   1       1707.65       1527.62        22.18 o                         
   4   9   1        466.21        537.81        17.21 o                         
   5   9   1       1899.21       1726.33        25.98 o                         
   6   9   1        756.76        764.40        15.16 o                         
   7   9   1       2271.00       2214.18        37.37 o                         
   8   9   1          5.54         21.22        13.11 o                         
   9   9   1        112.63        102.43        20.27 o                         
  10   9   1        348.52        368.59        33.63 o                         
  11   9   1         13.25          2.88        26.71 o                         
  12   9   1        260.72        223.14        32.60 o                         
  13   9   1         83.99        107.92        36.47 o                         
 -13  10   1         20.74         -3.48        32.98 o                         
 -12  10   1          5.26          2.03        29.11 o                         
 -11  10   1         29.50         51.72        25.23 o                         
 -10  10   1        767.90        843.30        31.91 o                         
  -9  10   1        207.25        183.15        19.95 o                         
  -8  10   1       4938.29       4884.87        85.51 o                         
  -7  10   1       1860.61       1735.36        30.89 o                         
  -6  10   1       9798.76       9706.05       142.23 o                         
  -5  10   1         19.82         45.97         7.38 o                         
  -4  10   1       5694.72       5651.84        79.23 o                         
  -3  10   1        346.41        385.29        12.43 o                         
  -2  10   1       1080.94       1191.15        21.40 o                         
  -1  10   1       5242.40       5496.12        80.48 o                         
   0  10   1       4349.55       4076.84        60.15 o                         
   1  10   1       2971.11       2775.69        37.72 o                         
   2  10   1       3875.20       3619.03        48.73 o                         
   3  10   1        442.12        446.02         9.71 o                         
   4  10   1       5043.92       4930.73        63.37 o                         
   5  10   1          1.51          2.74         6.63 o                         
   6  10   1        412.30        396.06        11.05 o                         
   7  10   1        129.17        128.06        11.05 o                         
   8  10   1        292.46        263.38        26.68 o                         
   9  10   1        178.57        156.28        21.20 o                         
  10  10   1         33.02         23.57        23.65 o                         
  11  10   1         46.55         46.21        27.57 o                         
  12  10   1         66.91        106.62        32.66 o                         
  13  10   1          6.47         15.11        36.42 o                         
 -13  11   1         85.92        125.36        34.89 o                         
 -12  11   1       1797.69       1972.49        87.03 o                         
 -11  11   1        674.17        786.24        34.70 o                         
 -10  11   1       2034.64       2093.05        56.71 o                         
  -9  11   1        537.18        556.11        25.26 o                         
  -8  11   1        523.30        563.08        19.62 o                         
  -7  11   1         28.86         36.39         9.91 o                         
  -6  11   1         61.25         57.92         9.18 o                         
  -5  11   1         70.66         87.61         8.15 o                         
  -4  11   1       7792.20       7922.48       116.03 o                         
  -3  11   1        483.34        499.59        17.44 o                         
  -2  11   1       8190.15       7917.70       122.59 o                         
  -1  11   1       9785.74      10079.41       146.15 o                         
   0  11   1      11326.52      11732.83       169.81 o                         
   1  11   1       1100.92       1146.48        18.47 o                         
   2  11   1        473.36        468.52        16.78 o                         
   3  11   1        126.59        153.35         6.51 o                         
   4  11   1        532.89        520.56        14.64 o                         
   5  11   1        107.92         91.61         8.01 o                         
   6  11   1       1134.87       1061.59        20.76 o                         
   7  11   1       1548.80       1494.23        30.58 o                         
   8  11   1        708.34        793.69        34.36 o                         
   9  11   1         33.44         35.12        24.00 o                         
  10  11   1        102.55        106.44        25.19 o                         
  11  11   1         15.10          5.05        28.66 o                         
  12  11   1         23.88         -0.91        32.76 o                         
 -13  12   1        251.98        316.18        36.37 o                         
 -12  12   1         81.52         83.14        37.65 o                         
 -11  12   1          1.51         20.68        26.51 o                         
 -10  12   1        108.98        166.61        24.04 o                         
  -9  12   1       2242.89       2365.24        58.73 o                         
  -8  12   1        725.37        797.04        25.50 o                         
  -7  12   1       5753.10       5951.72        89.82 o                         
  -6  12   1        266.19        270.13        11.57 o                         
  -5  12   1      13224.81      13104.20       190.72 o                         
  -4  12   1        989.83        982.02        19.47 o                         
  -3  12   1        259.54        295.27        16.55 o                         
  -2  12   1       1202.33       1210.57        21.02 o                         
  -1  12   1       1485.77       1427.31        23.49 o                         
   0  12   1       1107.58       1171.90        20.05 o                         
   1  12   1       4830.90       4424.00        65.63 o                         
   2  12   1        113.07        137.13        10.87 o                         
   3  12   1       9313.16       9101.19       132.73 o                         
   4  12   1        425.03        487.50        12.19 o                         
   5  12   1       3297.29       3332.99        48.95 o                         
   6  12   1         70.36         77.49        10.09 o                         
   7  12   1         78.54         36.43        11.54 o                         
   8  12   1        180.84        187.20        19.99 o                         
   9  12   1        348.90        392.45        25.50 o                         
  10  12   1         33.37         26.39        28.98 o                         
  11  12   1        520.07        609.80        49.62 o                         
  12  12   1         36.44         16.69        33.57 o                         
 -12  13   1         89.60        103.78        32.45 o                         
 -11  13   1       1673.75       1809.23        68.09 o                         
 -10  13   1        600.12        674.30        31.68 o                         
  -9  13   1       1753.87       1778.29        50.52 o                         
  -8  13   1        861.44        820.84        23.93 o                         
  -7  13   1        207.26        237.98        12.93 o                         
  -6  13   1        594.71        620.59        16.24 o                         
  -5  13   1       5111.80       5080.46        76.69 o                         
  -4  13   1        915.74        859.33        18.67 o                         
  -3  13   1       5358.15       5363.49        84.82 o                         
  -2  13   1       2681.15       2472.86        41.11 o                         
  -1  13   1       7327.66       7352.70       114.14 o                         
   0  13   1        679.09        727.36        15.80 o                         
   1  13   1       1853.67       1825.48        31.13 o                         
   2  13   1        509.60        545.63        13.59 o                         
   3  13   1        135.46        167.55         8.34 o                         
   4  13   1       2018.02       1808.36        29.03 o                         
   5  13   1         41.80         76.45         9.47 o                         
   6  13   1        256.86        270.69        12.37 o                         
   7  13   1       2746.47       2680.35        47.80 o                         
   8  13   1         31.90         50.92        19.90 o                         
   9  13   1        598.37        646.99        49.17 o                         
  10  13   1         27.40         10.89        26.50 o                         
  11  13   1         87.40         94.54        31.04 o                         
  12  13   1        383.72        436.49        38.18 o                         
 -12  14   1         77.97         46.61        32.79 o                         
 -11  14   1          3.86         17.65        28.50 o                         
 -10  14   1        360.56        370.89        34.86 o                         
  -9  14   1        272.24        270.23        24.18 o                         
  -8  14   1        984.78        985.59        27.61 o                         
  -7  14   1        440.98        434.13        19.29 o                         
  -6  14   1       4371.97       4509.67        69.61 o                         
  -5  14   1        140.09        196.17        10.92 o                         
  -4  14   1       3344.40       3238.42        50.71 o                         
  -3  14   1        126.10        163.09        10.21 o                         
  -2  14   1        395.38        453.60        22.48 o                         
  -1  14   1        786.56        751.50        16.63 o                         
   0  14   1       4509.41       4223.88        67.16 o                         
   1  14   1          4.18         42.89         6.94 o                         
   2  14   1       4125.82       3889.77        58.70 o                         
   3  14   1         18.68         31.72         7.45 o                         
   4  14   1        217.20        231.13        10.02 o                         
   5  14   1       1252.91       1155.82        23.87 o                         
   6  14   1         19.95         23.28        11.04 o                         
   7  14   1       1476.06       1336.78        30.47 o                         
   8  14   1        353.20        342.79        30.47 o                         
   9  14   1        819.05        981.44        41.03 o                         
  10  14   1         88.12         92.43        28.35 o                         
  11  14   1          1.54          1.30        31.48 o                         
 -12  15   1        214.54        197.78        37.30 o                         
 -11  15   1         56.82         25.28        29.81 o                         
 -10  15   1        248.47        220.91        27.68 o                         
  -9  15   1        333.47        346.39        26.29 o                         
  -8  15   1        213.99        174.44        17.42 o                         
  -7  15   1         32.53         24.54        12.70 o                         
  -6  15   1        123.20        105.96        11.89 o                         
  -5  15   1        692.05        671.38        20.93 o                         
  -4  15   1        369.92        374.39        13.34 o                         
  -3  15   1       1061.45        936.95        21.19 o                         
  -2  15   1       2212.26       2175.94        37.68 o                         
  -1  15   1       1091.08       1007.94        20.52 o                         
   0  15   1       1792.04       1746.69        30.77 o                         
   1  15   1        456.87        432.54        13.42 o                         
   2  15   1        534.49        593.62        17.49 o                         
   3  15   1       2028.48       1985.52        33.01 o                         
   4  15   1          0.04          4.31         9.05 o                         
   5  15   1       1190.47       1137.69        24.71 o                         
   6  15   1        205.02        181.14        13.04 o                         
   7  15   1        456.58        414.15        21.75 o                         
   8  15   1        219.66        189.38        20.81 o                         
   9  15   1         59.43         49.02        24.96 o                         
  10  15   1        234.60        188.68        29.54 o                         
  11  15   1        536.83        507.73        36.54 o                         
 -11  16   1         24.18         23.78        31.43 o                         
 -10  16   1        146.98        141.97        28.43 o                         
  -9  16   1         70.82         72.39        24.70 o                         
  -8  16   1        191.40        197.36        18.79 o                         
  -7  16   1         66.71         58.77        13.96 o                         
  -6  16   1          9.39          7.59        11.99 o                         
  -5  16   1        615.73        591.91        20.09 o                         
  -4  16   1         15.01         15.53        10.37 o                         
  -3  16   1          4.29         31.14         9.54 o                         
  -2  16   1        813.35        797.36        19.63 o                         
  -1  16   1        466.48        516.82        15.45 o                         
   0  16   1       1199.10       1138.35        22.87 o                         
   1  16   1        145.13        161.14        12.50 o                         
   2  16   1         61.48         62.46        11.14 o                         
   3  16   1        713.42        684.39        19.23 o                         
   4  16   1        860.46        843.79        20.44 o                         
   5  16   1        324.42        321.41        13.93 o                         
   6  16   1       2277.54       2275.38        40.82 o                         
   7  16   1        186.74        180.74        16.55 o                         
   8  16   1        690.98        686.45        27.32 o                         
   9  16   1        131.97        166.50        27.30 o                         
  10  16   1        552.91        605.09        60.67 o                         
  11  16   1        180.72        125.61        33.76 o                         
 -11  17   1          1.82        -31.81        31.81 o                         
 -10  17   1         42.68         26.19        28.78 o                         
  -9  17   1         98.61         79.41        26.25 o                         
  -8  17   1          3.04         23.00        18.48 o                         
  -7  17   1          0.42         -2.36        14.24 o                         
  -6  17   1        211.12        252.85        15.10 o                         
  -5  17   1         93.91         97.54        12.25 o                         
  -4  17   1       1384.05       1301.47        29.17 o                         
  -3  17   1       1577.99       1609.55        31.48 o                         
  -2  17   1         17.07          7.44        10.08 o                         
  -1  17   1         24.61         30.11         9.76 o                         
   0  17   1        388.72        441.78        16.19 o                         
   1  17   1        126.37        105.97         9.54 o                         
   2  17   1       1200.90       1187.34        27.25 o                         
   3  17   1         46.11         28.35        11.24 o                         
   4  17   1       1050.80        974.11        23.45 o                         
   5  17   1        571.12        578.48        20.30 o                         
   6  17   1        841.24        908.36        22.95 o                         
   7  17   1         12.85         38.39        17.40 o                         
   8  17   1          7.36         15.12        21.98 o                         
   9  17   1         29.58         31.58        27.25 o                         
  10  17   1        313.70        332.72        33.21 o                         
 -10  18   1          3.00        -22.69        30.50 o                         
  -9  18   1          3.67         11.12        27.23 o                         
  -8  18   1          0.09         37.13        19.53 o                         
  -7  18   1        462.55        522.01        26.02 o                         
  -6  18   1        752.06        806.63        25.76 o                         
  -5  18   1        274.43        285.16        14.97 o                         
  -4  18   1        537.24        546.71        19.08 o                         
  -3  18   1         11.00          7.81        13.66 o                         
  -2  18   1        810.31        758.64        21.74 o                         
  -1  18   1       1509.91       1510.81        32.02 o                         
   0  18   1          2.20          5.50        10.08 o                         
   1  18   1       2249.78       2104.93        37.90 o                         
   2  18   1        336.13        289.94        14.10 o                         
   3  18   1        582.25        594.00        25.79 o                         
   4  18   1          1.37        -11.98        12.27 o                         
   5  18   1        258.12        236.03        14.96 o                         
   6  18   1        106.11        108.42        15.85 o                         
   7  18   1        894.39        809.25        26.58 o                         
   8  18   1        354.87        352.26        25.87 o                         
   9  18   1        777.60        770.17        40.81 o                         
  10  18   1        306.66        306.81        34.66 o                         
 -10  19   1        390.18        351.99        35.02 o                         
  -9  19   1          1.06         -8.38        25.86 o                         
  -8  19   1        474.84        471.38        24.96 o                         
  -7  19   1         68.90         52.89        17.09 o                         
  -6  19   1        135.38        128.88        15.85 o                         
  -5  19   1         10.94          8.42        14.33 o                         
  -4  19   1        902.53        924.91        29.28 o                         
  -3  19   1         83.84        114.39        13.93 o                         
  -2  19   1       2153.52       2098.25        41.93 o                         
  -1  19   1         22.82         33.11        11.77 o                         
   0  19   1        630.06        693.36        19.94 o                         
   1  19   1        159.65        183.41        14.02 o                         
   2  19   1         59.77         92.03        13.08 o                         
   3  19   1       1173.86       1127.22        30.01 o                         
   4  19   1        184.09        170.38        14.79 o                         
   5  19   1        776.89        768.58        27.61 o                         
   6  19   1         76.63         71.73        17.89 o                         
   7  19   1         53.47         39.62        19.90 o                         
   8  19   1          2.52         -6.03        24.21 o                         
   9  19   1          2.89         -2.35        29.60 o                         
  -9  20   1        285.35        305.74        29.54 o                         
  -8  20   1        814.31        748.42        29.95 o                         
  -7  20   1        636.15        641.25        29.40 o                         
  -6  20   1        487.50        485.56        21.44 o                         
  -5  20   1       1561.95       1584.69        36.77 o                         
  -4  20   1        361.18        453.29        20.46 o                         
  -3  20   1        283.72        271.93        16.64 o                         
  -2  20   1         53.98         56.93        13.65 o                         
  -1  20   1         26.52         29.37        12.82 o                         
   0  20   1        911.15        893.43        33.36 o                         
   1  20   1        655.72        661.07        22.96 o                         
   2  20   1        852.85        916.50        27.97 o                         
   3  20   1        179.60        198.90        16.17 o                         
   4  20   1        234.99        269.85        17.04 o                         
   5  20   1        556.13        570.08        21.78 o                         
   6  20   1         64.53         67.43        19.29 o                         
   7  20   1        197.14        233.01        24.63 o                         
   8  20   1        129.03        111.16        28.22 o                         
   9  20   1         42.06        -49.92        71.44 o                         
  -8  21   1        106.23         92.19        28.25 o                         
  -7  21   1         58.77         90.24        21.07 o                         
  -6  21   1         38.66         36.87        18.64 o                         
  -5  21   1        659.94        671.14        23.36 o                         
  -4  21   1         33.77         50.05        15.69 o                         
  -3  21   1       2263.98       2190.62        46.20 o                         
  -2  21   1         21.51         21.62        17.81 o                         
  -1  21   1       2313.77       2356.49        51.67 o                         
   0  21   1         90.20         93.76        16.31 o                         
   1  21   1        354.83        375.88        20.01 o                         
   2  21   1         36.19         25.28        16.55 o                         
   3  21   1        130.65        137.29        16.88 o                         
   4  21   1         31.40          6.51        16.15 o                         
   5  21   1         34.14          7.33        17.50 o                         
   6  21   1         86.54         82.44        20.90 o                         
   7  21   1        787.30        772.93        32.16 o                         
   8  21   1         66.77         39.81        29.52 o                         
  -7  22   1       1003.99        916.95        34.15 o                         
  -6  22   1       1497.13       1470.79        39.05 o                         
  -5  22   1        459.14        552.33        23.20 o                         
  -4  22   1        590.70        570.84        21.93 o                         
  -3  22   1          3.33         -6.95        16.32 o                         
  -2  22   1         10.73         28.94        19.82 o                         
  -1  22   1         93.89        103.08        17.77 o                         
   0  22   1        395.18        454.76        22.32 o                         
   1  22   1        270.77        261.83        19.97 o                         
   2  22   1        934.01        989.37        38.11 o                         
   3  22   1        538.76        534.89        24.88 o                         
   4  22   1        769.64        792.01        24.94 o                         
   5  22   1        115.14        118.63        19.57 o                         
   6  22   1        122.25         98.85        22.37 o                         
   7  22   1         44.76         44.69        27.22 o                         
  -6  23   1        291.49        292.12        23.41 o                         
  -5  23   1          1.84          8.15        19.16 o                         
  -4  23   1       1239.86       1277.56        32.67 o                         
  -3  23   1         74.03         91.03        20.46 o                         
  -2  23   1       1866.81       1831.24        49.31 o                         
  -1  23   1         70.88         90.69        19.22 o                         
   0  23   1       1319.82       1299.40        38.94 o                         
   1  23   1         16.85         11.39        18.91 o                         
   2  23   1         98.08         88.95        20.34 o                         
   3  23   1        183.44        186.14        21.97 o                         
   4  23   1        326.14        351.14        23.37 o                         
   5  23   1        134.94        149.40        22.54 o                         
   6  23   1        400.47        350.72        26.47 o                         
  -5  24   1        840.77        859.06        28.68 o                         
  -4  24   1        153.44        132.07        21.88 o                         
  -3  24   1         52.98         41.67        21.76 o                         
  -2  24   1          7.93         -2.06        20.72 o                         
  -1  24   1         87.39        101.14        21.14 o                         
   0  24   1        269.08        312.49        23.22 o                         
   1  24   1        916.32       1001.26        32.99 o                         
   2  24   1        234.92        246.94        23.75 o                         
   3  24   1        841.74        847.22        35.62 o                         
   4  24   1        260.15        229.68        23.77 o                         
   5  24   1          0.75        -24.54        24.54 o                         
  -4  25   1         66.29         89.79        23.19 o                         
  -3  25   1        424.45        448.15        30.92 o                         
  -2  25   1         16.51          5.12        22.54 o                         
  -1  25   1       1243.89       1335.79        41.54 o                         
   0  25   1          5.41         -1.95        21.99 o                         
   1  25   1        114.30        111.39        23.13 o                         
   2  25   1        216.59        238.74        25.32 o                         
   3  25   1          3.05         -4.48        23.57 o                         
 -14   0   2       2258.59       2377.37       208.71 o                         
 -12   0   2       2639.53       2645.72        74.06 o                         
 -10   0   2       2117.67       1981.94        54.96 o                         
  -8   0   2        515.91        497.99        15.77 o                         
  -6   0   2       6884.75       6825.99       113.15 o                         
  -4   0   2      22307.07      23008.39       405.19 o                         
  -2   0   2        355.84        313.06         7.76 o                         
   0   0   2      27340.60      29620.09       636.69 o                         
   2   0   2       6260.00       6253.69       110.74 o                         
   4   0   2       1858.86       1669.94        43.48 o                         
   6   0   2        255.86        165.90        13.50 o                         
   8   0   2       1145.40       1048.77        32.47 o                         
  10   0   2         12.00          9.61        21.87 o                         
  12   0   2        230.31        240.08        44.66 o                         
 -14   1   2        287.90        199.99        37.99 o                         
 -13   1   2         27.52         24.23        25.09 o                         
 -12   1   2         41.44         58.45        18.72 o                         
 -11   1   2       2145.60       2132.61        45.12 o                         
 -10   1   2       2400.71       2421.49        42.03 o                         
  -9   1   2       6486.10       6373.47        95.30 o                         
  -8   1   2       2859.24       3116.79        43.72 o                         
  -7   1   2       4914.97       4693.40        60.49 o                         
  -6   1   2       7042.37       6475.63        78.92 o                         
  -5   1   2         15.25         49.46         4.67 o                         
  -4   1   2       4522.71       5242.29        66.25 o                         
  -3   1   2      13642.92      14372.61       171.98 o                         
  -2   1   2        523.10        491.52         8.00 o                         
  -1   1   2       2836.73       2680.61        32.46 o                         
   0   1   2       2766.64       2316.57        33.72 o                         
   1   1   2       1168.46       1487.91        19.96 o                         
   2   1   2        152.59        197.88         4.18 o                         
   3   1   2        940.74       1039.73        16.92 o                         
   4   1   2         33.69         30.41         5.16 o                         
   5   1   2        990.90        852.94        17.59 o                         
   6   1   2         45.28         78.54         8.73 o                         
   7   1   2        672.60        661.68        18.38 o                         
   8   1   2        222.29        230.65        14.72 o                         
   9   1   2        320.59        317.05        19.87 o                         
  10   1   2          3.67         -3.08        15.17 o                         
  11   1   2         34.36         18.06        18.06 o                         
  12   1   2         35.73         15.03        21.18 o                         
  13   1   2        168.52        119.72        24.95 o                         
 -14   2   2          4.25         -3.39        32.26 o                         
 -13   2   2       1516.42       1476.52        49.65 o                         
 -12   2   2         16.42         20.02        21.58 o                         
 -11   2   2       2987.78       2914.91        53.59 o                         
 -10   2   2       1626.56       1602.94        31.66 o                         
  -9   2   2        397.26        424.71        14.11 o                         
  -8   2   2        847.35        835.54        15.76 o                         
  -7   2   2       4718.90       4560.10        56.54 o                         
  -6   2   2       5170.30       5242.58        64.32 o                         
  -5   2   2       8689.74       8495.10        98.86 o                         
  -4   2   2        108.05         99.09         3.65 o                         
  -3   2   2      11957.38      12798.90       159.63 o                         
  -2   2   2       1446.60       1543.85        21.02 o                         
  -1   2   2      25034.33      28400.11       338.87 o                         
   0   2   2       8463.23       8917.27       121.50 o                         
   1   2   2       1662.46       1453.74        19.67 o                         
   2   2   2       3952.87       3900.31        51.29 o                         
   3   2   2        246.13        140.55         4.25 o                         
   4   2   2       1111.61        975.10        16.38 o                         
   5   2   2         19.67         29.35         6.32 o                         
   6   2   2         77.81         83.76         9.54 o                         
   7   2   2        352.65        423.23        13.25 o                         
   8   2   2         75.46         70.78        12.38 o                         
   9   2   2        627.21        712.77        20.01 o                         
  10   2   2        927.22        937.26        23.42 o                         
  11   2   2        159.07        171.39        18.99 o                         
  12   2   2        211.53        220.97        22.31 o                         
  13   2   2          0.75        -14.21        24.38 o                         
 -14   3   2         82.33         83.39        33.10 o                         
 -13   3   2         14.16         21.30        25.75 o                         
 -12   3   2        341.77        362.62        26.17 o                         
 -11   3   2        681.56        673.85        22.47 o                         
 -10   3   2       3170.12       3153.24        51.58 o                         
  -9   3   2          8.41         19.82        10.41 o                         
  -8   3   2       1367.65       1235.64        19.93 o                         
  -7   3   2       3582.70       3460.66        45.49 o                         
  -6   3   2       2057.83       2277.03        28.27 o                         
  -5   3   2       8757.04       9724.87       113.01 o                         
  -4   3   2       3682.65       3805.64        48.63 o                         
  -3   3   2        156.80        225.67         9.10 o                         
  -2   3   2      33921.95      36777.05       500.60 o                         
  -1   3   2       2322.41       2371.20        33.04 o                         
   0   3   2        363.74        257.11         6.35 o                         
   1   3   2       3232.10       3154.43        43.68 o                         
   2   3   2        188.03        230.02         5.51 o                         
   3   3   2       4475.09       4660.84        56.57 o                         
   4   3   2        140.31        108.93         4.60 o                         
   5   3   2       1362.00       1164.49        17.90 o                         
   6   3   2       5274.10       5202.06        73.72 o                         
   7   3   2       1149.35       1143.40        23.47 o                         
   8   3   2       1357.60       1451.84        29.10 o                         
   9   3   2        249.02        301.42        17.95 o                         
  10   3   2        743.01        689.39        20.84 o                         
  11   3   2         15.12         19.32        18.33 o                         
  12   3   2        103.62        119.91        21.69 o                         
  13   3   2         52.27          9.92        25.49 o                         
 -14   4   2        234.31        247.50        34.73 o                         
 -13   4   2         49.61         85.93        27.20 o                         
 -12   4   2        213.22        207.71        23.99 o                         
 -11   4   2          0.68        -19.50        19.50 o                         
 -10   4   2        211.66        217.47        15.99 o                         
  -9   4   2        377.29        376.07        13.61 o                         
  -8   4   2         19.02         14.45         6.88 o                         
  -7   4   2       1149.81        992.48        15.63 o                         
  -6   4   2       6955.00       7791.69        94.63 o                         
  -5   4   2       2797.15       2738.72        34.40 o                         
  -4   4   2       1289.65       1175.66        17.47 o                         
  -3   4   2         82.60         87.29         3.94 o                         
  -2   4   2         61.34        134.59         4.30 o                         
  -1   4   2       1071.91       1196.28        17.41 o                         
   0   4   2      18155.83      20106.80       261.01 o                         
   1   4   2      22490.00      23322.37       317.54 o                         
   2   4   2        743.52        739.44        11.31 o                         
   3   4   2      12922.38      12741.96       152.85 o                         
   4   4   2        212.97        206.81         6.72 o                         
   5   4   2        955.24        935.73        14.20 o                         
   6   4   2        652.95        683.11        13.62 o                         
   7   4   2       1068.17       1061.30        22.61 o                         
   8   4   2         12.95        -11.45        11.45 o                         
   9   4   2       5219.01       5102.28        83.78 o                         
  10   4   2         36.30         17.04        15.56 o                         
  11   4   2       1927.30       2036.51        41.75 o                         
  12   4   2          3.00         -2.07        21.32 o                         
  13   4   2        272.23        260.30        31.23 o                         
 -14   5   2         38.11         16.77        37.57 o                         
 -13   5   2         88.84         84.00        29.61 o                         
 -12   5   2         37.91         53.13        24.81 o                         
 -11   5   2        154.14        153.67        20.12 o                         
 -10   5   2          5.12         -3.34        15.91 o                         
  -9   5   2       1259.69       1191.43        25.16 o                         
  -8   5   2        145.99        192.93         7.92 o                         
  -7   5   2        256.74        325.98         8.20 o                         
  -6   5   2        106.29        103.28         5.35 o                         
  -5   5   2         90.61         68.85         5.78 o                         
  -4   5   2      10590.67      11344.67       148.41 o                         
  -3   5   2       6793.62       7090.11        93.16 o                         
  -2   5   2       2253.92       2317.43        35.92 o                         
  -1   5   2      25806.75      26998.73       367.62 o                         
   0   5   2        347.40        531.13         8.15 o                         
   1   5   2        141.25        152.45         6.64 o                         
   2   5   2       1184.60       1237.04        16.83 o                         
   3   5   2       4492.01       4654.21        59.03 o                         
   4   5   2       8008.48       7613.10        88.79 o                         
   5   5   2      17823.15      17412.66       208.92 o                         
   6   5   2       5156.69       4674.34        60.34 o                         
   7   5   2       5769.93       5919.61        88.55 o                         
   8   5   2       1763.47       1848.10        34.21 o                         
   9   5   2        939.13       1039.77        27.52 o                         
  10   5   2        539.40        583.82        27.81 o                         
  11   5   2          7.60         37.38        18.67 o                         
  12   5   2         65.77         83.28        25.16 o                         
  13   5   2        518.85        524.60        36.43 o                         
 -14   6   2        112.10         96.49        34.30 o                         
 -13   6   2         52.58         31.35        29.11 o                         
 -12   6   2          7.73         32.68        25.17 o                         
 -11   6   2         48.62         61.42        21.80 o                         
 -10   6   2          1.68        -16.04        16.04 o                         
  -9   6   2         42.43         46.55        14.13 o                         
  -8   6   2        732.89        702.79        13.71 o                         
  -7   6   2         96.61         93.96         7.22 o                         
  -6   6   2       3373.33       3101.52        47.57 o                         
  -5   6   2        354.23        450.76        10.27 o                         
  -4   6   2       1347.03       1422.50        22.97 o                         
  -3   6   2       2898.49       3248.60        45.77 o                         
  -2   6   2        296.74        396.66        12.56 o                         
  -1   6   2        936.64       1082.63        16.23 o                         
   0   6   2      17276.96      17875.83       232.37 o                         
   1   6   2       6184.81       6844.70        85.84 o                         
   2   6   2      14378.84      13615.33       177.45 o                         
   3   6   2       1591.80       1666.09        22.58 o                         
   4   6   2       6377.79       6159.93        72.24 o                         
   5   6   2         33.18         61.39         5.21 o                         
   6   6   2        134.29        177.71         7.41 o                         
   7   6   2          5.70         29.22         9.90 o                         
   8   6   2       4144.58       4100.64        64.20 o                         
   9   6   2         45.01         71.27        16.70 o                         
  10   6   2       5027.15       5241.65        87.68 o                         
  11   6   2          2.89         -2.72        19.09 o                         
  12   6   2       1488.70       1710.80        75.44 o                         
  13   6   2        114.88        113.07        37.13 o                         
 -14   7   2         88.81         53.91        34.48 o                         
 -13   7   2         20.11        -18.75        29.45 o                         
 -12   7   2         40.15         45.16        25.63 o                         
 -11   7   2        634.04        629.40        39.27 o                         
 -10   7   2         54.57         72.57        18.89 o                         
  -9   7   2       2927.30       2697.03        55.21 o                         
  -8   7   2          1.91          2.35         8.24 o                         
  -7   7   2        234.52        245.12         9.60 o                         
  -6   7   2        708.12        690.26        15.69 o                         
  -5   7   2       1388.29       1330.25        22.63 o                         
  -4   7   2       1252.76       1085.51        18.69 o                         
  -3   7   2       1043.52        865.54        18.52 o                         
  -2   7   2       3924.40       3986.93        58.65 o                         
  -1   7   2       2776.18       2806.87        39.52 o                         
   1   7   2        497.48        450.24         9.73 o                         
   2   7   2        391.70        368.21         8.40 o                         
   3   7   2        147.38        105.04         4.94 o                         
   4   7   2       8305.56       8395.22        97.87 o                         
   5   7   2       2094.51       2015.05        25.85 o                         
   6   7   2       8153.67       8465.61       107.37 o                         
   7   7   2        893.04        864.82        20.63 o                         
   8   7   2        924.61       1029.09        24.50 o                         
   9   7   2       1013.35       1043.12        26.09 o                         
  10   7   2        615.66        706.37        23.97 o                         
  11   7   2         62.42         82.30        25.55 o                         
  12   7   2        141.54        111.88        29.79 o                         
  13   7   2        426.62        465.44        40.57 o                         
 -14   8   2        358.82        360.37        37.88 o                         
 -13   8   2        628.21        645.20        36.78 o                         
 -12   8   2        558.59        532.81        35.37 o                         
 -11   8   2         40.95         31.59        22.16 o                         
 -10   8   2        428.08        383.94        23.29 o                         
  -9   8   2        782.49        735.11        26.13 o                         
  -8   8   2         27.12         23.73         9.52 o                         
  -7   8   2       3612.00       3473.52        57.19 o                         
  -6   8   2       2125.38       2037.86        33.28 o                         
  -5   8   2       4719.16       4555.80        67.89 o                         
  -4   8   2       6345.68       6598.85        96.62 o                         
  -3   8   2         86.43        146.28         7.13 o                         
  -2   8   2       1719.25       1788.54        29.47 o                         
  -1   8   2       2291.00       2412.68        35.24 o                         
   0   8   2       3682.95       4365.21        57.82 o                         
   1   8   2      10037.96      10278.83       148.74 o                         
   2   8   2         47.32         79.51         7.25 o                         
   3   8   2       4158.09       3813.03        51.38 o                         
   4   8   2       2619.34       2626.67        32.22 o                         
   5   8   2        789.24        811.36        13.49 o                         
   6   8   2         18.80         39.00         6.90 o                         
   7   8   2        301.24        265.33        12.44 o                         
   8   8   2        163.74        174.03        13.41 o                         
   9   8   2       2601.44       2810.81        49.28 o                         
  10   8   2         90.83         65.56        22.00 o                         
  11   8   2       1348.50       1456.26        61.65 o                         
  12   8   2         84.52        101.21        32.72 o                         
  13   8   2        239.74        285.87        38.69 o                         
 -13   9   2         42.81         42.61        31.34 o                         
 -12   9   2        369.85        344.79        29.87 o                         
 -11   9   2         93.70         93.23        23.71 o                         
 -10   9   2       3464.16       3293.81        74.61 o                         
  -9   9   2         27.54         28.87        16.91 o                         
  -8   9   2       2805.21       2670.49        43.83 o                         
  -7   9   2       2536.55       2608.17        44.77 o                         
  -6   9   2       1252.15       1241.79        23.08 o                         
  -5   9   2       2074.34       2053.23        33.04 o                         
  -4   9   2        714.43        576.97        12.46 o                         
  -3   9   2        576.54        577.98        13.21 o                         
  -2   9   2       5317.99       5050.76        84.16 o                         
  -1   9   2       3334.46       3509.30        49.40 o                         
   0   9   2       2185.09       1945.93        26.90 o                         
   1   9   2        433.25        382.57         8.72 o                         
   2   9   2        987.27        956.98        16.95 o                         
   3   9   2         25.51         18.34         5.15 o                         
   4   9   2        839.82        862.15        13.99 o                         
   5   9   2       5562.36       5562.11        71.49 o                         
   6   9   2       1398.12       1256.13        19.87 o                         
   7   9   2        669.11        656.17        16.81 o                         
   8   9   2        251.59        259.57        15.58 o                         
   9   9   2         86.80        114.24        19.19 o                         
  10   9   2         25.42         27.41        22.23 o                         
  11   9   2         14.06        -19.06        28.17 o                         
  12   9   2         54.37         71.49        33.74 o                         
  13   9   2         58.42         89.49        41.33 o                         
 -13  10   2        726.80        769.08        40.00 o                         
 -12  10   2         31.56          0.25        27.58 o                         
 -11  10   2       2037.05       2067.91        58.38 o                         
 -10  10   2         80.42         61.41        20.92 o                         
  -9  10   2        148.64        126.06        18.55 o                         
  -8  10   2        744.27        750.72        20.53 o                         
  -7  10   2        584.70        589.73        15.57 o                         
  -6  10   2       1023.13       1005.70        20.60 o                         
  -5  10   2       2336.53       2266.68        38.59 o                         
  -4  10   2       1517.74       1518.57        25.42 o                         
  -3  10   2      10672.00      10620.94       163.63 o                         
  -2  10   2        356.79        370.23        10.08 o                         
  -1  10   2       1490.31       1483.13        22.66 o                         
   0  10   2       1237.70       1247.53        19.33 o                         
   1  10   2       1581.91       1600.26        22.86 o                         
   2  10   2       1688.68       1548.87        22.48 o                         
   3  10   2         81.89         67.49         5.50 o                         
   4  10   2         94.76         90.92         5.99 o                         
   5  10   2         55.83         66.69         7.17 o                         
   6  10   2         89.42         85.82         8.35 o                         
   7  10   2        134.88        140.73        12.76 o                         
   8  10   2        246.32        233.65        16.45 o                         
   9  10   2          6.23         14.58        19.05 o                         
  10  10   2        103.60        113.60        25.83 o                         
  11  10   2          2.97        -20.28        28.70 o                         
  12  10   2         48.74         11.08        33.61 o                         
 -13  11   2         31.74         37.08        32.81 o                         
 -12  11   2         29.03         84.68        29.19 o                         
 -11  11   2       1118.05       1183.61        64.48 o                         
 -10  11   2       1246.57       1261.47        40.31 o                         
  -9  11   2       1922.78       2108.33        53.25 o                         
  -8  11   2       1550.32       1466.68        31.36 o                         
  -7  11   2       4106.05       4092.48        63.42 o                         
  -6  11   2        798.64        825.97        24.30 o                         
  -5  11   2       1319.36       1358.27        24.60 o                         
  -4  11   2          1.32         10.59         7.12 o                         
  -3  11   2       2349.90       2254.69        37.68 o                         
  -2  11   2        513.78        506.26        14.42 o                         
  -1  11   2       1749.22       1676.83        25.23 o                         
   0  11   2        105.92         95.48         5.46 o                         
   1  11   2       3885.40       3728.34        50.17 o                         
   2  11   2         21.66         43.97         5.08 o                         
   3  11   2         56.78         50.29         5.81 o                         
   4  11   2        780.24        760.48        14.42 o                         
   5  11   2        850.77        699.91        14.92 o                         
   6  11   2         80.71         72.14         9.56 o                         
   7  11   2        154.99        137.21        16.14 o                         
   8  11   2        340.40        308.42        21.40 o                         
   9  11   2         56.37         43.79        23.33 o                         
  10  11   2         96.43         32.61        25.87 o                         
  11  11   2         20.21         10.64        29.82 o                         
  12  11   2         22.77        -14.02        33.73 o                         
 -13  12   2         76.49         57.13        33.52 o                         
 -12  12   2       2153.89       2380.96        81.71 o                         
 -11  12   2         28.58         32.81        25.96 o                         
 -10  12   2        594.79        625.44        29.63 o                         
  -9  12   2         86.69         99.75        20.23 o                         
  -8  12   2         37.30         28.79        12.74 o                         
  -7  12   2        176.19        199.72        14.81 o                         
  -6  12   2       7383.78       7302.18       108.41 o                         
  -5  12   2        362.12        452.20        12.91 o                         
  -4  12   2       4556.69       4443.34        66.94 o                         
  -3  12   2        286.55        283.39        10.08 o                         
  -2  12   2       2135.65       2074.32        34.90 o                         
  -1  12   2        301.75        287.37         9.14 o                         
   0  12   2       1641.15       1816.26        28.84 o                         
   1  12   2          8.96         29.58         5.62 o                         
   2  12   2       1253.02       1133.52        18.86 o                         
   3  12   2        118.75        128.05         7.06 o                         
   4  12   2       1774.63       1722.52        27.61 o                         
   5  12   2         69.00         49.60         8.39 o                         
   6  12   2         30.87         24.00         9.87 o                         
   7  12   2        256.05        245.71        18.47 o                         
   8  12   2         61.06         52.58        19.74 o                         
   9  12   2          3.42         -5.51        22.86 o                         
  10  12   2        265.86        270.02        29.03 o                         
  11  12   2         89.73         69.78        31.44 o                         
  12  12   2        122.95        113.57        35.81 o                         
 -12  13   2         72.19        124.47        31.38 o                         
 -11  13   2         56.11         90.45        27.54 o                         
 -10  13   2       2190.20       2279.98        61.36 o                         
  -9  13   2       1038.71       1054.07        35.46 o                         
  -8  13   2       1058.70       1135.99        29.24 o                         
  -7  13   2        194.96        184.41        12.49 o                         
  -6  13   2       2166.40       2207.38        37.56 o                         
  -5  13   2         46.10         55.52         9.17 o                         
  -4  13   2       2502.28       2526.53        40.37 o                         
  -3  13   2        735.86        692.08        16.82 o                         
  -2  13   2        419.86        398.26        11.65 o                         
  -1  13   2       2063.82       1884.89        32.17 o                         
   0  13   2       2945.46       3017.86        48.86 o                         
   1  13   2       1002.23        925.85        18.73 o                         
   2  13   2       1461.63       1435.82        24.49 o                         
   3  13   2        606.20        562.21        17.05 o                         
   4  13   2        531.83        556.69        13.67 o                         
   5  13   2        716.19        721.20        25.07 o                         
   6  13   2         20.05         19.80        11.10 o                         
   7  13   2       1683.16       1661.51        40.69 o                         
   8  13   2        161.01        152.17        21.75 o                         
   9  13   2        110.83        117.29        25.15 o                         
  10  13   2         54.04         26.24        27.75 o                         
  11  13   2         66.51         55.28        32.04 o                         
 -12  14   2        163.88        144.53        32.18 o                         
 -11  14   2        339.35        299.74        30.32 o                         
 -10  14   2          0.17         -1.04        24.10 o                         
  -9  14   2          8.45         26.73        21.12 o                         
  -8  14   2        149.20        160.72        14.26 o                         
  -7  14   2        667.95        669.95        18.52 o                         
  -6  14   2         21.65         21.87        10.53 o                         
  -5  14   2       3642.52       3601.60        56.38 o                         
  -4  14   2        100.19        125.93         9.50 o                         
  -3  14   2       1097.56       1061.01        22.25 o                         
  -2  14   2       1055.13       1030.87        21.19 o                         
  -1  14   2        519.33        566.86        14.61 o                         
   0  14   2       4046.64       3934.13        62.82 o                         
   1  14   2       1143.43       1081.75        21.47 o                         
   2  14   2       3201.76       3006.29        46.39 o                         
   3  14   2       1655.05       1503.16        26.41 o                         
   4  14   2        220.18        242.30        10.21 o                         
   5  14   2        517.21        470.30        17.66 o                         
   6  14   2        273.57        238.35        13.74 o                         
   7  14   2         31.39         39.75        16.71 o                         
   8  14   2        431.26        482.65        33.59 o                         
   9  14   2        378.23        377.34        28.47 o                         
  10  14   2        408.86        386.12        32.01 o                         
  11  14   2        165.12        146.78        33.90 o                         
 -12  15   2        216.53        209.26        33.62 o                         
 -11  15   2         35.95          8.15        28.72 o                         
 -10  15   2         82.61        114.12        26.75 o                         
  -9  15   2        215.36        243.33        24.61 o                         
  -8  15   2         45.95         43.20        14.26 o                         
  -7  15   2        355.68        347.93        15.63 o                         
  -6  15   2         40.26         37.20        11.43 o                         
  -5  15   2       2719.97       2860.43        46.55 o                         
  -4  15   2        172.34        192.17        15.66 o                         
  -3  15   2         37.96         40.64         9.14 o                         
  -2  15   2       6507.27       6381.09       100.49 o                         
  -1  15   2          4.00         24.09         7.25 o                         
   0  15   2       1068.83        999.97        20.76 o                         
   1  15   2        592.64        587.57        18.84 o                         
   2  15   2        455.29        454.13        15.44 o                         
   3  15   2        361.46        350.64        13.61 o                         
   4  15   2       2666.92       2562.04        40.00 o                         
   5  15   2        239.41        232.94        12.73 o                         
   6  15   2       5178.15       5093.59        83.09 o                         
   7  15   2        112.21        143.70        18.67 o                         
   8  15   2        482.74        530.48        25.45 o                         
   9  15   2        163.14        162.58        27.26 o                         
  10  15   2         60.48         54.78        30.59 o                         
  11  15   2         18.12         23.47        34.19 o                         
 -11  16   2         40.11         40.57        30.41 o                         
 -10  16   2          7.30        -10.63        26.68 o                         
  -9  16   2        622.78        719.58        36.06 o                         
  -8  16   2         84.97         73.19        15.52 o                         
  -7  16   2        789.73        828.06        24.72 o                         
  -6  16   2       1592.12       1562.85        32.43 o                         
  -5  16   2        127.87        146.38        11.74 o                         
  -4  16   2         38.20         61.17        10.83 o                         
  -3  16   2          1.66         15.33         9.53 o                         
  -2  16   2        186.59        175.23        12.17 o                         
  -1  16   2       3744.88       3679.82        64.26 o                         
   0  16   2        323.02        376.19        13.26 o                         
   1  16   2       1964.18       1962.68        34.81 o                         
   2  16   2       3911.66       3769.63        61.55 o                         
   3  16   2       3569.46       3433.16        53.58 o                         
   4  16   2         29.62         78.18        13.07 o                         
   5  16   2       1110.96       1040.94        24.66 o                         
   6  16   2         20.72         21.80        14.02 o                         
   7  16   2        239.14        239.73        24.06 o                         
   8  16   2         18.22         16.78        21.46 o                         
   9  16   2        891.96        911.48        37.38 o                         
  10  16   2        386.79        412.12        33.99 o                         
 -11  17   2        223.80        194.29        33.22 o                         
 -10  17   2          3.01        -27.75        27.75 o                         
  -9  17   2         54.36         59.05        25.97 o                         
  -8  17   2        246.90        248.37        18.68 o                         
  -7  17   2        261.21        275.39        16.60 o                         
  -6  17   2        383.88        382.84        16.33 o                         
  -5  17   2       1926.23       1770.40        33.62 o                         
  -4  17   2        157.66        168.84        14.49 o                         
  -3  17   2        704.40        781.48        28.83 o                         
  -2  17   2          5.70          8.39        10.28 o                         
  -1  17   2       2936.47       2785.05        50.73 o                         
   0  17   2       1153.65       1133.60        24.00 o                         
   1  17   2        206.72        241.56        11.55 o                         
   2  17   2        112.27        149.28        15.00 o                         
   3  17   2        945.39        882.29        26.75 o                         
   4  17   2       1131.79       1070.92        24.90 o                         
   5  17   2       3470.43       3499.93        56.80 o                         
   6  17   2        205.24        237.52        16.64 o                         
   7  17   2       1903.88       1896.44        48.49 o                         
   8  17   2         33.68          5.57        22.54 o                         
   9  17   2       1084.87       1000.05        39.59 o                         
  10  17   2         99.73        134.03        32.83 o                         
 -10  18   2         34.58         32.17        30.42 o                         
  -9  18   2        240.65        252.15        28.65 o                         
  -8  18   2       1019.08       1064.91        27.46 o                         
  -7  18   2        162.21        152.57        16.27 o                         
  -6  18   2       1036.66       1017.43        24.54 o                         
  -5  18   2          5.78         -9.79        12.37 o                         
  -4  18   2       1133.36       1120.75        27.72 o                         
  -3  18   2        679.72        620.21        19.08 o                         
  -2  18   2         15.39         22.84        11.27 o                         
  -1  18   2       1201.19       1113.64        26.72 o                         
   0  18   2       2827.63       2728.40        50.33 o                         
   1  18   2        192.94        215.11        12.07 o                         
   2  18   2       1770.60       1752.09        36.55 o                         
   3  18   2        380.00        377.03        16.24 o                         
   4  18   2       1298.36       1278.30        30.02 o                         
   5  18   2        263.91        227.15        15.26 o                         
   6  18   2         10.00         10.18        15.65 o                         
   7  18   2         57.90         76.40        21.52 o                         
   8  18   2        859.37        839.72        32.29 o                         
   9  18   2         17.59         18.84        29.76 o                         
 -10  19   2         70.13         55.81        31.24 o                         
  -9  19   2        654.59        576.20        30.73 o                         
  -8  19   2          7.16          7.42        18.41 o                         
  -7  19   2        649.69        656.53        22.52 o                         
  -6  19   2        229.13        248.54        16.83 o                         
  -5  19   2        351.10        340.94        21.21 o                         
  -4  19   2       1695.03       1649.07        37.29 o                         
  -3  19   2         65.54         71.93        13.51 o                         
  -2  19   2       2297.36       2158.65        43.04 o                         
  -1  19   2       1025.27        947.90        26.10 o                         
   0  19   2        162.87        197.44        13.53 o                         
   1  19   2        599.27        618.99        21.37 o                         
   2  19   2          2.76          4.27        12.80 o                         
   3  19   2        199.40        184.32        15.24 o                         
   4  19   2       1200.43       1116.26        28.94 o                         
   5  19   2        411.17        427.12        20.35 o                         
   6  19   2       1778.59       1766.95        42.71 o                         
   7  19   2         40.44         18.21        23.42 o                         
   8  19   2        711.96        693.85        38.30 o                         
   9  19   2         29.25        -25.85        31.67 o                         
  -9  20   2         53.57         35.09        26.51 o                         
  -8  20   2         99.41         98.48        20.72 o                         
  -7  20   2        126.09        122.59        19.30 o                         
  -6  20   2         46.37         58.16        17.10 o                         
  -5  20   2       1399.23       1353.83        34.26 o                         
  -4  20   2        620.57        590.04        21.36 o                         
  -3  20   2        359.70        344.01        17.52 o                         
  -2  20   2        119.60        104.44        14.18 o                         
  -1  20   2        240.67        279.70        22.59 o                         
   0  20   2        782.23        717.39        21.23 o                         
   1  20   2        513.96        551.61        28.86 o                         
   2  20   2        564.19        523.71        21.56 o                         
   3  20   2        278.45        296.63        17.85 o                         
   4  20   2          3.14          9.35        15.37 o                         
   5  20   2          7.55        -17.36        17.36 o                         
   6  20   2         20.84         37.94        19.49 o                         
   7  20   2         40.39         14.22        27.15 o                         
   8  20   2          6.73         20.23        28.54 o                         
  -8  21   2       1448.72       1508.86        65.04 o                         
  -7  21   2        158.70        167.75        20.94 o                         
  -6  21   2        398.47        342.13        20.88 o                         
  -5  21   2        125.21        122.19        17.27 o                         
  -4  21   2          5.20          7.83        14.99 o                         
  -3  21   2         34.21         32.04        15.30 o                         
  -2  21   2         74.76         87.48        15.15 o                         
  -1  21   2          7.36          2.67        14.03 o                         
   0  21   2        616.64        647.74        23.69 o                         
   1  21   2        163.44        172.94        17.79 o                         
   2  21   2        101.59        109.20        17.82 o                         
   3  21   2          8.26          6.74        17.71 o                         
   4  21   2          1.73        -16.32        16.32 o                         
   5  21   2        360.20        395.59        22.68 o                         
   6  21   2        173.75        188.64        22.38 o                         
   7  21   2         10.97        -18.08        34.25 o                         
  -8  22   2         92.88         55.08        46.86 o                         
  -7  22   2        200.07        199.35        22.53 o                         
  -6  22   2        319.63        274.64        21.33 o                         
  -5  22   2        578.56        570.18        25.09 o                         
  -4  22   2        169.25        170.08        17.72 o                         
  -3  22   2       1003.62       1152.60        31.47 o                         
  -2  22   2        147.93        138.33        16.83 o                         
  -1  22   2        148.80        146.06        18.57 o                         
   0  22   2          0.81        -14.66        16.85 o                         
   1  22   2          8.85         -0.01        17.48 o                         
   2  22   2         87.68         95.16        18.97 o                         
   3  22   2         41.47         53.79        20.01 o                         
   4  22   2         42.39         45.07        19.39 o                         
   5  22   2         36.51         14.76        20.56 o                         
   6  22   2         25.70         -6.54        22.43 o                         
   7  22   2          2.80         -8.21        30.43 o                         
  -7  23   2        989.61       1067.50        46.47 o                         
  -6  23   2        156.71        176.84        21.88 o                         
  -5  23   2        145.55        137.23        19.90 o                         
  -4  23   2          0.18         -9.58        17.58 o                         
  -3  23   2         53.09         43.78        17.81 o                         
  -2  23   2        139.08        110.34        19.96 o                         
  -1  23   2        248.03        338.01        22.28 o                         
   0  23   2        168.60        166.97        20.09 o                         
   1  23   2       1105.31       1237.14        36.96 o                         
   2  23   2          0.65        -10.22        20.07 o                         
   3  23   2         14.14          8.01        21.10 o                         
   4  23   2         84.57        114.43        22.73 o                         
   5  23   2         39.13          0.41        23.66 o                         
   6  23   2         43.94          6.99        24.45 o                         
  -5  24   2        303.31        331.97        22.85 o                         
  -4  24   2        673.78        667.94        25.51 o                         
  -3  24   2        379.18        410.60        25.67 o                         
  -2  24   2        118.47        112.95        21.85 o                         
  -1  24   2        233.88        214.54        22.23 o                         
   0  24   2          2.80          8.26        20.32 o                         
   1  24   2        225.76        243.40        22.99 o                         
   2  24   2        667.70        699.03        29.53 o                         
   3  24   2         94.40        138.97        24.00 o                         
   4  24   2         94.33        132.09        25.09 o                         
  -4  25   2         32.36         38.00        22.38 o                         
  -3  25   2         43.72         31.58        23.24 o                         
  -2  25   2        455.12        478.99        30.79 o                         
  -1  25   2        450.60        451.91        26.77 o                         
   0  25   2        237.52        215.48        23.96 o                         
   1  25   2         22.76         -8.71        22.58 o                         
   2  25   2        103.02        121.38        24.29 o                         
   3  25   2        168.03        218.75        25.98 o                         
 -13   0   3         21.78          0.38        42.89 o                         
 -11   0   3       2457.48       2388.25        65.20 o                         
  -9   0   3       4365.47       4856.11       111.00 o                         
  -7   0   3       3471.74       3624.59        67.27 o                         
  -5   0   3        116.88        108.16        15.16 o                         
  -3   0   3      18563.58      19460.49       342.47 o                         
  -1   0   3       1357.37       1343.49        24.76 o                         
   1   0   3       7534.88       7155.06       138.49 o                         
   3   0   3       2673.33       2751.45        50.18 o                         
   5   0   3       1422.46       1430.01        36.79 o                         
   7   0   3         92.86         84.35        16.54 o                         
   9   0   3        888.78        879.04        30.37 o                         
  11   0   3        467.35        460.51        31.74 o                         
  13   0   3        101.50        119.52        37.62 o                         
 -14   1   3        569.97        493.48        40.42 o                         
 -13   1   3        399.33        425.19        30.33 o                         
 -12   1   3         24.20         -1.22        18.71 o                         
 -11   1   3        873.73        840.31        24.95 o                         
 -10   1   3        491.38        482.19        22.02 o                         
  -9   1   3        362.58        289.17        13.54 o                         
  -8   1   3        605.56        634.98        13.74 o                         
  -7   1   3       1133.48       1078.96        19.98 o                         
  -6   1   3       2472.13       2523.51        33.65 o                         
  -5   1   3       3340.36       3194.23        41.36 o                         
  -4   1   3         54.08         77.66         4.50 o                         
  -3   1   3        222.71        254.69         5.19 o                         
  -2   1   3       8471.79       9156.21       114.35 o                         
  -1   1   3        931.58       1080.82        14.38 o                         
   0   1   3      12615.33      12641.56       172.31 o                         
   1   1   3      16942.63      17229.44       214.29 o                         
   2   1   3        581.93        579.97         9.29 o                         
   3   1   3        125.53        195.85         6.87 o                         
   4   1   3        411.74        410.22        11.75 o                         
   5   1   3       2844.78       2938.95        45.14 o                         
   6   1   3       2606.98       2612.57        44.23 o                         
   7   1   3         42.15         46.93        11.25 o                         
   8   1   3       1153.35       1074.32        29.74 o                         
   9   1   3          8.85        -15.35        15.35 o                         
  10   1   3          4.34          3.15        16.54 o                         
  11   1   3         82.70         72.61        19.82 o                         
  12   1   3          4.30         -5.59        22.43 o                         
  13   1   3         76.19         65.08        26.12 o                         
 -14   2   3         82.73         35.00        33.77 o                         
 -13   2   3        355.08        321.29        28.12 o                         
 -12   2   3       1151.32       1222.25        55.31 o                         
 -11   2   3        108.90        107.68        16.57 o                         
 -10   2   3       3923.55       3837.97        64.66 o                         
  -9   2   3        786.65        729.33        19.14 o                         
  -8   2   3         46.46         59.80         7.44 o                         
  -7   2   3       2691.25       2763.33        38.76 o                         
  -6   2   3         17.38         58.39         5.18 o                         
  -5   2   3       7189.14       7001.13        84.90 o                         
  -4   2   3        436.00        322.85         6.45 o                         
  -3   2   3         24.17         66.73         4.52 o                         
  -2   2   3        947.49       1278.30        17.07 o                         
  -1   2   3        284.77        405.51         5.75 o                         
   0   2   3       3723.97       3799.21        52.34 o                         
   1   2   3        261.77        397.77         6.95 o                         
   2   2   3       3839.23       3777.80        49.94 o                         
   3   2   3       5146.51       4879.07        61.59 o                         
   4   2   3        126.18        108.78         6.64 o                         
   5   2   3       1244.78       1211.98        21.73 o                         
   6   2   3         57.44         59.15         9.69 o                         
   7   2   3        375.02        400.49        15.60 o                         
   8   2   3         13.65          4.26        12.44 o                         
   9   2   3          7.56        -15.69        15.69 o                         
  10   2   3        943.60        953.70        28.92 o                         
  11   2   3        237.40        227.70        22.09 o                         
  12   2   3        263.33        235.75        23.94 o                         
  13   2   3        159.14        161.63        26.62 o                         
 -14   3   3        608.98        459.04        41.24 o                         
 -13   3   3         23.60         57.28        24.93 o                         
 -12   3   3        423.23        416.42        24.62 o                         
 -11   3   3        648.41        642.30        29.32 o                         
 -10   3   3        142.14        134.46        13.76 o                         
  -9   3   3       3409.02       3451.04        57.78 o                         
  -8   3   3         91.77         74.21         7.69 o                         
  -7   3   3       4195.26       3950.67        51.67 o                         
  -5   3   3        359.96        381.35         7.64 o                         
  -4   3   3         76.10        178.67         5.60 o                         
  -3   3   3       1170.85       1321.63        18.79 o                         
  -2   3   3       7220.80       7957.68        95.65 o                         
  -1   3   3       6216.34       5649.02        76.86 o                         
   0   3   3      38943.54      42818.93       613.50 o                         
   1   3   3       5468.85       5729.29        78.74 o                         
   2   3   3       4419.14       4236.95        55.98 o                         
   4   3   3        595.44        679.29        10.98 o                         
   5   3   3       1389.21       1280.18        19.52 o                         
   6   3   3        322.55        326.95        14.75 o                         
   7   3   3       3191.56       3291.76        52.08 o                         
   8   3   3          1.23        -12.21        12.21 o                         
   9   3   3        995.94        984.63        24.75 o                         
  10   3   3        802.50        763.65        25.13 o                         
  11   3   3         96.24        110.84        20.29 o                         
  12   3   3         74.72        105.43        23.20 o                         
  13   3   3         56.58         71.37        26.34 o                         
 -14   4   3        405.58        459.00        39.95 o                         
 -13   4   3        709.44        614.60        48.81 o                         
 -12   4   3        611.02        583.81        27.03 o                         
 -11   4   3        468.76        458.61        27.54 o                         
 -10   4   3        187.50        181.67        16.96 o                         
  -9   4   3        240.09        271.99        13.17 o                         
  -8   4   3        440.07        450.42        11.54 o                         
  -6   4   3       9431.26       9280.50       117.10 o                         
  -4   4   3      16394.67      17484.58       218.16 o                         
  -3   4   3       1653.46       1806.19        32.15 o                         
  -2   4   3      15124.56      16259.44       211.61 o                         
  -1   4   3        640.04        795.76        11.25 o                         
   0   4   3      13711.63      14799.71       192.53 o                         
   1   4   3        133.58        209.27         9.68 o                         
   2   4   3      22700.46      21931.72       285.17 o                         
   3   4   3        363.61        331.55         8.12 o                         
   4   4   3      10124.26       9905.96       124.25 o                         
   5   4   3         30.63         27.38         5.17 o                         
   6   4   3       8696.53       8753.26       128.30 o                         
   7   4   3         62.30         60.32        10.85 o                         
   8   4   3         62.26         85.20        13.10 o                         
   9   4   3        173.01        195.75        16.40 o                         
  10   4   3         14.21         -9.28        18.81 o                         
  11   4   3        186.31        168.96        20.53 o                         
  12   4   3        262.64        239.55        23.98 o                         
  13   4   3         22.99         10.61        30.49 o                         
 -14   5   3         27.98        -20.56        32.07 o                         
 -13   5   3         50.64         37.89        27.90 o                         
 -12   5   3        430.98        321.37        26.45 o                         
 -11   5   3        535.62        473.26        22.93 o                         
 -10   5   3       2739.62       2648.18        55.63 o                         
  -9   5   3        812.58        857.62        26.36 o                         
  -8   5   3       2759.29       2833.43        38.75 o                         
  -7   5   3        739.99        726.04        14.87 o                         
  -6   5   3        537.60        505.40        10.62 o                         
  -5   5   3          1.09         10.92         4.75 o                         
  -4   5   3       3111.73       3329.13        44.94 o                         
  -3   5   3       5291.68       5472.38        75.82 o                         
  -2   5   3      23894.41      25422.46       365.31 o                         
  -1   5   3      24778.91      26222.72       376.27 o                         
   0   5   3      26097.29      26861.23       348.82 o                         
   1   5   3       5496.58       5355.73        73.95 o                         
   2   5   3       5836.23       5384.88        71.03 o                         
   3   5   3       1195.55       1234.41        18.74 o                         
   4   5   3        528.03        518.68        10.33 o                         
   5   5   3         79.19         57.94         5.60 o                         
   6   5   3       3892.73       3873.52        59.22 o                         
   7   5   3       1177.59       1044.85        23.64 o                         
   8   5   3       1024.54        969.33        23.61 o                         
   9   5   3       1159.93       1151.41        33.50 o                         
  10   5   3       1174.51       1193.30        31.08 o                         
  11   5   3        160.24        189.11        20.75 o                         
  12   5   3         66.30         59.21        23.47 o                         
  13   5   3         37.48         64.46        34.68 o                         
 -14   6   3         39.10         31.40        32.82 o                         
 -13   6   3        441.40        514.86        33.10 o                         
 -12   6   3          1.04         11.31        23.77 o                         
 -11   6   3        119.79        141.65        21.98 o                         
 -10   6   3        130.92        107.63        19.12 o                         
  -9   6   3        179.96        287.06        18.92 o                         
  -8   6   3        129.57        122.92         8.97 o                         
  -7   6   3       7003.63       6888.22        91.98 o                         
  -6   6   3       1522.65       1731.67        34.59 o                         
  -5   6   3      18456.19      19369.04       265.04 o                         
  -4   6   3        168.44        245.27         6.84 o                         
  -3   6   3       4504.55       4398.79        61.40 o                         
  -2   6   3       1846.62       2156.69        30.88 o                         
  -1   6   3       1269.69       1341.25        19.91 o                         
   0   6   3       1086.59       1335.63        18.04 o                         
   1   6   3       6715.57       6468.74        85.00 o                         
   2   6   3       3631.53       3729.35        49.80 o                         
   3   6   3      20531.38      19794.65       246.86 o                         
   5   6   3      14024.27      13514.29       162.76 o                         
   7   6   3       2575.78       2624.82        43.42 o                         
   8   6   3          6.04         25.37        13.22 o                         
   9   6   3        269.07        276.61        17.41 o                         
  10   6   3          9.01         20.08        18.35 o                         
  11   6   3        545.16        520.99        26.36 o                         
  12   6   3         51.01         83.90        31.09 o                         
  13   6   3       1072.22       1158.36        52.01 o                         
 -14   7   3        256.79        303.54        36.11 o                         
 -13   7   3          1.96        -12.65        28.17 o                         
 -12   7   3          3.62         20.72        24.58 o                         
 -11   7   3       1104.25       1097.13        56.01 o                         
 -10   7   3       1217.66       1218.30        38.02 o                         
  -9   7   3       1796.56       1824.28        39.28 o                         
  -8   7   3       2657.47       2659.45        40.70 o                         
  -7   7   3        123.34        129.31         8.97 o                         
  -6   7   3        234.21        219.73         9.65 o                         
  -5   7   3       1461.19       1497.49        22.63 o                         
  -4   7   3        701.74        699.20        13.21 o                         
  -3   7   3       4186.25       4438.88        62.00 o                         
  -2   7   3       4012.32       3775.32        56.15 o                         
  -1   7   3      27864.96      28544.26       388.90 o                         
   0   7   3       5349.88       5070.32        63.97 o                         
   1   7   3      10438.63      10244.63       128.22 o                         
   2   7   3       1221.66       1205.55        17.84 o                         
   3   7   3       5436.44       5517.76        70.12 o                         
   4   7   3        583.18        598.37        11.57 o                         
   5   7   3         53.61         88.24         6.05 o                         
   6   7   3        685.62        629.41        15.25 o                         
   7   7   3       3303.12       3179.92        51.00 o                         
   8   7   3       3602.28       3795.80        60.75 o                         
   9   7   3       3279.03       3346.18        56.66 o                         
  10   7   3        344.60        432.30        21.32 o                         
  11   7   3        771.15        812.76        33.99 o                         
  12   7   3          9.82         46.57        31.83 o                         
  13   7   3         68.90         77.28        38.60 o                         
 -14   8   3        872.07        887.41        42.94 o                         
 -13   8   3        118.21        100.64        29.98 o                         
 -12   8   3        726.01        732.09        33.69 o                         
 -11   8   3       1089.28       1022.27        34.90 o                         
 -10   8   3        263.15        230.53        21.06 o                         
  -9   8   3        512.49        501.13        19.66 o                         
  -8   8   3        446.98        529.63        24.91 o                         
  -7   8   3       1447.91       1470.08        26.56 o                         
  -6   8   3       4429.87       4137.42        62.60 o                         
  -5   8   3        486.25        522.96        12.66 o                         
  -4   8   3       4569.45       4472.16        62.98 o                         
  -3   8   3         27.89         40.00         4.89 o                         
  -2   8   3       1238.36       1104.67        17.50 o                         
  -1   8   3         81.90         64.53         5.57 o                         
   0   8   3       1849.73       1967.84        27.21 o                         
   1   8   3        790.42        809.85        12.50 o                         
   2   8   3       3295.26       2785.33        37.98 o                         
   3   8   3        332.68        336.25         9.91 o                         
   4   8   3      11471.17      11157.90       140.31 o                         
   5   8   3       1341.86       1379.12        19.52 o                         
   6   8   3       4059.60       4030.01        58.35 o                         
   7   8   3       1226.04       1189.14        25.95 o                         
   8   8   3          3.55          8.67        13.35 o                         
   9   8   3        165.15        200.08        17.05 o                         
  10   8   3        294.81        285.71        22.86 o                         
  11   8   3         59.56         53.56        27.50 o                         
  12   8   3        542.79        543.43        36.03 o                         
 -14   9   3         77.01         41.76        34.11 o                         
 -13   9   3        120.31        132.40        30.96 o                         
 -12   9   3        635.73        679.61        70.37 o                         
 -11   9   3         61.45         64.58        23.21 o                         
 -10   9   3        767.20        740.99        30.30 o                         
  -9   9   3       1007.60       1045.64        27.12 o                         
  -8   9   3        221.79        222.08        14.41 o                         
  -7   9   3       2061.84       1953.07        35.59 o                         
  -6   9   3        423.03        487.78        14.80 o                         
  -5   9   3       1567.93       1344.78        23.54 o                         
  -4   9   3       1145.67       1084.27        18.36 o                         
  -3   9   3        949.04        911.83        18.69 o                         
  -2   9   3        760.56        674.53        14.77 o                         
  -1   9   3       2953.56       2761.69        39.43 o                         
   0   9   3       2448.07       2436.93        37.03 o                         
   1   9   3       5867.29       5842.41        74.00 o                         
   2   9   3        332.57        347.01         7.73 o                         
   3   9   3        142.81        186.26         6.60 o                         
   4   9   3         10.79         36.39         6.22 o                         
   5   9   3       3587.40       3387.29        41.60 o                         
   6   9   3        125.51        127.30         8.71 o                         
   7   9   3        655.46        664.48        17.62 o                         
   8   9   3        567.39        520.86        18.24 o                         
   9   9   3        251.78        314.85        20.52 o                         
  10   9   3        693.01        650.23        29.88 o                         
  11   9   3         16.12         26.50        27.78 o                         
  12   9   3        257.44        212.43        33.41 o                         
 -13  10   3        235.26        211.98        32.20 o                         
 -12  10   3        705.95        779.11        59.58 o                         
 -11  10   3         94.63         72.76        23.43 o                         
 -10  10   3       2328.51       2239.59        56.88 o                         
  -9  10   3          3.62         -1.63        13.50 o                         
  -8  10   3       1222.26       1266.70        26.47 o                         
  -7  10   3         43.59         36.74        11.20 o                         
  -6  10   3        117.48        149.42         9.35 o                         
  -5  10   3       2161.17       2218.21        35.71 o                         
  -4  10   3        875.12        884.14        17.31 o                         
  -3  10   3       1031.49        970.79        17.86 o                         
  -2  10   3        645.04        595.71        12.13 o                         
  -1  10   3        558.99        517.58        12.69 o                         
   0  10   3        139.18        158.15         7.29 o                         
   1  10   3       1261.33       1177.62        18.11 o                         
   2  10   3         52.33         40.14         5.86 o                         
   3  10   3       2079.06       1985.09        28.82 o                         
   4  10   3        107.16         97.07         7.55 o                         
   5  10   3       2854.33       2723.53        37.45 o                         
   6  10   3         60.76         49.00         8.55 o                         
   7  10   3          9.59         -0.81        12.99 o                         
   8  10   3        315.59        301.57        18.16 o                         
   9  10   3        227.79        189.26        22.40 o                         
  10  10   3        535.36        558.72        29.48 o                         
  11  10   3        105.14         93.18        29.36 o                         
  12  10   3         88.41        111.03        36.09 o                         
 -13  11   3         96.49         89.60        32.06 o                         
 -12  11   3        371.10        395.88        31.07 o                         
 -11  11   3         83.23         99.38        27.85 o                         
 -10  11   3        537.66        518.80        26.64 o                         
  -9  11   3         58.03         43.29        14.19 o                         
  -8  11   3        654.30        669.90        20.32 o                         
  -7  11   3        790.26        780.55        18.92 o                         
  -6  11   3       2190.17       2119.66        35.57 o                         
  -5  11   3        203.28        219.45         9.70 o                         
  -4  11   3        445.89        494.98        12.45 o                         
  -3  11   3         46.08         56.62         7.20 o                         
  -2  11   3        909.44        833.91        15.32 o                         
  -1  11   3        258.34        295.23         8.07 o                         
   0  11   3         36.05         29.41         4.86 o                         
   1  11   3        366.57        432.13        10.58 o                         
   2  11   3        326.84        355.70        12.27 o                         
   3  11   3         59.19         52.14         7.07 o                         
   4  11   3        138.87        124.33         8.19 o                         
   5  11   3        428.91        320.87        10.16 o                         
   6  11   3         23.99         24.44         9.52 o                         
   7  11   3         63.65         63.99        13.37 o                         
   8  11   3        440.92        497.37        29.57 o                         
   9  11   3          0.92          5.16        21.52 o                         
  10  11   3          4.85         -7.72        27.34 o                         
  11  11   3          4.43        -19.10        31.62 o                         
  12  11   3        271.00        251.89        37.62 o                         
 -13  12   3        212.31        197.17        33.52 o                         
 -12  12   3         18.56         49.66        28.62 o                         
 -11  12   3       1432.15       1506.46        48.88 o                         
 -10  12   3        196.28        170.24        31.66 o                         
  -9  12   3        715.50        807.45        26.73 o                         
  -8  12   3         16.72         26.75        12.91 o                         
  -7  12   3         16.47         11.83        10.41 o                         
  -6  12   3        125.69        122.21        10.13 o                         
  -5  12   3        161.02        205.46        10.07 o                         
  -4  12   3        640.34        688.52        16.23 o                         
  -3  12   3       1429.25       1363.65        25.33 o                         
  -2  12   3        183.81        168.05         8.54 o                         
  -1  12   3         14.99         21.42         5.85 o                         
   0  12   3        595.38        574.27        14.86 o                         
   1  12   3        238.52        219.27         8.92 o                         
   2  12   3        222.80        239.50         9.10 o                         
   3  12   3       1074.79       1129.19        21.71 o                         
   4  12   3        319.53        287.42        14.37 o                         
   5  12   3       1173.34       1086.13        20.98 o                         
   6  12   3        361.09        474.74        14.61 o                         
   7  12   3         51.61         44.94        14.05 o                         
   8  12   3         23.00         31.32        20.71 o                         
   9  12   3        595.29        570.85        30.17 o                         
  10  12   3         11.63         -7.47        28.01 o                         
  11  12   3        279.75        278.54        34.19 o                         
 -13  13   3        561.44        500.91        78.32 o                         
 -12  13   3          5.13        -24.69        29.33 o                         
 -11  13   3        115.70        105.73        26.68 o                         
 -10  13   3         62.39         68.65        23.37 o                         
  -9  13   3         39.09         36.15        15.53 o                         
  -8  13   3        864.59        923.86        29.32 o                         
  -7  13   3        442.23        418.25        15.75 o                         
  -6  13   3        406.68        383.97        13.73 o                         
  -5  13   3         91.45        124.91         9.80 o                         
  -4  13   3         21.89         60.92         8.39 o                         
  -3  13   3         27.22         30.52         8.09 o                         
  -2  13   3       1025.25        972.93        20.17 o                         
  -1  13   3       2438.23       2432.06        37.97 o                         
   0  13   3       4427.71       4123.20        61.70 o                         
   1  13   3        117.46        108.09         7.86 o                         
   2  13   3        478.32        496.40        18.77 o                         
   3  13   3          8.40         15.19         8.65 o                         
   4  13   3         97.22         93.62         9.68 o                         
   5  13   3        119.14        104.97        10.29 o                         
   6  13   3       1604.29       1606.39        30.93 o                         
   7  13   3         30.48         23.28        16.52 o                         
   8  13   3        813.47        781.15        40.40 o                         
   9  13   3         76.07         49.18        25.70 o                         
  10  13   3        142.56        154.03        30.19 o                         
  11  13   3         36.76         16.17        33.77 o                         
 -12  14   3        603.32        688.03        51.61 o                         
 -11  14   3         15.40         43.99        27.17 o                         
 -10  14   3        194.46        182.77        25.56 o                         
  -9  14   3         50.77         62.33        18.15 o                         
  -8  14   3         58.14         58.61        13.72 o                         
  -7  14   3       2046.56       2099.81        38.07 o                         
  -6  14   3         37.15         42.33        10.90 o                         
  -5  14   3       4099.07       4184.10        64.60 o                         
  -4  14   3        458.97        433.20        12.93 o                         
  -3  14   3         52.34         85.73         9.17 o                         
  -2  14   3        699.95        658.35        17.07 o                         
  -1  14   3        416.99        410.89        15.36 o                         
   0  14   3         11.68         25.93         7.85 o                         
   1  14   3       1520.91       1420.23        26.39 o                         
   2  14   3       2215.82       2107.06        34.31 o                         
   3  14   3       2850.53       2785.37        44.04 o                         
   4  14   3       1529.98       1482.74        27.98 o                         
   5  14   3       1504.37       1484.05        28.72 o                         
   6  14   3        218.53        248.23        14.54 o                         
   7  14   3        266.58        209.88        19.10 o                         
   8  14   3          0.53         25.65        22.50 o                         
   9  14   3         73.07         67.55        26.65 o                         
  10  14   3        294.24        249.14        32.05 o                         
  11  14   3         11.54         33.96        34.42 o                         
 -12  15   3        264.44        317.20        38.52 o                         
 -11  15   3        651.47        726.26        52.00 o                         
 -10  15   3        106.16         77.60        34.41 o                         
  -9  15   3       1838.41       1845.37        45.90 o                         
  -8  15   3         81.03        101.64        14.79 o                         
  -7  15   3        900.59        905.30        22.64 o                         
  -6  15   3        128.21        171.07        12.65 o                         
  -5  15   3        443.65        476.12        19.67 o                         
  -4  15   3         70.16         53.89         9.54 o                         
  -3  15   3       7109.23       6834.29       107.60 o                         
  -2  15   3         50.24         46.64         8.94 o                         
  -1  15   3       5672.90       5335.18        84.62 o                         
   0  15   3        894.20        900.99        19.54 o                         
   1  15   3       1635.45       1658.72        30.22 o                         
   2  15   3        284.00        295.05        10.86 o                         
   3  15   3       1504.58       1538.28        29.12 o                         
   4  15   3          3.32         15.55         9.61 o                         
   5  15   3        395.95        389.78        15.56 o                         
   6  15   3         54.20         40.44        13.97 o                         
   7  15   3       1049.38       1111.88        33.54 o                         
   8  15   3         24.79         28.13        21.62 o                         
   9  15   3        756.58        804.47        50.55 o                         
  10  15   3         45.80         27.99        31.58 o                         
 -11  16   3         30.34         57.82        29.52 o                         
 -10  16   3         10.77          4.24        26.38 o                         
  -9  16   3        102.85        111.37        22.87 o                         
  -8  16   3        942.65        965.91        30.13 o                         
  -7  16   3       1273.78       1247.26        29.48 o                         
  -6  16   3        920.81        993.44        23.66 o                         
  -5  16   3        863.95        937.24        22.64 o                         
  -4  16   3       3623.48       3759.87        62.59 o                         
  -3  16   3        524.55        531.78        20.05 o                         
  -2  16   3       2290.20       2106.94        37.77 o                         
  -1  16   3        429.10        464.43        14.86 o                         
   0  16   3        437.01        439.70        13.19 o                         
   1  16   3       2395.52       2108.77        37.13 o                         
   2  16   3        563.35        493.53        23.18 o                         
   3  16   3        309.47        328.50        16.43 o                         
   4  16   3       3679.11       3535.06        56.10 o                         
   5  16   3        765.55        822.77        22.04 o                         
   6  16   3       2019.40       2142.16        42.44 o                         
   7  16   3        470.89        521.69        27.15 o                         
   8  16   3         20.85         36.35        23.19 o                         
   9  16   3         65.98         71.96        31.55 o                         
  10  16   3         29.26         75.30        32.20 o                         
 -11  17   3          9.99         15.15        30.85 o                         
 -10  17   3        629.44        612.14        34.57 o                         
  -9  17   3         90.97        124.49        25.87 o                         
  -8  17   3       2353.21       2377.67        45.49 o                         
  -7  17   3        533.30        627.55        20.34 o                         
  -6  17   3         92.80        109.62        13.67 o                         
  -5  17   3        170.07        205.16        13.42 o                         
  -4  17   3       1197.75       1119.52        26.52 o                         
  -3  17   3         18.96         48.48        10.98 o                         
  -2  17   3       2429.53       2209.51        42.28 o                         
  -1  17   3        401.86        401.51        14.61 o                         
   0  17   3       5828.95       5629.42        96.13 o                         
   1  17   3        396.65        411.71        13.88 o                         
   2  17   3       2851.39       2760.36        47.18 o                         
   3  17   3         65.51         61.10        11.39 o                         
   4  17   3          6.11         35.49        11.80 o                         
   5  17   3         25.69         30.08        13.89 o                         
   6  17   3        140.95        134.08        16.45 o                         
   7  17   3        614.23        595.83        30.11 o                         
   8  17   3       1602.97       1669.60        50.81 o                         
   9  17   3        204.39        249.49        31.80 o                         
 -10  18   3         49.25         84.86        30.04 o                         
  -9  18   3          0.63          4.81        25.99 o                         
  -8  18   3        630.18        596.28        23.53 o                         
  -7  18   3        804.39        778.11        22.79 o                         
  -6  18   3        757.03        738.97        25.14 o                         
  -5  18   3       1548.66       1445.33        31.08 o                         
  -4  18   3        672.00        684.36        23.79 o                         
  -3  18   3       2194.56       2184.98        43.31 o                         
  -2  18   3        253.40        265.70        14.15 o                         
  -1  18   3         46.61         34.57        11.25 o                         
   0  18   3         89.09         74.52        11.66 o                         
   1  18   3        577.86        623.15        46.88 o                         
   2  18   3        147.01        137.98        12.03 o                         
   3  18   3       3582.96       3569.13        64.79 o                         
   4  18   3       1038.68       1050.79        45.26 o                         
   5  18   3       3320.11       3374.68        63.46 o                         
   6  18   3        413.58        413.49        20.26 o                         
   7  18   3         42.24         24.66        22.11 o                         
   8  18   3        132.21        187.73        32.46 o                         
   9  18   3          2.91          5.19        30.99 o                         
 -10  19   3        156.43        131.75        31.25 o                         
  -9  19   3        319.84        319.74        27.12 o                         
  -8  19   3        122.24        165.11        19.04 o                         
  -7  19   3        677.72        695.91        36.43 o                         
  -6  19   3        285.84        301.80        17.41 o                         
  -5  19   3          0.15        -12.72        14.10 o                         
  -4  19   3         45.48         44.09        14.40 o                         
  -3  19   3        697.80        695.98        21.48 o                         
  -2  19   3        214.52        222.58        16.35 o                         
  -1  19   3       2607.30       2547.07        48.78 o                         
   0  19   3        327.13        358.20        21.56 o                         
   1  19   3       2339.59       2232.81        44.09 o                         
   2  19   3          3.24         -3.04        14.03 o                         
   3  19   3        119.73        151.18        15.27 o                         
   4  19   3         61.07         87.16        16.39 o                         
   5  19   3         39.53         37.11        17.42 o                         
   6  19   3        363.59        379.48        34.26 o                         
   7  19   3        786.26        764.94        31.81 o                         
   8  19   3        231.74        288.64        29.62 o                         
  -9  20   3        192.33        180.94        26.96 o                         
  -8  20   3        129.49         68.31        19.64 o                         
  -7  20   3        270.09        240.86        19.09 o                         
  -6  20   3        857.57        901.91        26.24 o                         
  -5  20   3        142.32        148.08        16.38 o                         
  -4  20   3        860.22        908.25        26.50 o                         
  -3  20   3         58.52         34.76        14.42 o                         
  -2  20   3        138.06        109.79        14.38 o                         
  -1  20   3         10.88         23.42        13.36 o                         
   0  20   3         80.87         72.37        13.81 o                         
   1  20   3        229.76        245.28        24.63 o                         
   2  20   3        966.09        878.33        32.91 o                         
   3  20   3         16.51         14.10        16.18 o                         
   4  20   3       1969.31       2151.86        47.24 o                         
   5  20   3        216.86        214.57        20.31 o                         
   6  20   3        555.56        539.20        27.17 o                         
   7  20   3         37.39          1.64        30.22 o                         
   8  20   3         51.05         29.24        29.38 o                         
  -8  21   3         12.76         12.53        21.28 o                         
  -7  21   3        267.25        277.43        21.60 o                         
  -6  21   3         17.04         16.72        17.81 o                         
  -5  21   3        121.66        107.30        17.19 o                         
  -4  21   3        118.84        122.37        16.24 o                         
  -3  21   3          4.56          6.00        15.19 o                         
  -2  21   3        563.30        652.65        22.23 o                         
  -1  21   3         80.04         84.88        15.09 o                         
   0  21   3        672.24        665.47        24.53 o                         
   1  21   3        211.51        244.13        19.09 o                         
   2  21   3        279.51        315.27        20.30 o                         
   3  21   3         75.70         63.93        19.05 o                         
   4  21   3         22.68         14.16        18.38 o                         
   5  21   3        231.95        198.57        21.36 o                         
   6  21   3          6.58        -23.61        23.61 o                         
   7  21   3         28.98          4.64        28.58 o                         
  -8  22   3        134.32         91.64        32.86 o                         
  -7  22   3         13.60         -1.82        20.91 o                         
  -6  22   3        161.15        158.99        20.21 o                         
  -5  22   3          4.85          8.51        17.60 o                         
  -4  22   3         72.44         90.57        17.02 o                         
  -3  22   3        318.76        343.58        23.05 o                         
  -2  22   3          8.37         22.59        16.19 o                         
  -1  22   3        159.37        147.96        17.36 o                         
   0  22   3         94.11         75.74        18.47 o                         
   1  22   3         31.37         34.81        18.34 o                         
   2  22   3          5.50         -3.12        19.02 o                         
   3  22   3         20.77         20.54        20.53 o                         
   4  22   3         63.03         40.38        21.74 o                         
   5  22   3          2.68        -14.61        21.68 o                         
   6  22   3         33.27          6.65        25.65 o                         
  -7  23   3         57.35         63.26        57.24 o                         
  -6  23   3        308.89        353.36        23.33 o                         
  -5  23   3         65.70         66.38        19.51 o                         
  -4  23   3         53.87         71.34        18.07 o                         
  -3  23   3          0.45         -6.53        17.71 o                         
  -2  23   3         29.24         45.75        18.13 o                         
  -1  23   3        104.10        116.61        20.13 o                         
   0  23   3        179.90        185.50        20.88 o                         
   1  23   3         50.29         58.57        19.87 o                         
   2  23   3         25.14         37.57        20.98 o                         
   3  23   3         54.35         85.37        24.15 o                         
   4  23   3         18.60         23.60        23.19 o                         
   5  23   3         45.81         30.58        24.84 o                         
  -5  24   3         82.02         80.10        20.63 o                         
  -4  24   3          0.22         -2.58        19.00 o                         
  -3  24   3        208.70        221.34        21.24 o                         
  -2  24   3        100.91         87.29        21.88 o                         
  -1  24   3        105.09        119.00        24.70 o                         
   0  24   3         30.22         20.50        21.02 o                         
   1  24   3        217.35        224.27        23.13 o                         
   2  24   3        145.31        193.63        23.68 o                         
   3  24   3         55.64         46.19        25.32 o                         
   4  24   3          8.33         23.77        24.82 o                         
  -3  25   3         10.74         30.71        23.69 o                         
  -2  25   3        948.26        947.93        34.24 o                         
  -1  25   3         70.30         46.41        23.16 o                         
   0  25   3        366.63        438.79        27.02 o                         
   1  25   3          5.77          2.17        23.47 o                         
   2  25   3        397.62        413.53        34.96 o                         
 -14   0   4        155.26        109.49        49.63 o                         
 -12   0   4         21.08        145.72        28.24 o                         
 -10   0   4         22.08         -0.08        22.71 o                         
  -8   0   4         18.37         12.63         9.91 o                         
  -6   0   4          7.00         18.63         8.77 o                         
  -4   0   4        678.69        634.67        14.82 o                         
  -2   0   4      10865.44      11130.54       196.47 o                         
   0   0   4        163.11        220.61         7.76 o                         
   2   0   4       2814.62       2651.06        48.25 o                         
   4   0   4      15684.74      15387.62       271.84 o                         
   6   0   4        197.26        187.03        16.53 o                         
   8   0   4        189.34        283.41        23.87 o                         
  10   0   4       1399.82       1596.26        51.87 o                         
  12   0   4        897.66        828.81        41.56 o                         
 -15   1   4        186.88        214.22        54.76 o                         
 -14   1   4          9.64          8.66        33.86 o                         
 -13   1   4        129.05         98.01        27.77 o                         
 -12   1   4        150.78        158.03        22.84 o                         
 -11   1   4         37.89         23.57        16.29 o                         
 -10   1   4        536.21        512.98        17.26 o                         
  -9   1   4        856.21        793.87        17.89 o                         
  -8   1   4         14.62         13.07         6.97 o                         
  -7   1   4       1395.37       1264.31        20.39 o                         
  -6   1   4        411.72        511.71        10.58 o                         
  -5   1   4        255.40        273.41         6.93 o                         
  -4   1   4         80.56         90.33         4.27 o                         
  -3   1   4        432.02        434.73         7.85 o                         
  -2   1   4        637.25        710.50         9.72 o                         
  -1   1   4        587.15        539.41         9.30 o                         
   0   1   4       3103.26       2780.11        36.96 o                         
   1   1   4       2664.42       2398.83        32.24 o                         
   2   1   4        199.57        230.23         5.35 o                         
   3   1   4        783.13        724.73        12.17 o                         
   4   1   4       2271.18       2083.66        29.22 o                         
   5   1   4         31.07         91.68         8.24 o                         
   6   1   4       1168.33       1173.71        25.21 o                         
   7   1   4       1513.77       1551.41        32.19 o                         
   8   1   4       1088.94       1206.00        32.88 o                         
   9   1   4        669.51        695.31        24.78 o                         
  10   1   4        129.03        157.44        19.95 o                         
  11   1   4        145.30        152.36        21.58 o                         
  12   1   4          0.71        -10.01        24.25 o                         
  13   1   4         32.74         26.73        27.61 o                         
 -14   2   4        402.11        334.92        37.99 o                         
 -13   2   4         56.62         65.81        26.01 o                         
 -12   2   4       1208.67       1082.32        36.89 o                         
 -11   2   4         40.71         29.07        17.23 o                         
 -10   2   4        359.19        339.01        16.29 o                         
  -9   2   4        296.87        280.46        11.06 o                         
  -8   2   4        585.57        619.38        15.03 o                         
  -7   2   4          1.84         10.73         5.99 o                         
  -6   2   4       1526.13       1451.40        21.28 o                         
  -5   2   4        377.01        369.57         7.67 o                         
  -4   2   4       1810.61       1659.96        21.60 o                         
  -3   2   4       3026.17       2786.73        35.89 o                         
  -2   2   4        433.67        397.47         6.64 o                         
  -1   2   4       1676.28       1692.13        22.13 o                         
   0   2   4      13721.34      13798.00       198.53 o                         
   1   2   4       1388.46       1730.82        24.22 o                         
   2   2   4        721.76        751.58        12.55 o                         
   3   2   4       4067.91       3639.82        48.71 o                         
   4   2   4       1895.46       1837.20        26.25 o                         
   5   2   4       5358.49       5499.95        81.51 o                         
   6   2   4       1940.77       2033.71        36.70 o                         
   7   2   4        321.33        283.70        14.54 o                         
   8   2   4        570.08        548.79        20.69 o                         
   9   2   4        342.59        345.44        23.68 o                         
  10   2   4         59.90         85.69        20.46 o                         
  11   2   4        663.89        653.89        25.31 o                         
  12   2   4          1.27          2.71        24.15 o                         
  13   2   4        207.90        172.27        28.55 o                         
 -14   3   4        661.27        637.38        62.24 o                         
 -13   3   4          5.70          0.74        25.99 o                         
 -12   3   4        236.89        231.94        22.47 o                         
 -11   3   4        355.75        326.77        20.48 o                         
 -10   3   4        502.71        439.81        18.81 o                         
  -9   3   4        122.24         90.99         9.34 o                         
  -8   3   4       7814.75       7434.31        99.17 o                         
  -7   3   4       4610.39       4398.51        57.13 o                         
  -6   3   4       1606.86       1466.17        20.35 o                         
  -5   3   4       7824.39       8041.33       101.53 o                         
  -3   3   4       1286.07       1389.55        19.85 o                         
  -2   3   4       4582.83       4674.96        51.06 o                         
  -1   3   4        883.12        748.83        19.68 o                         
   0   3   4      40933.82      41209.61       590.87 o                         
   1   3   4       1365.31       1522.40        30.98 o                         
   2   3   4       3533.12       3145.80        42.18 o                         
   3   3   4       5434.61       5318.41        73.73 o                         
   4   3   4       2535.51       2514.58        33.19 o                         
   5   3   4        954.15        894.97        15.88 o                         
   6   3   4        408.68        389.61        13.72 o                         
   7   3   4        310.67        297.04        15.49 o                         
   8   3   4       1306.67       1330.68        30.16 o                         
   9   3   4        250.82        267.52        18.18 o                         
  10   3   4        349.45        380.52        22.75 o                         
  11   3   4          4.45        -20.87        20.87 o                         
  12   3   4         33.94          1.79        24.35 o                         
  13   3   4         80.32         72.78        28.02 o                         
 -14   4   4         32.30         45.25        33.77 o                         
 -13   4   4       1244.59       1203.62        46.42 o                         
 -12   4   4         89.21        136.97        21.58 o                         
 -11   4   4       2483.29       2422.94        53.64 o                         
 -10   4   4        367.19        342.30        18.60 o                         
  -9   4   4       1713.56       1617.36        28.26 o                         
  -8   4   4         58.32        129.46         8.29 o                         
  -7   4   4        163.45        194.05         7.82 o                         
  -6   4   4        310.02        312.70         8.19 o                         
  -5   4   4       6164.59       5740.25        73.13 o                         
  -4   4   4       8960.79      10343.44       135.34 o                         
  -3   4   4      12166.44      12358.34       154.44 o                         
  -2   4   4        219.64        354.15         7.59 o                         
  -1   4   4      38683.21      40773.03       506.62 o                         
   0   4   4        641.12        737.38        24.14 o                         
   1   4   4       3067.44       3259.74        45.67 o                         
   2   4   4       1525.40       1428.25        22.72 o                         
   3   4   4        772.04        728.14        12.05 o                         
   4   4   4       4665.17       4406.39        58.52 o                         
   5   4   4       1240.70       1152.93        25.13 o                         
   6   4   4         87.20        104.45        11.88 o                         
   7   4   4       2488.60       2612.72        43.72 o                         
   8   4   4         49.81         37.75        14.07 o                         
   9   4   4        138.53        167.17        20.19 o                         
  10   4   4        435.18        414.61        25.62 o                         
  11   4   4          2.55        -22.70        22.70 o                         
  12   4   4        125.54        125.64        25.02 o                         
  13   4   4          2.39        -67.40        67.40 o                         
 -14   5   4        132.98        147.76        34.79 o                         
 -13   5   4         69.90         85.65        28.87 o                         
 -12   5   4          2.46         -2.79        22.90 o                         
 -11   5   4        295.43        273.73        20.41 o                         
 -10   5   4        753.15        826.17        25.79 o                         
  -9   5   4       1621.47       1654.72        30.41 o                         
  -8   5   4       2506.31       2415.09        44.55 o                         
  -7   5   4       9630.43       9935.62       131.26 o                         
  -6   5   4       6160.97       6163.72        78.80 o                         
  -5   5   4      13177.39      13198.42       165.24 o                         
  -4   5   4       5535.83       5733.88        79.82 o                         
  -3   5   4       1316.41       1369.65        18.94 o                         
  -2   5   4         26.06         70.82         3.54 o                         
  -1   5   4      13833.46      14431.24       187.93 o                         
   0   5   4       5637.11       5299.54        69.69 o                         
   1   5   4       3397.25       3025.03        42.62 o                         
   2   5   4       7753.15       7206.03        94.67 o                         
   3   5   4       9905.50       9812.99       128.57 o                         
   4   5   4       2085.39       1893.76        27.20 o                         
   5   5   4        285.43        324.15         8.64 o                         
   6   5   4        395.07        421.01        13.39 o                         
   7   5   4        286.05        255.89        13.33 o                         
   8   5   4          6.14        -13.87        13.87 o                         
   9   5   4         20.18          6.40        16.69 o                         
  10   5   4         26.11          6.55        19.89 o                         
  11   5   4        255.05        290.90        25.76 o                         
  12   5   4         10.39         29.99        24.72 o                         
 -14   6   4        385.64        320.79        37.68 o                         
 -13   6   4         33.32         25.96        26.90 o                         
 -12   6   4       2245.48       2249.67        59.93 o                         
 -11   6   4          1.20         25.32        20.44 o                         
 -10   6   4       3189.23       3194.61        64.55 o                         
  -9   6   4        244.97        223.35        11.16 o                         
  -8   6   4       1217.12       1242.92        22.96 o                         
  -7   6   4         31.03         19.07         7.51 o                         
  -6   6   4       4071.08       4254.06        57.91 o                         
  -5   6   4        237.43        386.29         9.26 o                         
  -4   6   4      14997.65      14906.94       204.29 o                         
  -3   6   4         67.45         71.19         4.75 o                         
  -2   6   4      19994.34      19670.03       283.23 o                         
  -1   6   4       3244.92       3436.24       106.59 o                         
   0   6   4      26910.00      27811.45       361.37 o                         
   1   6   4        814.21        928.82        20.34 o                         
   2   6   4         93.19        116.40         5.47 o                         
   3   6   4         25.99         68.85         5.49 o                         
   4   6   4       3333.29       2961.76        40.87 o                         
   5   6   4        702.40        657.17        13.19 o                         
   6   6   4       3608.23       3532.71        55.03 o                         
   7   6   4         59.66         45.23        12.06 o                         
   8   6   4        880.50        907.41        22.48 o                         
   9   6   4        124.67        115.00        19.16 o                         
  10   6   4        265.95        281.90        21.45 o                         
  11   6   4         19.03        -12.09        23.84 o                         
  12   6   4         51.26          4.83        30.98 o                         
 -14   7   4        295.35        293.93        35.98 o                         
 -13   7   4        322.10        311.91        30.43 o                         
 -12   7   4          0.06         19.88        23.79 o                         
 -11   7   4         83.65         47.63        21.07 o                         
 -10   7   4       2136.41       2219.53        54.55 o                         
  -9   7   4        819.54        804.97        19.62 o                         
  -8   7   4       6724.58       6676.26        94.41 o                         
  -7   7   4       4948.74       5094.64        76.46 o                         
  -6   7   4       4875.42       5123.57        76.53 o                         
  -5   7   4       2365.12       2441.20        49.30 o                         
  -4   7   4       5162.28       5305.51        74.22 o                         
  -3   7   4         21.36         33.80         4.49 o                         
  -2   7   4        385.53        440.82        10.12 o                         
  -1   7   4       5946.17       6049.54        83.58 o                         
   0   7   4       6477.58       6070.90        80.02 o                         
   1   7   4      11637.63      11499.09       157.72 o                         
   2   7   4       2578.44       2467.93        34.04 o                         
   3   7   4       2543.84       2319.31        31.11 o                         
   4   7   4       7457.68       7222.45        91.68 o                         
   5   7   4        911.02        883.35        17.06 o                         
   6   7   4       1611.14       1655.46        30.27 o                         
   7   7   4       1018.38       1027.16        24.11 o                         
   8   7   4         96.87         72.66        14.75 o                         
   9   7   4        104.76        128.12        17.78 o                         
  10   7   4         40.36         74.46        20.34 o                         
  11   7   4        148.79        133.18        26.89 o                         
  12   7   4         34.68         19.32        33.09 o                         
 -14   8   4        264.55        191.14        33.83 o                         
 -13   8   4        260.31        170.03        29.63 o                         
 -12   8   4        256.75        290.51        27.25 o                         
 -11   8   4       2746.67       2880.13        68.83 o                         
 -10   8   4          9.37         29.86        18.55 o                         
  -9   8   4        195.72        236.10        12.82 o                         
  -8   8   4        171.00        226.31        14.09 o                         
  -7   8   4        432.71        425.83        12.94 o                         
  -6   8   4          5.56         22.06         7.54 o                         
  -5   8   4       6600.06       6800.87        94.90 o                         
  -4   8   4        518.86        568.83        13.16 o                         
  -3   8   4      10778.76      10860.88       149.04 o                         
  -2   8   4          4.60         47.18         4.85 o                         
  -1   8   4       7557.43       7441.97       114.98 o                         
   0   8   4       1516.92       1444.06        19.98 o                         
   1   8   4       1743.09       1818.73        24.64 o                         
   2   8   4       4217.42       3923.17        52.77 o                         
   3   8   4       2337.11       2134.09        29.14 o                         
   4   8   4       1079.62       1085.92        24.43 o                         
   5   8   4       1067.90        994.72        18.55 o                         
   6   8   4         93.91        138.42        11.26 o                         
   7   8   4       3193.60       3217.73        52.41 o                         
   8   8   4          4.02         74.22        14.72 o                         
   9   8   4       1016.52        947.16        26.29 o                         
  10   8   4       1044.44       1005.89        30.72 o                         
  11   8   4         13.68         41.39        29.02 o                         
  12   8   4        125.15        102.07        33.84 o                         
 -14   9   4        161.18        147.33        33.99 o                         
 -13   9   4        188.57        235.22        30.68 o                         
 -12   9   4        114.32         83.33        25.98 o                         
 -11   9   4        559.63        547.89        28.04 o                         
 -10   9   4         40.40         53.49        19.26 o                         
  -9   9   4        314.29        338.69        15.50 o                         
  -8   9   4       1303.43       1246.11        25.89 o                         
  -7   9   4       2643.70       2804.52        45.14 o                         
  -6   9   4       1324.67       1280.79        23.90 o                         
  -5   9   4        127.55        159.78         8.55 o                         
  -4   9   4        152.44        173.44         7.38 o                         
  -3   9   4        246.21        285.95         8.66 o                         
  -2   9   4       3803.07       3580.40        50.64 o                         
  -1   9   4        265.08        228.35         8.05 o                         
   0   9   4       4701.24       4474.69        57.12 o                         
   1   9   4        108.15        107.71         5.56 o                         
   2   9   4       1931.56       1782.37        25.89 o                         
   3   9   4       4035.61       4037.62        52.42 o                         
   4   9   4         93.90         92.28         7.28 o                         
   5   9   4       6809.11       6777.23        90.56 o                         
   6   9   4       1183.59       1162.72        26.02 o                         
   7   9   4          2.75          1.78        12.64 o                         
   8   9   4       1232.82       1259.16        35.06 o                         
   9   9   4        257.75        274.81        20.69 o                         
  10   9   4        402.95        447.29        28.12 o                         
  11   9   4        209.19        198.02        31.13 o                         
  12   9   4          8.07         -4.68        34.21 o                         
 -13  10   4         26.67         56.13        30.16 o                         
 -12  10   4        648.03        638.95        32.70 o                         
 -11  10   4         23.56         13.15        22.75 o                         
 -10  10   4        289.19        284.99        27.21 o                         
  -9  10   4         10.26         -5.31        12.05 o                         
  -8  10   4        835.25        812.07        20.26 o                         
  -7  10   4        111.84        109.87        11.17 o                         
  -6  10   4        637.03        659.51        15.85 o                         
  -5  10   4        131.41        119.77         8.35 o                         
  -4  10   4       3552.15       3725.73        56.41 o                         
  -3  10   4        427.97        420.55        16.78 o                         
  -2  10   4       1143.34       1095.11        18.22 o                         
  -1  10   4        978.29       1073.82        17.79 o                         
   0  10   4        174.89        204.30         6.61 o                         
   1  10   4        673.48        598.50        11.72 o                         
   2  10   4       1348.69       1278.50        21.24 o                         
   3  10   4       1594.40       1559.74        23.05 o                         
   4  10   4       1402.38       1269.89        20.59 o                         
   5  10   4       2988.36       3039.69        43.50 o                         
   6  10   4         31.45         18.72        10.56 o                         
   7  10   4         82.82         77.46        14.74 o                         
   8  10   4        216.78        231.38        20.58 o                         
   9  10   4        664.44        654.92        26.23 o                         
  10  10   4         11.31         32.17        26.64 o                         
  11  10   4        383.74        412.17        33.22 o                         
  12  10   4         29.85          8.37        34.57 o                         
 -13  11   4        161.70        157.15        32.16 o                         
 -12  11   4         11.20         -9.95        26.74 o                         
 -11  11   4         80.54         80.13        24.20 o                         
 -10  11   4        147.29        165.01        22.09 o                         
  -9  11   4        166.75        161.88        14.08 o                         
  -8  11   4         20.49         37.85        11.67 o                         
  -7  11   4         77.59         70.35        10.61 o                         
  -6  11   4         72.55        102.06         9.52 o                         
  -5  11   4         40.57         51.47         8.24 o                         
  -4  11   4        935.42        985.71        19.37 o                         
  -3  11   4        481.61        467.94        12.66 o                         
  -2  11   4          9.58         20.66         5.89 o                         
  -1  11   4       1127.01       1056.13        17.99 o                         
   0  11   4         28.94         38.74         6.47 o                         
   1  11   4       1349.69       1201.69        18.27 o                         
   2  11   4        502.10        489.99        10.65 o                         
   3  11   4         97.00         81.98         6.94 o                         
   4  11   4         10.17          0.34         7.66 o                         
   5  11   4        593.03        607.89        14.33 o                         
   6  11   4         24.46         33.90        13.37 o                         
   7  11   4       1756.00       1802.64        39.95 o                         
   8  11   4        180.17        168.27        21.66 o                         
   9  11   4       1710.39       1983.22        52.14 o                         
  10  11   4        215.55        225.73        28.89 o                         
  11  11   4         49.72         67.28        31.22 o                         
 -13  12   4        131.15        130.46        33.04 o                         
 -12  12   4          9.96         -4.79        27.80 o                         
 -11  12   4          7.03        -24.47        24.47 o                         
 -10  12   4        868.81        912.75        45.83 o                         
  -9  12   4         14.31          3.26        13.55 o                         
  -8  12   4        331.53        351.69        16.18 o                         
  -7  12   4         50.56         54.11        11.13 o                         
  -6  12   4         10.39         17.38         9.53 o                         
  -5  12   4         72.67         81.56         8.96 o                         
  -4  12   4       2269.78       2090.14        34.36 o                         
  -3  12   4        207.72        274.41        13.57 o                         
  -2  12   4        406.15        361.57        12.20 o                         
  -1  12   4       1065.44       1041.91        19.12 o                         
   0  12   4        105.53        136.74         8.93 o                         
   1  12   4        608.93        557.24        13.45 o                         
   2  12   4        820.88        761.02        15.45 o                         
   3  12   4        473.68        491.63        12.78 o                         
   4  12   4        818.11        774.39        17.12 o                         
   5  12   4         35.54         37.08        10.98 o                         
   6  12   4        405.65        407.81        18.21 o                         
   7  12   4         27.69         24.59        14.66 o                         
   8  12   4        137.67        132.57        22.46 o                         
   9  12   4          1.61         -1.87        23.64 o                         
  10  12   4        214.37        225.19        29.57 o                         
  11  12   4        142.72         76.40        35.23 o                         
 -13  13   4         56.82         56.40        32.72 o                         
 -12  13   4          1.19          5.45        28.97 o                         
 -11  13   4         10.01         -6.07        25.61 o                         
 -10  13   4        375.98        392.79        26.59 o                         
  -9  13   4        873.74        960.13        33.29 o                         
  -8  13   4         15.74         25.45        14.12 o                         
  -7  13   4       2018.65       1927.89        35.47 o                         
  -6  13   4        146.34        152.04        11.48 o                         
  -5  13   4        537.64        582.99        15.43 o                         
  -4  13   4        419.71        368.24        11.89 o                         
  -3  13   4          7.32         43.61         9.52 o                         
  -2  13   4        239.86        284.42        10.85 o                         
  -1  13   4       5600.26       5469.41        86.26 o                         
   0  13   4       1152.49       1081.54        20.24 o                         
   1  13   4       3164.48       3070.75        47.41 o                         
   2  13   4          5.47         13.07         8.54 o                         
   3  13   4       2978.62       2898.27        48.71 o                         
   4  13   4         11.63          0.44        10.02 o                         
   5  13   4          6.74          9.76        11.58 o                         
   6  13   4        586.39        588.44        21.00 o                         
   7  13   4        138.04        157.96        20.47 o                         
   8  13   4        584.10        590.51        26.92 o                         
   9  13   4        224.71        225.01        28.37 o                         
  10  13   4        167.24        206.67        32.45 o                         
  11  13   4         46.83         60.72        35.71 o                         
 -12  14   4        700.00        667.47        55.30 o                         
 -11  14   4         94.05         86.06        27.48 o                         
 -10  14   4        432.31        480.38        28.69 o                         
  -9  14   4        178.27        200.57        16.81 o                         
  -8  14   4        338.14        338.34        20.89 o                         
  -7  14   4         29.59         31.00        12.41 o                         
  -6  14   4        799.93        839.14        21.91 o                         
  -5  14   4       5022.11       5165.24        78.50 o                         
  -4  14   4        179.98        185.74        11.39 o                         
  -3  14   4       4156.69       3899.49        63.55 o                         
  -2  14   4       5512.31       5521.00        87.51 o                         
  -1  14   4        385.28        404.62        21.29 o                         
   0  14   4       1944.27       1826.19        30.51 o                         
   1  14   4        200.63        200.31        10.88 o                         
   2  14   4         21.23         24.61         9.23 o                         
   3  14   4       2014.93       1879.84        34.84 o                         
   4  14   4         71.06         84.01        11.89 o                         
   5  14   4        743.62        699.00        19.83 o                         
   6  14   4        333.28        341.86        20.52 o                         
   7  14   4        592.02        592.72        28.51 o                         
   8  14   4         14.30         -6.19        23.78 o                         
   9  14   4         28.70        -14.99        27.59 o                         
  10  14   4        123.27        113.99        32.31 o                         
 -12  15   4          7.62         -5.55        31.51 o                         
 -11  15   4         55.64         75.61        28.55 o                         
 -10  15   4        914.71        962.71        36.90 o                         
  -9  15   4          3.99          8.91        17.72 o                         
  -8  15   4       2661.78       2550.79        46.12 o                         
  -7  15   4        469.47        505.51        26.71 o                         
  -6  15   4       3130.44       3178.61        52.14 o                         
  -5  15   4        930.20        946.23        22.64 o                         
  -4  15   4       1350.45       1252.04        25.24 o                         
  -3  15   4        176.65        229.78        11.65 o                         
  -2  15   4         84.75         96.95        10.10 o                         
  -1  15   4       1100.15       1056.25        22.61 o                         
   0  15   4       2890.31       2742.65        43.31 o                         
   1  15   4        149.61        166.34        11.16 o                         
   2  15   4       4844.88       4677.40        75.22 o                         
   3  15   4         56.29         84.16        11.43 o                         
   4  15   4        394.42        397.81        16.36 o                         
   5  15   4        466.34        467.57        17.85 o                         
   6  15   4         10.19          9.55        22.97 o                         
   7  15   4         31.13         31.90        19.94 o                         
   8  15   4         27.05         20.30        24.81 o                         
   9  15   4          5.62          7.05        28.37 o                         
  10  15   4        120.13        124.76        33.52 o                         
 -11  16   4       1479.88       1423.51        75.40 o                         
 -10  16   4        130.65        153.47        28.02 o                         
  -9  16   4       1749.27       1816.36        42.68 o                         
  -8  16   4         29.85         25.01        15.48 o                         
  -7  16   4          1.15         -7.54        13.68 o                         
  -6  16   4        433.70        400.14        16.10 o                         
  -5  16   4       2262.04       2297.07        39.97 o                         
  -4  16   4       2377.85       2248.05        38.56 o                         
  -3  16   4       5886.86       5879.74        93.86 o                         
  -2  16   4        904.91        832.25        20.77 o                         
  -1  16   4       1873.59       1847.87        34.50 o                         
   0  16   4         81.00         91.69        10.62 o                         
   1  16   4         58.11         68.16         9.75 o                         
   2  16   4          1.66         31.31        11.43 o                         
   3  16   4         31.94         25.87        11.92 o                         
   4  16   4        144.41        142.88        15.57 o                         
   5  16   4       1097.14       1113.28        31.01 o                         
   6  16   4        431.54        431.98        26.13 o                         
   7  16   4        343.10        439.09        28.88 o                         
   8  16   4          5.42         23.34        25.60 o                         
   9  16   4        171.49        158.50        33.81 o                         
  10  16   4         21.82         -0.17        42.68 o                         
 -11  17   4        155.34        156.43        31.74 o                         
 -10  17   4         16.14         46.19        28.05 o                         
  -9  17   4       1044.24       1071.06        39.85 o                         
  -8  17   4         29.47         65.29        16.60 o                         
  -7  17   4       4214.54       4122.39        70.96 o                         
  -6  17   4        841.72        932.68        23.92 o                         
  -5  17   4       1899.11       1926.88        36.15 o                         
  -4  17   4        149.94        171.31        12.33 o                         
  -3  17   4         25.13         20.94        11.33 o                         
  -2  17   4          1.19         10.02        10.91 o                         
  -1  17   4        657.39        625.96        21.92 o                         
   0  17   4        487.05        460.25        18.03 o                         
   1  17   4       3735.27       3504.87        62.45 o                         
   2  17   4        556.56        549.36        20.95 o                         
   3  17   4       1418.82       1505.29        34.59 o                         
   4  17   4         99.99        127.71        16.37 o                         
   5  17   4       1318.95       1469.50        37.49 o                         
   6  17   4          1.07        -14.68        22.83 o                         
   7  17   4         30.49         73.44        26.51 o                         
   8  17   4         56.62         89.44        25.77 o                         
   9  17   4         57.56         41.80        31.32 o                         
 -10  18   4        742.25        817.52        48.38 o                         
  -9  18   4          1.65         13.05        21.06 o                         
  -8  18   4        316.08        362.84        25.95 o                         
  -7  18   4         20.92         23.10        15.54 o                         
  -6  18   4        307.68        354.37        17.39 o                         
  -5  18   4        197.76        207.80        14.55 o                         
  -4  18   4       2625.09       2568.89        44.26 o                         
  -3  18   4        416.90        398.16        16.79 o                         
  -2  18   4       3372.01       3243.03        59.02 o                         
  -1  18   4        694.14        689.86        26.28 o                         
   0  18   4       1032.06        989.86        25.85 o                         
   1  18   4        390.18        351.23        15.92 o                         
   2  18   4          1.99         -0.93        11.82 o                         
   3  18   4         21.34         11.22        14.78 o                         
   4  18   4        632.13        638.08        24.23 o                         
   5  18   4         24.92         62.39        19.79 o                         
   6  18   4        522.30        523.16        29.12 o                         
   7  18   4        217.65        204.81        24.72 o                         
   8  18   4        514.07        501.15        34.91 o                         
 -10  19   4        172.70        176.77        31.65 o                         
  -9  19   4          2.92         19.71        23.43 o                         
  -8  19   4        928.18        947.84        27.73 o                         
  -7  19   4         25.33         68.40        16.89 o                         
  -6  19   4        836.23        902.45        32.31 o                         
  -5  19   4        441.99        478.67        18.64 o                         
  -4  19   4        231.34        293.26        17.59 o                         
  -3  19   4        203.12        177.15        15.07 o                         
  -2  19   4         16.83         24.22        13.04 o                         
  -1  19   4        580.46        547.28        19.07 o                         
   0  19   4       1521.97       1456.16        35.78 o                         
   1  19   4        968.20        935.85        25.63 o                         
   2  19   4       1501.71       1496.92        35.18 o                         
   3  19   4        359.65        370.31        25.66 o                         
   4  19   4       1871.03       1991.47        48.65 o                         
   5  19   4         68.74         48.49        20.85 o                         
   6  19   4        263.02        288.36        31.08 o                         
   7  19   4        194.50        213.86        33.09 o                         
   8  19   4         15.95         -3.94        27.39 o                         
  -9  20   4        307.73        336.24        27.13 o                         
  -8  20   4          3.31         36.79        19.36 o                         
  -7  20   4        200.77        180.85        18.81 o                         
  -6  20   4          4.96         -1.52        17.07 o                         
  -5  20   4        564.04        569.65        28.34 o                         
  -4  20   4        166.33        160.73        15.56 o                         
  -3  20   4       1315.14       1368.71        34.83 o                         
  -2  20   4         50.35         37.64        14.12 o                         
  -1  20   4       1735.94       1668.40        37.69 o                         
   0  20   4        694.33        661.24        22.25 o                         
   1  20   4          3.34          1.65        14.13 o                         
   2  20   4        601.72        584.38        27.00 o                         
   3  20   4        501.56        453.80        31.61 o                         
   4  20   4         11.75         33.48        18.00 o                         
   5  20   4        372.44        487.47        27.39 o                         
   6  20   4         57.13         25.57        32.05 o                         
   7  20   4        182.63        179.64        34.77 o                         
  -8  21   4          8.42         -1.72        21.04 o                         
  -7  21   4        503.67        512.33        24.03 o                         
  -6  21   4        129.91        160.36        19.28 o                         
  -5  21   4        346.31        372.04        22.69 o                         
  -4  21   4        177.13        209.08        17.23 o                         
  -3  21   4          5.13         -0.82        15.63 o                         
  -2  21   4        516.62        462.73        20.22 o                         
  -1  21   4         25.87         25.43        15.14 o                         
   0  21   4         67.79         46.81        15.56 o                         
   1  21   4        276.13        245.90        19.51 o                         
   2  21   4        205.85        194.27        20.11 o                         
   3  21   4        264.12        235.24        23.00 o                         
   4  21   4          0.44        -20.54        20.54 o                         
   5  21   4        178.81        130.64        25.02 o                         
   6  21   4        307.56        259.25        34.05 o                         
  -7  22   4          9.67          7.65        20.69 o                         
  -6  22   4         22.69         -0.11        19.40 o                         
  -5  22   4         22.36         51.99        18.25 o                         
  -4  22   4        231.88        234.54        18.66 o                         
  -3  22   4         89.08         85.40        17.57 o                         
  -2  22   4          8.95          6.17        16.70 o                         
  -1  22   4        124.19        123.88        17.51 o                         
   0  22   4         26.88         55.39        19.17 o                         
   1  22   4        221.18        238.96        20.83 o                         
   2  22   4        163.23        147.54        22.80 o                         
   3  22   4        336.31        389.58        26.71 o                         
   4  22   4        274.50        240.85        24.21 o                         
   5  22   4        110.42        137.69        28.49 o                         
   6  22   4        122.35         90.00        34.94 o                         
  -6  23   4          3.02          2.07        20.30 o                         
  -5  23   4         15.17         -3.83        19.14 o                         
  -4  23   4         31.34         46.28        18.31 o                         
  -3  23   4         12.12          8.06        18.30 o                         
  -2  23   4          4.57          0.55        17.88 o                         
  -1  23   4        474.48        524.10        25.50 o                         
   0  23   4          5.44         26.49        20.10 o                         
   1  23   4        142.14        156.06        22.00 o                         
   2  23   4        268.42        286.34        25.98 o                         
   3  23   4          8.61          2.67        24.37 o                         
   4  23   4          2.54          7.05        23.74 o                         
   5  23   4        252.18        233.44        50.95 o                         
  -5  24   4         61.09         41.78        20.72 o                         
  -4  24   4        261.00        305.85        21.68 o                         
  -3  24   4        233.47        244.92        22.13 o                         
  -2  24   4        522.10        548.20        30.66 o                         
  -1  24   4        155.93        139.95        22.64 o                         
   0  24   4         26.46         24.42        22.04 o                         
   1  24   4         11.95         19.31        24.39 o                         
   2  24   4         56.51         52.00        25.42 o                         
   3  24   4        552.77        525.53        29.12 o                         
  -3  25   4          1.89         12.09        23.97 o                         
  -2  25   4        175.31        150.52        24.55 o                         
  -1  25   4         10.77         -9.26        23.11 o                         
   0  25   4        133.22        105.78        23.97 o                         
   1  25   4        622.91        632.60        32.96 o                         
 -15   0   5          4.26         17.08        54.57 o                         
 -13   0   5        144.53        118.36        42.75 o                         
 -11   0   5         43.65         26.85        22.70 o                         
  -9   0   5       2859.04       2757.87        59.75 o                         
  -7   0   5         80.68         79.59         9.44 o                         
  -5   0   5      10544.91      10896.41       193.54 o                         
  -3   0   5       5940.54       5529.45        91.64 o                         
  -1   0   5       2299.10       2268.27        46.03 o                         
   1   0   5        589.24        650.59        14.81 o                         
   3   0   5       5988.26       5915.12       106.05 o                         
   5   0   5       4582.98       4366.74        98.98 o                         
   7   0   5       2508.81       2560.39        65.83 o                         
   9   0   5        590.97        725.49        36.22 o                         
  11   0   5        116.20        116.97        35.12 o                         
 -15   1   5         64.38        -10.13        38.72 o                         
 -14   1   5        209.24        224.88        35.36 o                         
 -13   1   5          0.41         -7.65        28.39 o                         
 -12   1   5         69.03         75.10        21.51 o                         
 -11   1   5         30.45         11.27        16.98 o                         
 -10   1   5        100.47         88.13        13.49 o                         
  -9   1   5       1139.73       1062.84        21.63 o                         
  -8   1   5       2306.04       2140.48        31.91 o                         
  -7   1   5         46.17         97.08         8.03 o                         
  -6   1   5       4196.86       3999.52        51.98 o                         
  -5   1   5         76.51         90.24         6.45 o                         
  -4   1   5       1457.74       1457.50        20.30 o                         
  -3   1   5         58.53         81.68         4.06 o                         
  -2   1   5         30.19         65.20         4.03 o                         
  -1   1   5      10515.50      10842.76       148.30 o                         
   0   1   5       8713.16       8972.25       117.11 o                         
   1   1   5       3630.61       3398.00        43.39 o                         
   2   1   5       8128.67       7599.44        95.47 o                         
   3   1   5       1055.53        982.29        17.26 o                         
   4   1   5        978.32        963.89        18.05 o                         
   5   1   5        690.13        736.03        19.05 o                         
   6   1   5         32.60         41.34        11.63 o                         
   7   1   5       1065.95       1169.41        29.07 o                         
   8   1   5        808.94        813.79        23.71 o                         
   9   1   5       1467.27       1479.38        41.32 o                         
  10   1   5       1563.59       1686.62        43.94 o                         
  11   1   5        347.53        369.58        24.58 o                         
  12   1   5        298.66        325.61        27.45 o                         
 -14   2   5         18.76         38.08        33.72 o                         
 -13   2   5          5.48         -3.51        24.47 o                         
 -12   2   5        149.62        108.94        27.51 o                         
 -11   2   5       2633.83       2604.24        61.01 o                         
 -10   2   5        309.62        312.16        16.55 o                         
  -9   2   5       2060.59       2000.91        32.68 o                         
  -8   2   5         99.01        120.42         8.05 o                         
  -7   2   5       2121.99       2137.16        29.98 o                         
  -6   2   5       1535.98       1539.05        22.27 o                         
  -5   2   5        389.59        505.70        11.70 o                         
  -4   2   5       9428.85       9300.31       112.21 o                         
  -3   2   5       3550.49       3582.09        44.08 o                         
  -2   2   5       9623.46       9298.44       107.80 o                         
  -1   2   5       3549.05       3538.20        45.05 o                         
   0   2   5        454.43        477.37         9.85 o                         
   1   2   5          9.86         31.18         4.69 o                         
   2   2   5        705.06        761.15        14.80 o                         
   3   2   5       2041.24       2217.63        30.94 o                         
   4   2   5       5513.73       5415.87        72.18 o                         
   5   2   5        672.26        691.01        22.31 o                         
   6   2   5       4166.94       4207.37        68.73 o                         
   7   2   5         52.33         64.80        18.60 o                         
   8   2   5        773.42        856.34        25.95 o                         
   9   2   5         37.46         52.89        19.37 o                         
  10   2   5         73.48         45.50        22.06 o                         
  11   2   5         30.41         53.45        22.72 o                         
  12   2   5        220.12        216.61        26.83 o                         
 -14   3   5        371.59        342.15        42.37 o                         
 -13   3   5       1050.43       1054.97        51.02 o                         
 -12   3   5       1148.61       1071.34        35.67 o                         
 -11   3   5        364.27        404.56        21.14 o                         
 -10   3   5        207.30        239.61        17.10 o                         
  -9   3   5       3347.65       3401.28        50.74 o                         
  -8   3   5         35.48         68.04         8.31 o                         
  -7   3   5       6290.75       6054.44        77.66 o                         
  -6   3   5         53.29         94.94         5.69 o                         
  -5   3   5       8112.48       8149.48       102.92 o                         
  -4   3   5       3408.76       3067.88        41.72 o                         
  -3   3   5       5746.63       6038.62        76.15 o                         
  -2   3   5        329.54        329.25         7.40 o                         
  -1   3   5       1084.23       1076.89        20.21 o                         
   0   3   5       3532.03       3524.67        52.02 o                         
   1   3   5        388.73        375.01         7.91 o                         
   2   3   5        600.80        500.77        10.01 o                         
   3   3   5       3438.56       3429.29        48.74 o                         
   4   3   5          7.80         11.86         5.94 o                         
   5   3   5        727.31        707.73        18.55 o                         
   6   3   5          8.19         10.79        11.57 o                         
   7   3   5        206.65        245.91        15.39 o                         
   8   3   5        278.50        307.61        19.76 o                         
   9   3   5        778.51        866.84        25.15 o                         
  10   3   5        546.85        465.32        24.11 o                         
  11   3   5        316.98        267.91        26.88 o                         
  12   3   5         49.30         34.90        26.32 o                         
 -14   4   5         48.96         49.82        32.05 o                         
 -13   4   5        414.34        397.29        32.22 o                         
 -12   4   5        594.23        584.55        30.20 o                         
 -11   4   5        323.22        305.94        20.09 o                         
 -10   4   5       2382.50       2443.32        51.78 o                         
  -9   4   5         48.05         48.14        10.46 o                         
  -8   4   5       9083.28       9094.16       126.52 o                         
  -7   4   5         59.39        119.74        13.42 o                         
  -6   4   5       1124.27       1094.66        17.61 o                         
  -5   4   5       7213.84       7590.56        96.15 o                         
  -4   4   5       2010.85       2026.24        42.71 o                         
  -3   4   5        115.67         82.23         4.30 o                         
  -2   4   5        317.72        234.08         5.40 o                         
  -1   4   5       3684.14       3786.94        48.32 o                         
   0   4   5      14943.28      14726.17       191.80 o                         
   1   4   5       1144.75       1039.72        23.12 o                         
   2   4   5        900.35        842.80        13.90 o                         
   3   4   5       1064.53       1085.48        17.26 o                         
   4   4   5         66.55         99.33         7.47 o                         
   5   4   5       1118.02       1085.74        23.42 o                         
   6   4   5        252.52        229.75        14.76 o                         
   7   4   5        361.36        407.30        18.14 o                         
   8   4   5         89.63         68.22        15.38 o                         
   9   4   5        100.22         69.63        18.48 o                         
  10   4   5          5.13        -21.09        21.09 o                         
  11   4   5         16.85         10.00        25.42 o                         
  12   4   5          2.34        -22.35        26.38 o                         
 -14   5   5        558.74        535.07        38.46 o                         
 -13   5   5        902.59        905.62        40.56 o                         
 -12   5   5       1441.38       1493.55        47.44 o                         
 -11   5   5        955.83        957.27        29.67 o                         
 -10   5   5        561.25        508.04        25.53 o                         
  -9   5   5        696.24        789.23        19.54 o                         
  -8   5   5       1157.68       1063.89        24.16 o                         
  -7   5   5       1228.39       1204.39        20.63 o                         
  -6   5   5       3328.76       3312.21        43.90 o                         
  -5   5   5       2653.47       2650.27        36.98 o                         
  -4   5   5      18586.30      19066.71       248.53 o                         
  -3   5   5       2314.87       2100.21        25.89 o                         
  -2   5   5        609.82        523.19        10.87 o                         
  -1   5   5      13770.20      14657.85       183.01 o                         
   0   5   5        672.04        935.73        17.85 o                         
   1   5   5         98.27        168.60         5.66 o                         
   2   5   5       3819.60       3747.29        48.24 o                         
   3   5   5        401.13        288.36        11.35 o                         
   4   5   5       2247.94       2234.98        33.49 o                         
   5   5   5        221.91        221.32        10.48 o                         
   6   5   5         77.08         91.32        13.17 o                         
   7   5   5         69.29         54.83        12.98 o                         
   8   5   5        210.42        178.19        16.63 o                         
   9   5   5          7.05        -17.81        17.81 o                         
  10   5   5        167.35        168.26        22.36 o                         
  11   5   5          8.05        -25.39        25.39 o                         
  12   5   5         15.06        -23.57        26.41 o                         
 -14   6   5          0.19         -9.12        32.99 o                         
 -13   6   5        101.42         89.94        29.89 o                         
 -12   6   5         18.95         32.98        22.97 o                         
 -11   6   5       3839.80       3683.96        81.81 o                         
 -10   6   5          2.17         34.74        15.66 o                         
  -9   6   5       3549.80       3475.50        52.35 o                         
  -8   6   5        410.45        442.93        12.82 o                         
  -7   6   5       5800.54       5852.83        82.81 o                         
  -6   6   5        510.08        532.28        11.93 o                         
  -5   6   5       3687.17       4266.96        57.79 o                         
  -4   6   5        561.32        663.73        12.54 o                         
  -3   6   5       3247.87       3086.84        37.14 o                         
  -2   6   5         34.24         67.89         5.38 o                         
  -1   6   5       9277.44       8798.91       115.36 o                         
   0   6   5        977.76       1008.77        17.30 o                         
   1   6   5       2018.18       1694.33        25.35 o                         
   2   6   5          0.37          5.00         5.00 o                         
   3   6   5       1545.06       1604.95        23.92 o                         
   4   6   5         43.42         38.56         6.70 o                         
   5   6   5        135.27        132.03        12.27 o                         
   6   6   5         40.71         30.09        10.95 o                         
   7   6   5        278.89        227.22        14.42 o                         
   8   6   5         10.68         -8.62        15.14 o                         
   9   6   5         45.95         52.58        18.54 o                         
  10   6   5         17.23         -4.34        21.53 o                         
  11   6   5         11.86        -20.31        25.62 o                         
  12   6   5          5.68        -26.04        28.33 o                         
 -14   7   5        414.30        349.60        41.24 o                         
 -13   7   5        908.91        893.00        47.58 o                         
 -12   7   5        552.37        624.11        38.83 o                         
 -11   7   5        748.99        735.72        29.72 o                         
 -10   7   5          3.58         14.87        17.50 o                         
  -9   7   5         55.06        115.10        11.60 o                         
  -8   7   5       1540.34       1459.65        26.36 o                         
  -7   7   5       1431.82       1326.34        25.06 o                         
  -6   7   5       5893.17       5903.29        83.25 o                         
  -5   7   5       5407.76       5549.40        78.08 o                         
  -4   7   5       1139.26       1026.84        16.84 o                         
  -3   7   5       4834.98       4530.95        63.60 o                         
  -2   7   5       2484.98       2746.31        39.39 o                         
  -1   7   5       1880.24       1697.79        24.17 o                         
   1   7   5        314.23        316.48        10.66 o                         
   2   7   5        520.81        447.62        10.79 o                         
   3   7   5         14.43         21.06         6.23 o                         
   4   7   5       2624.46       2485.48        37.31 o                         
   5   7   5         16.07          5.30         7.96 o                         
   6   7   5          2.51          5.69        11.11 o                         
   7   7   5        268.48        267.03        15.04 o                         
   8   7   5        268.68        223.33        17.04 o                         
   9   7   5        171.76        158.88        19.11 o                         
  10   7   5        638.87        677.61        26.28 o                         
  11   7   5         35.48         22.87        27.25 o                         
  12   7   5         26.32        -25.18        34.33 o                         
 -14   8   5         20.91         12.04        35.62 o                         
 -13   8   5          0.13        -25.24        27.72 o                         
 -12   8   5       1425.87       1305.87        69.52 o                         
 -11   8   5          3.66         21.03        21.10 o                         
 -10   8   5       2770.36       2767.71        64.52 o                         
  -9   8   5         43.98         41.85        12.27 o                         
  -8   8   5       4401.50       4400.64        68.04 o                         
  -7   8   5        878.22        824.98        23.28 o                         
  -6   8   5       1514.45       1587.47        28.02 o                         
  -5   8   5        861.59        828.94        16.33 o                         
  -4   8   5       1797.83       1582.82        24.87 o                         
  -3   8   5       3161.06       3350.76        45.49 o                         
  -2   8   5       1981.29       1675.19        25.38 o                         
  -1   8   5       1925.83       1803.55        28.47 o                         
   0   8   5       6826.10       6784.16        89.60 o                         
   1   8   5          1.15         10.70         5.15 o                         
   2   8   5       2175.74       2010.62        30.39 o                         
   3   8   5       2393.16       2151.50        29.86 o                         
   4   8   5        235.81        243.62         9.43 o                         
   5   8   5        843.04        774.95        16.57 o                         
   6   8   5        286.68        298.89        15.03 o                         
   7   8   5       1567.18       1656.47        33.65 o                         
   8   8   5         75.48         43.30        16.09 o                         
   9   8   5         11.84         17.71        19.05 o                         
  10   8   5        107.83         85.15        23.98 o                         
  11   8   5         51.86         49.60        29.55 o                         
  12   8   5          7.60        -20.66        80.90 o                         
 -14   9   5        106.49         46.19        36.42 o                         
 -13   9   5        158.04        167.82        29.50 o                         
 -12   9   5        704.57        742.03        33.78 o                         
 -11   9   5        124.05        181.10        23.68 o                         
 -10   9   5        338.27        354.07        22.47 o                         
  -9   9   5       1222.49       1148.80        26.28 o                         
  -8   9   5        148.62        189.39        12.01 o                         
  -7   9   5       2614.20       2751.16        44.74 o                         
  -6   9   5        821.93        817.15        18.58 o                         
  -5   9   5       3316.42       3219.36        49.74 o                         
  -4   9   5       4344.80       4434.04        66.39 o                         
  -3   9   5       1047.46       1078.51        17.40 o                         
  -2   9   5       5082.82       4927.37        68.93 o                         
  -1   9   5       3737.74       3345.76        45.39 o                         
   0   9   5       2140.69       2093.65        32.59 o                         
   1   9   5       6147.22       5939.64        75.61 o                         
   2   9   5        845.25        805.28        15.06 o                         
   3   9   5       4483.90       4228.72        55.15 o                         
   4   9   5         51.20         54.97         8.12 o                         
   5   9   5        202.61        222.21        10.48 o                         
   6   9   5         20.11         28.54        13.21 o                         
   7   9   5        853.94        845.31        21.75 o                         
   8   9   5        651.39        628.24        21.26 o                         
   9   9   5        574.25        619.76        31.60 o                         
  10   9   5        176.31        112.37        25.98 o                         
  11   9   5        657.66        764.80        37.84 o                         
 -13  10   5        279.32        219.36        31.20 o                         
 -12  10   5         51.67          6.72        25.80 o                         
 -11  10   5        119.82        103.88        23.82 o                         
 -10  10   5         97.28        132.22        20.60 o                         
  -9  10   5        313.35        302.35        15.20 o                         
  -8  10   5          6.76          6.27        11.05 o                         
  -7  10   5        249.34        330.17        14.47 o                         
  -6  10   5       1835.62       1801.95        31.16 o                         
  -5  10   5        936.69        892.72        18.94 o                         
  -4  10   5       5686.35       5497.42        81.66 o                         
  -3  10   5       2146.04       2232.77        35.51 o                         
  -2  10   5       5967.28       5820.10        81.12 o                         
  -1  10   5       1587.11       1547.60        24.27 o                         
   0  10   5         26.50         71.40         5.78 o                         
   1  10   5        928.57        905.15        15.34 o                         
   2  10   5        899.59        860.43        15.36 o                         
   3  10   5       1301.93       1188.07        19.74 o                         
   4  10   5       6135.52       6150.68        82.80 o                         
   5  10   5        249.19        266.07        11.36 o                         
   6  10   5       2059.03       2080.50        38.18 o                         
   7  10   5        860.90        877.26        24.53 o                         
   8  10   5        404.69        415.00        21.23 o                         
   9  10   5          2.40         67.38        22.41 o                         
  10  10   5         67.55         42.57        28.51 o                         
  11  10   5          0.21         -0.87        32.41 o                         
 -13  11   5        106.09        121.10        31.64 o                         
 -12  11   5         90.97         71.18        27.34 o                         
 -11  11   5         26.47         -9.79        23.82 o                         
 -10  11   5        106.19        121.56        21.02 o                         
  -9  11   5         68.27        114.76        15.15 o                         
  -8  11   5        560.26        606.15        22.05 o                         
  -7  11   5        196.75        246.67        12.65 o                         
  -6  11   5       2433.49       2390.31        39.60 o                         
  -5  11   5         93.30        167.47        13.99 o                         
  -4  11   5        171.83        177.03         8.88 o                         
  -3  11   5         61.95         91.15         8.16 o                         
  -2  11   5        502.93        475.64        14.80 o                         
  -1  11   5        331.79        476.51        15.03 o                         
   0  11   5       9058.43       8644.37       114.08 o                         
   1  11   5        459.22        393.99         9.51 o                         
   2  11   5       5902.52       5678.33        73.00 o                         
   3  11   5        641.57        575.88        13.16 o                         
   4  11   5        306.82        353.53        11.67 o                         
   5  11   5         46.00         52.41        10.19 o                         
   6  11   5        117.15        107.88        15.30 o                         
   7  11   5         79.02         75.69        19.85 o                         
   8  11   5        421.77        402.68        22.54 o                         
   9  11   5        709.81        654.91        42.28 o                         
  10  11   5        704.13        685.73        34.77 o                         
  11  11   5        115.12        117.97        33.40 o                         
 -13  12   5          6.04          0.05        31.31 o                         
 -12  12   5          8.49          2.58        27.32 o                         
 -11  12   5        179.72        199.86        26.52 o                         
 -10  12   5        156.48        152.93        21.67 o                         
  -9  12   5        519.14        556.15        19.13 o                         
  -8  12   5       1748.27       1704.34        33.87 o                         
  -7  12   5         92.29        162.57        16.80 o                         
  -6  12   5         14.39         14.65         9.80 o                         
  -5  12   5       2440.18       2448.96        40.18 o                         
  -3  12   5       2511.51       2515.21        42.60 o                         
  -2  12   5       1544.62       1454.65        27.06 o                         
  -1  12   5       3066.54       2877.51        64.39 o                         
   0  12   5        300.32        288.61        13.32 o                         
   1  12   5        289.65        306.50        11.96 o                         
   2  12   5         88.28         73.53         7.74 o                         
   3  12   5        907.95        899.36        17.74 o                         
   4  12   5        813.43        812.15        19.29 o                         
   5  12   5       3252.16       3298.55        53.06 o                         
   6  12   5        755.96        705.80        22.79 o                         
   7  12   5       1393.33       1471.46        42.32 o                         
   8  12   5        282.40        203.73        21.07 o                         
   9  12   5        283.88        324.02        27.84 o                         
  10  12   5         50.81         64.84        29.89 o                         
  11  12   5        143.02        126.43        36.85 o                         
 -13  13   5        104.80        110.17        66.27 o                         
 -12  13   5        392.99        458.37        36.70 o                         
 -11  13   5        243.18        262.57        27.98 o                         
 -10  13   5         12.76          2.78        21.44 o                         
  -9  13   5        725.08        825.48        24.58 o                         
  -8  13   5        895.16        862.15        31.72 o                         
  -7  13   5        489.27        557.96        17.10 o                         
  -6  13   5       1465.86       1464.78        28.74 o                         
  -5  13   5         39.71         47.01        11.69 o                         
  -4  13   5       7224.71       7103.22       105.41 o                         
  -3  13   5          7.76         37.32         8.93 o                         
  -2  13   5         47.20         69.75        10.61 o                         
  -1  13   5       3987.19       3835.37        61.90 o                         
   0  13   5         24.49         54.71         8.64 o                         
   1  13   5        644.67        695.87        16.90 o                         
   2  13   5        430.19        427.54        11.62 o                         
   3  13   5       1134.63       1135.04        21.53 o                         
   4  13   5        387.10        401.07        14.52 o                         
   5  13   5        511.72        513.58        16.97 o                         
   6  13   5        184.74        191.30        18.14 o                         
   7  13   5        211.00        221.80        20.72 o                         
   8  13   5         65.56        106.80        28.26 o                         
   9  13   5        653.85        642.34        36.18 o                         
  10  13   5         97.79        124.06        30.92 o                         
 -12  14   5        480.59        499.85        34.70 o                         
 -11  14   5        354.16        337.32        30.36 o                         
 -10  14   5        260.42        309.53        37.59 o                         
  -9  14   5       1005.95       1032.53        27.92 o                         
  -8  14   5        771.47        850.28        25.95 o                         
  -7  14   5       1142.33       1213.22        27.99 o                         
  -6  14   5         38.59         43.21        11.43 o                         
  -5  14   5       1700.53       1647.27        30.51 o                         
  -4  14   5        573.82        649.56        17.01 o                         
  -3  14   5        587.20        516.86        16.88 o                         
  -2  14   5       1721.19       1679.31        31.21 o                         
  -1  14   5       1408.94       1273.61        25.27 o                         
   0  14   5       3821.68       3447.18        68.53 o                         
   1  14   5          6.87          2.26         9.14 o                         
   2  14   5         53.96         49.48        10.42 o                         
   3  14   5        350.46        315.83        13.83 o                         
   4  14   5        606.25        643.23        17.78 o                         
   5  14   5        120.09        116.42        14.05 o                         
   6  14   5        966.90        946.46        27.41 o                         
   7  14   5          0.25         -0.47        22.05 o                         
   8  14   5         63.15         55.93        28.88 o                         
   9  14   5        211.27        215.25        30.62 o                         
  10  14   5         83.65         98.44        33.66 o                         
 -12  15   5        227.01        264.74        33.56 o                         
 -11  15   5        228.05        240.30        29.91 o                         
 -10  15   5        109.26        126.56        25.04 o                         
  -9  15   5         10.67         33.95        17.27 o                         
  -8  15   5        497.79        517.76        19.43 o                         
  -7  15   5       1041.75       1049.58        31.56 o                         
  -6  15   5        282.50        344.94        15.58 o                         
  -5  15   5       6065.58       5787.43        87.90 o                         
  -4  15   5        147.58        128.99        14.23 o                         
  -3  15   5       1779.23       1653.00        31.85 o                         
  -2  15   5        970.59        813.88        20.55 o                         
  -1  15   5         17.77         40.28         9.32 o                         
   0  15   5        385.05        368.12        14.41 o                         
   1  15   5       1008.72        940.84        24.27 o                         
   2  15   5        190.95        179.94        12.81 o                         
   3  15   5       1132.04       1045.49        27.37 o                         
   4  15   5         56.75         29.66        13.50 o                         
   5  15   5         35.45         40.37        15.21 o                         
   6  15   5        251.51        209.85        24.13 o                         
   7  15   5          7.15         33.55        25.50 o                         
   8  15   5         44.16         26.76        32.77 o                         
   9  15   5         77.97         45.73        36.91 o                         
 -11  16   5        216.32        268.91        31.61 o                         
 -10  16   5       1208.20       1286.12        44.09 o                         
  -9  16   5        815.21        751.90        24.38 o                         
  -8  16   5       1418.95       1491.50        44.59 o                         
  -7  16   5        178.32        167.82        15.28 o                         
  -6  16   5        521.15        552.87        18.05 o                         
  -5  16   5        126.56        164.48        12.86 o                         
  -4  16   5         15.60         27.25        10.77 o                         
  -3  16   5        297.62        355.87        14.40 o                         
  -2  16   5        302.96        299.25        13.14 o                         
  -1  16   5       1308.51       1203.55        26.01 o                         
   0  16   5       1714.59       1704.86        34.53 o                         
   1  16   5        481.47        475.51        16.78 o                         
   2  16   5       1114.95       1013.85        27.47 o                         
   3  16   5        187.20        186.97        15.13 o                         
   4  16   5          4.89         15.98        14.44 o                         
   5  16   5        171.71        155.38        16.71 o                         
   6  16   5          4.08        -17.13        23.13 o                         
   7  16   5         23.20         49.60        26.52 o                         
   8  16   5          2.59        -13.69        33.96 o                         
   9  16   5         18.02         -2.92        38.18 o                         
 -11  17   5        225.91        216.01        32.70 o                         
 -10  17   5          7.93         42.27        28.09 o                         
  -9  17   5         82.87         89.61        19.42 o                         
  -8  17   5        275.78        263.97        18.45 o                         
  -7  17   5        166.96        165.35        16.37 o                         
  -6  17   5       2518.94       2571.08        45.84 o                         
  -5  17   5        312.36        381.84        15.89 o                         
  -4  17   5       1552.46       1605.77        31.60 o                         
  -3  17   5        159.68        181.15        13.14 o                         
  -2  17   5        834.76        815.82        21.93 o                         
  -1  17   5        519.73        561.05        21.45 o                         
   0  17   5          5.26         19.26        11.48 o                         
   1  17   5        198.63        159.71        18.03 o                         
   2  17   5         77.72         79.85        14.85 o                         
   3  17   5        269.61        286.80        18.33 o                         
   4  17   5        371.42        419.10        19.89 o                         
   5  17   5         30.84         29.38        18.11 o                         
   6  17   5        134.83        116.58        25.76 o                         
   7  17   5          0.37        -27.66        27.66 o                         
   8  17   5          0.76        -26.38        39.38 o                         
   9  17   5          9.96         -8.06        61.43 o                         
 -10  18   5        303.34        334.07        45.11 o                         
  -9  18   5        607.82        678.96        34.24 o                         
  -8  18   5        286.95        293.27        23.59 o                         
  -7  18   5       1032.84       1177.88        35.45 o                         
  -6  18   5          1.12         -5.40        14.36 o                         
  -5  18   5        310.09        329.13        16.32 o                         
  -4  18   5         99.40         88.69        12.81 o                         
  -3  18   5        759.78        696.62        21.87 o                         
  -2  18   5          6.13          3.85        12.38 o                         
  -1  18   5       2665.30       2624.83        50.07 o                         
   0  18   5         43.88         86.07        13.04 o                         
   1  18   5        954.69        888.73        33.05 o                         
   2  18   5        171.03        147.52        18.11 o                         
   3  18   5         79.20        102.53        17.61 o                         
   4  18   5        295.52        310.36        21.60 o                         
   5  18   5         17.26        -14.33        20.69 o                         
   6  18   5          0.26        -24.51        26.63 o                         
   7  18   5        523.16        512.29        40.56 o                         
   8  18   5          0.04        -32.50        32.50 o                         
 -10  19   5         46.52         75.61        30.98 o                         
  -9  19   5          0.98         -1.20        21.62 o                         
  -8  19   5         70.11        111.03        19.10 o                         
  -7  19   5        376.94        360.93        19.60 o                         
  -6  19   5        902.82        895.94        25.19 o                         
  -5  19   5       1934.66       1936.68        38.57 o                         
  -4  19   5        644.89        650.68        20.69 o                         
  -3  19   5       1356.66       1430.29        34.70 o                         
  -2  19   5         14.13         24.38        13.57 o                         
  -1  19   5        869.96        836.20        23.94 o                         
   0  19   5        290.79        298.90        16.24 o                         
   1  19   5          2.75        -15.11        15.11 o                         
   2  19   5        948.10        980.37        32.20 o                         
   3  19   5        124.34        116.64        23.52 o                         
   4  19   5         31.90         62.03        25.29 o                         
   5  19   5         18.43         30.47        22.26 o                         
   6  19   5         95.56         92.76        30.72 o                         
   7  19   5        105.18         80.91        34.21 o                         
  -9  20   5         82.90         38.57        23.09 o                         
  -8  20   5        398.05        384.40        22.35 o                         
  -7  20   5        640.23        650.81        27.01 o                         
  -6  20   5         19.00         26.73        17.20 o                         
  -5  20   5        273.89        236.40        17.88 o                         
  -4  20   5        291.86        289.09        17.16 o                         
  -3  20   5        297.69        352.76        18.48 o                         
  -2  20   5       1275.47       1288.59        34.17 o                         
  -1  20   5         73.45         71.76        15.15 o                         
   0  20   5        379.00        382.32        29.30 o                         
   1  20   5        451.71        419.89        20.45 o                         
   2  20   5          4.20         30.64        23.37 o                         
   3  20   5        338.13        356.04        28.47 o                         
   4  20   5         39.30         43.96        23.67 o                         
   5  20   5       1080.03       1077.10        45.57 o                         
   6  20   5        248.96        258.81        34.41 o                         
   7  20   5        139.90        124.11        35.78 o                         
  -8  21   5          5.47         35.80        21.50 o                         
  -7  21   5        577.21        596.95        25.09 o                         
  -6  21   5         42.21         43.38        18.55 o                         
  -5  21   5        305.24        341.45        20.00 o                         
  -4  21   5         40.01         24.65        17.00 o                         
  -3  21   5         30.97         30.05        16.63 o                         
  -2  21   5        151.47        146.58        17.49 o                         
  -1  21   5        772.18        734.72        24.20 o                         
   0  21   5         64.56         62.48        16.28 o                         
   1  21   5       1408.59       1477.80        41.82 o                         
   2  21   5          7.31         17.63        24.87 o                         
   3  21   5        718.69        752.77        32.16 o                         
   4  21   5          4.11         27.13        24.91 o                         
   5  21   5          2.13         16.17        30.97 o                         
   6  21   5         65.51        100.16        34.67 o                         
  -7  22   5         10.76         15.92        21.21 o                         
  -6  22   5        250.15        247.67        21.56 o                         
  -5  22   5        412.56        359.76        21.30 o                         
  -4  22   5        415.73        358.43        20.08 o                         
  -3  22   5        197.80        175.54        19.13 o                         
  -2  22   5        620.20        633.79        24.25 o                         
  -1  22   5        278.18        346.11        21.28 o                         
   0  22   5         37.63         37.16        17.90 o                         
   1  22   5          1.32        -14.68        21.80 o                         
   2  22   5         61.89         48.37        26.48 o                         
   3  22   5         15.97         20.00        24.80 o                         
   4  22   5        524.44        500.92        31.42 o                         
   5  22   5        359.56        392.62        36.33 o                         
  -6  23   5         97.97        126.76        21.79 o                         
  -5  23   5        207.34        219.66        21.05 o                         
  -4  23   5         30.16         37.37        18.66 o                         
  -3  23   5        348.77        393.59        23.01 o                         
  -2  23   5        660.67        682.83        26.00 o                         
  -1  23   5         45.78         56.61        19.12 o                         
   0  23   5        580.65        471.07        28.37 o                         
   1  23   5        138.49        157.80        24.70 o                         
   2  23   5       1026.96       1025.32        43.83 o                         
   3  23   5         14.94        -26.09        26.09 o                         
   4  23   5        280.43        262.72        30.55 o                         
  -5  24   5         62.41         61.56        70.58 o                         
  -4  24   5        174.72        118.15        20.65 o                         
  -3  24   5        349.43        282.00        23.22 o                         
  -2  24   5        338.64        356.34        23.62 o                         
  -1  24   5        448.41        486.53        28.80 o                         
   0  24   5         12.62         31.45        25.01 o                         
   1  24   5        215.64        235.29        27.48 o                         
   2  24   5        317.96        347.45        28.90 o                         
 -14   0   6        237.96        143.78        47.96 o                         
 -12   0   6       1107.62        997.38        63.69 o                         
 -10   0   6       2164.41       2130.26        55.98 o                         
  -8   0   6        345.54        371.70        15.11 o                         
  -6   0   6       2024.89       2256.81        43.93 o                         
  -4   0   6       1997.46       1831.51        35.44 o                         
  -2   0   6      19377.41      18611.09       359.50 o                         
   0   0   6      13044.42      12844.84       248.80 o                         
   2   0   6       3248.43       3057.62        56.39 o                         
   4   0   6          2.47          3.19        13.80 o                         
   6   0   6       4344.09       4659.30       107.58 o                         
   8   0   6       1920.36       2123.06        73.23 o                         
  10   0   6       1267.44       1187.42        60.79 o                         
  12   0   6         65.03          8.48        39.38 o                         
 -14   1   6        120.58        117.64        34.19 o                         
 -13   1   6        444.36        325.37        32.21 o                         
 -12   1   6        103.19         77.65        23.27 o                         
 -11   1   6        588.71        589.48        25.27 o                         
 -10   1   6        188.09        180.25        13.09 o                         
  -9   1   6       1332.67       1346.25        25.61 o                         
  -8   1   6        881.43        871.69        17.90 o                         
  -7   1   6       4628.61       4738.29        61.62 o                         
  -6   1   6       4001.55       3998.97        66.02 o                         
  -5   1   6       8691.55       8910.82       112.40 o                         
  -4   1   6       2003.86       1995.16        28.18 o                         
  -3   1   6       5970.27       5994.57        72.78 o                         
  -2   1   6       6927.52       6991.72        88.07 o                         
  -1   1   6         25.51         34.90         5.28 o                         
   0   1   6       2995.31       3053.32        39.43 o                         
   1   1   6       4375.13       4495.25        57.26 o                         
   2   1   6       6044.83       5683.29        72.05 o                         
   3   1   6       4993.14       4610.89        59.15 o                         
   4   1   6       4991.30       4944.20        69.80 o                         
   5   1   6       3134.62       3225.49        53.89 o                         
   6   1   6       1006.81       1011.85        26.28 o                         
   7   1   6         89.62         96.29        15.75 o                         
   8   1   6         54.00         70.23        18.40 o                         
   9   1   6        263.94        284.37        23.98 o                         
  10   1   6          3.14         47.40        25.43 o                         
  11   1   6        204.64        241.30        25.48 o                         
  12   1   6        206.64        154.42        28.26 o                         
 -14   2   6        389.82        449.64        59.75 o                         
 -13   2   6         11.86         -2.46        28.34 o                         
 -12   2   6         15.42        -13.44        20.71 o                         
 -11   2   6       2409.50       2489.01        59.08 o                         
 -10   2   6        236.44        231.60        21.74 o                         
  -9   2   6       6711.45       6387.92        95.48 o                         
  -8   2   6       1118.36       1074.15        20.03 o                         
  -7   2   6       1060.75       1073.80        21.73 o                         
  -6   2   6        757.28        807.95        15.57 o                         
  -5   2   6         61.98         62.79         5.46 o                         
  -4   2   6        928.34       1031.37        16.36 o                         
  -3   2   6       8274.86       7948.87        96.18 o                         
  -1   2   6       8978.42       8335.35       109.22 o                         
   0   2   6        983.04       1221.20        18.02 o                         
   1   2   6       2998.29       2699.91        38.63 o                         
   2   2   6         22.66         11.59         5.21 o                         
   3   2   6         71.17         70.18         6.33 o                         
   4   2   6        191.75        177.72        11.94 o                         
   5   2   6       1122.95       1221.00        26.32 o                         
   6   2   6        188.04        180.05        13.95 o                         
   7   2   6       1323.72       1419.42        33.54 o                         
   8   2   6        133.34        152.14        18.82 o                         
   9   2   6       2141.86       2526.20        56.39 o                         
  10   2   6          8.47         -0.29        22.87 o                         
  11   2   6        153.60        140.40        27.99 o                         
  12   2   6         66.10         71.74        28.04 o                         
 -14   3   6        672.41        613.87        46.18 o                         
 -13   3   6        141.05        169.56        25.90 o                         
 -12   3   6       1803.32       1721.65        56.52 o                         
 -11   3   6        859.28        898.83        31.41 o                         
 -10   3   6        942.05        946.47        24.79 o                         
  -9   3   6        392.83        449.30        14.63 o                         
  -8   3   6         69.84        101.75         8.75 o                         
  -7   3   6       6646.16       6682.83        89.38 o                         
  -6   3   6       2630.17       2481.83        33.77 o                         
  -5   3   6        341.84        353.04        12.30 o                         
  -4   3   6       4946.75       4990.64        63.76 o                         
  -2   3   6        537.57        586.92        12.43 o                         
  -1   3   6       1371.25       1411.03        19.57 o                         
   0   3   6        546.65        491.15        12.62 o                         
   1   3   6        809.15        628.38        12.27 o                         
   2   3   6       5482.89       5451.39        72.40 o                         
   3   3   6       1081.76       1021.94        19.33 o                         
   4   3   6       1443.80       1417.01        22.56 o                         
   5   3   6       2326.97       2376.60        46.97 o                         
   6   3   6        373.74        413.47        18.75 o                         
   7   3   6        198.25        227.65        16.64 o                         
   8   3   6         90.18         77.89        19.44 o                         
   9   3   6         19.32         41.42        21.17 o                         
  10   3   6        309.07        298.45        24.28 o                         
  11   3   6          6.64          5.12        27.28 o                         
  12   3   6        205.86        217.15        29.10 o                         
 -14   4   6         11.75          2.73        52.91 o                         
 -13   4   6        301.59        282.21        30.44 o                         
 -12   4   6        378.01        432.79        26.30 o                         
 -11   4   6          2.10          7.70        18.83 o                         
 -10   4   6       1546.65       1417.98        31.11 o                         
  -9   4   6       1015.99        956.22        22.24 o                         
  -8   4   6       1952.59       1964.57        33.91 o                         
  -7   4   6       5135.52       4981.08        71.08 o                         
  -6   4   6         22.47         38.04         6.69 o                         
  -5   4   6       2556.72       2615.18        36.68 o                         
  -4   4   6        307.17        259.62         7.35 o                         
  -3   4   6        234.90        313.76         8.17 o                         
  -2   4   6       3057.51       2861.48        35.85 o                         
  -1   4   6         18.99         33.12         4.81 o                         
   0   4   6        160.04        138.64         6.03 o                         
   1   4   6        655.28        563.78        13.46 o                         
   2   4   6        162.35        145.43         6.35 o                         
   3   4   6         21.98         14.52         6.42 o                         
   4   4   6         15.77         34.06         8.26 o                         
   5   4   6        478.68        510.02        15.51 o                         
   6   4   6        919.38        875.01        25.66 o                         
   7   4   6         33.24         40.76        15.45 o                         
   8   4   6        502.51        532.11        25.01 o                         
   9   4   6         50.92         23.66        19.85 o                         
  10   4   6        148.15        136.87        23.98 o                         
  11   4   6         63.22         39.47        27.58 o                         
  12   4   6          1.11          3.10        28.41 o                         
 -14   5   6          4.45         18.83        31.71 o                         
 -13   5   6        713.69        666.51        36.35 o                         
 -12   5   6        406.70        399.06        29.34 o                         
 -11   5   6       2822.23       2896.30        66.57 o                         
 -10   5   6       1199.21       1156.17        27.94 o                         
  -9   5   6        428.63        481.97        15.26 o                         
  -8   5   6       1407.41       1431.75        25.67 o                         
  -7   5   6         15.84         28.62         7.82 o                         
  -6   5   6        118.13        137.83         7.74 o                         
  -5   5   6       1268.11       1255.47        20.25 o                         
  -4   5   6        454.43        450.36        15.25 o                         
  -3   5   6       4317.45       4248.67        52.41 o                         
  -2   5   6        103.11        120.46         5.30 o                         
  -1   5   6       2081.93       2031.76        27.17 o                         
   0   5   6        974.05       1140.89        18.50 o                         
   1   5   6       3218.36       3229.03        41.92 o                         
   2   5   6         11.97         26.35         5.48 o                         
   3   5   6       1131.91       1035.10        17.78 o                         
   4   5   6        192.75        221.31         9.16 o                         
   5   5   6         18.87         17.14        11.00 o                         
   6   5   6         32.28         40.93        13.08 o                         
   7   5   6          9.06         -5.53        16.28 o                         
   8   5   6        117.55         93.41        17.12 o                         
   9   5   6        231.37        280.25        21.49 o                         
  10   5   6          6.08        -18.90        22.78 o                         
  11   5   6        143.60         78.94        26.69 o                         
 -14   6   6        653.88        517.48        38.49 o                         
 -13   6   6         28.27         14.93        28.87 o                         
 -12   6   6        607.55        682.00        34.17 o                         
 -11   6   6         49.65         43.15        20.17 o                         
 -10   6   6        668.94        724.37        21.30 o                         
  -9   6   6        363.81        422.26        14.83 o                         
  -8   6   6       1599.36       1489.58        26.75 o                         
  -7   6   6        250.35        269.79        11.27 o                         
  -6   6   6       4506.77       4462.32        60.88 o                         
  -5   6   6        232.97        224.22         8.12 o                         
  -4   6   6          0.93          1.65         5.35 o                         
  -2   6   6         20.56         25.74         3.74 o                         
  -1   6   6        521.01        592.66        10.88 o                         
   0   6   6       1357.04       1672.70        23.15 o                         
   1   6   6        201.88        344.86        12.59 o                         
   2   6   6        487.63        464.03         9.89 o                         
   3   6   6         21.50         36.68         6.81 o                         
   4   6   6        174.69        149.00         8.53 o                         
   5   6   6        168.28        171.30        13.47 o                         
   6   6   6        148.67        175.17        15.59 o                         
   7   6   6          0.04        -11.38        14.18 o                         
   8   6   6        356.67        340.13        18.99 o                         
   9   6   6        125.86        130.81        20.58 o                         
  10   6   6          0.45         -3.88        23.02 o                         
  11   6   6          7.33        -25.45        26.49 o                         
 -14   7   6        161.55        181.86        36.82 o                         
 -13   7   6        831.46        779.90        39.61 o                         
 -12   7   6        560.62        668.71        47.83 o                         
 -11   7   6       1350.22       1316.98        70.50 o                         
 -10   7   6       1008.02       1091.98        27.93 o                         
  -9   7   6        669.65        648.66        17.78 o                         
  -8   7   6       1448.98       1432.73        26.51 o                         
  -7   7   6        204.91        179.38        10.48 o                         
  -6   7   6        287.73        284.21         9.59 o                         
  -5   7   6        717.43        585.80        12.94 o                         
  -4   7   6         88.17        125.07         7.56 o                         
  -3   7   6        768.05        645.64        11.35 o                         
  -2   7   6        145.70        148.92         5.58 o                         
  -1   7   6        122.92        156.89         5.80 o                         
   0   7   6       2108.44       2120.59        28.75 o                         
   1   7   6       2735.50       2596.03        36.22 o                         
   2   7   6        830.65        780.20        14.24 o                         
   3   7   6        393.11        338.11         9.69 o                         
   4   7   6        181.21        172.16        10.10 o                         
   5   7   6         97.88         98.16        13.35 o                         
   6   7   6        151.41        126.42        14.31 o                         
   7   7   6        175.99        174.53        15.52 o                         
   8   7   6        341.46        304.79        19.15 o                         
   9   7   6        309.34        266.55        21.63 o                         
  10   7   6         65.48         64.12        23.89 o                         
  11   7   6        124.57        111.33        29.82 o                         
 -14   8   6         26.77         23.87        34.78 o                         
 -13   8   6        145.31        162.44        32.07 o                         
 -12   8   6       1005.35       1043.84        42.04 o                         
 -11   8   6         12.00         37.03        21.43 o                         
 -10   8   6        611.11        595.42        18.89 o                         
  -9   8   6        922.88        911.53        22.93 o                         
  -8   8   6       1115.69       1154.78        25.15 o                         
  -7   8   6       1616.39       1515.83        28.93 o                         
  -6   8   6        136.51        130.65         9.42 o                         
  -5   8   6       2018.15       2077.27        32.37 o                         
  -4   8   6       2086.76       2047.61        29.84 o                         
  -3   8   6        377.68        334.75         9.42 o                         
  -2   8   6       6597.79       6392.58        88.91 o                         
  -1   8   6        107.63        200.94         7.11 o                         
   0   8   6       2929.73       2721.93        37.79 o                         
   1   8   6        297.91        233.99         7.78 o                         
   2   8   6        357.47        372.59        11.45 o                         
   3   8   6         49.86         48.91         7.96 o                         
   4   8   6         31.50         27.41         8.51 o                         
   5   8   6       2850.35       2860.32        46.82 o                         
   6   8   6       2131.85       2066.57        40.52 o                         
   7   8   6        349.34        355.29        17.24 o                         
   8   8   6        302.95        378.40        19.89 o                         
   9   8   6         66.07         55.85        20.71 o                         
  10   8   6         80.95         66.03        26.13 o                         
  11   8   6         10.28        -24.66        30.25 o                         
 -14   9   6        434.03        442.98        40.64 o                         
 -13   9   6        136.78        126.28        32.51 o                         
 -12   9   6        933.48        948.03        41.96 o                         
 -11   9   6        683.20        690.24        36.06 o                         
 -10   9   6        139.57        145.50        14.96 o                         
  -9   9   6        146.82        176.31        13.60 o                         
  -8   9   6        434.23        460.58        15.50 o                         
  -7   9   6        860.96        956.14        22.06 o                         
  -6   9   6       4027.05       4252.42        65.10 o                         
  -5   9   6       3678.06       3692.83        53.79 o                         
  -4   9   6       5103.86       4780.46        67.67 o                         
  -3   9   6        950.84        973.00        26.17 o                         
  -2   9   6       3871.58       3645.50        51.99 o                         
  -1   9   6        754.47        820.94        14.87 o                         
   0   9   6        855.43        840.73        19.87 o                         
   1   9   6         16.65         14.05         6.38 o                         
   2   9   6       4654.81       4466.02        60.62 o                         
   3   9   6        497.64        506.83        12.22 o                         
   4   9   6       4294.07       4414.99        60.85 o                         
   5   9   6        621.76        598.22        20.09 o                         
   6   9   6        569.03        569.94        19.55 o                         
   7   9   6         17.38         22.50        20.90 o                         
   8   9   6         11.94         23.05        17.94 o                         
   9   9   6        674.70        663.64        27.39 o                         
  10   9   6        361.11        379.11        29.34 o                         
  11   9   6          0.01        -33.68        33.68 o                         
 -13  10   6        137.26        113.45        33.33 o                         
 -12  10   6         62.48         66.98        26.79 o                         
 -11  10   6        816.78        836.26        32.88 o                         
 -10  10   6        480.68        442.18        18.33 o                         
  -9  10   6       3462.24       3441.15        56.81 o                         
  -8  10   6        415.86        472.70        17.15 o                         
  -7  10   6        302.39        351.58        13.79 o                         
  -6  10   6       1181.40       1200.64        24.39 o                         
  -5  10   6        199.23        190.30         9.25 o                         
  -4  10   6          4.79         21.65         7.41 o                         
  -3  10   6       2296.87       2216.29        33.67 o                         
  -2  10   6        547.79        546.37        21.34 o                         
  -1  10   6      11838.83      11427.20       150.04 o                         
   0  10   6       3328.68       3008.69        48.96 o                         
   1  10   6       7007.78       6667.39        85.05 o                         
   2  10   6        296.49        310.66        15.12 o                         
   3  10   6          9.96         17.12         8.56 o                         
   4  10   6         92.44        110.00        10.02 o                         
   5  10   6        212.32        222.49        13.88 o                         
   6  10   6        467.32        523.94        19.78 o                         
   7  10   6        795.11        706.32        23.39 o                         
   8  10   6         73.29         72.24        25.22 o                         
   9  10   6       1603.68       1630.87        44.39 o                         
  10  10   6          4.03          3.90        28.57 o                         
  11  10   6         63.93         80.40        39.19 o                         
 -13  11   6        620.91        648.66        41.69 o                         
 -12  11   6         54.21         46.26        26.90 o                         
 -11  11   6         18.67         12.50        23.44 o                         
 -10  11   6        109.12         96.86        16.13 o                         
  -9  11   6         89.12         79.77        14.40 o                         
  -8  11   6         14.26         28.49        12.38 o                         
  -7  11   6       6517.02       6460.20        97.50 o                         
  -6  11   6       1319.30       1384.31        39.10 o                         
  -5  11   6       4559.23       4403.20        67.04 o                         
  -4  11   6        818.47        924.65        19.30 o                         
  -3  11   6       2349.14       2175.92        35.28 o                         
  -2  11   6         26.46         56.63         7.70 o                         
  -1  11   6         55.59         79.29         6.74 o                         
   0  11   6         60.68         39.45         6.69 o                         
   1  11   6       3123.02       3063.37        41.26 o                         
   2  11   6       1125.94       1075.08        25.67 o                         
   3  11   6       2155.34       2147.98        32.84 o                         
   4  11   6        817.48        804.96        18.10 o                         
   5  11   6       5998.43       6094.83        92.26 o                         
   6  11   6        400.10        443.68        18.59 o                         
   7  11   6        234.58        206.84        21.84 o                         
   8  11   6          0.48         -4.40        23.91 o                         
   9  11   6         47.21         48.57        24.92 o                         
  10  11   6         78.99        164.41        31.78 o                         
 -13  12   6        102.93         61.51        38.76 o                         
 -12  12   6        808.45        806.98        37.47 o                         
 -11  12   6        353.30        389.84        28.39 o                         
 -10  12   6       1727.97       1711.15        38.23 o                         
  -9  12   6        327.74        306.46        17.08 o                         
  -8  12   6       1646.42       1685.09        34.68 o                         
  -7  12   6          1.57         25.63        11.92 o                         
  -6  12   6        215.96        238.02        13.68 o                         
  -5  12   6        109.04         65.15         9.58 o                         
  -4  12   6         13.15         10.47         8.38 o                         
  -3  12   6       6104.60       5924.94        93.59 o                         
  -2  12   6       8861.82       8697.64       135.14 o                         
  -1  12   6        143.22        175.96        13.30 o                         
   0  12   6       2233.83       2285.11        33.40 o                         
   1  12   6        677.57        698.60        21.71 o                         
   2  12   6       2149.29       2151.81        32.65 o                         
   3  12   6        849.17        960.90        20.25 o                         
   4  12   6        124.96        118.51        11.34 o                         
   5  12   6        113.65        115.41        14.78 o                         
   6  12   6       2021.39       2183.93        59.71 o                         
   7  12   6         42.52         27.49        22.06 o                         
   8  12   6       1148.44       1127.10        46.71 o                         
   9  12   6        180.86        266.19        33.62 o                         
  10  12   6        500.42        435.23        40.65 o                         
 -12  13   6         96.02        140.22        29.80 o                         
 -11  13   6        745.83        795.47        41.55 o                         
 -10  13   6        361.44        319.79        19.78 o                         
  -9  13   6         63.00         96.08        15.81 o                         
  -8  13   6       1251.64       1250.59        35.81 o                         
  -7  13   6        387.15        398.69        14.95 o                         
  -6  13   6       3176.74       3120.32        50.77 o                         
  -5  13   6       1007.46       1083.95        23.36 o                         
  -4  13   6         99.09         95.25        14.94 o                         
  -3  13   6         79.92         91.39         9.90 o                         
  -2  13   6        630.34        638.25        22.85 o                         
  -1  13   6          5.02         39.58         9.90 o                         
   0  13   6         43.76         65.49         8.77 o                         
   1  13   6          9.78         17.80         8.32 o                         
   2  13   6       2369.01       2285.51        36.24 o                         
   3  13   6       2950.59       2864.67        42.23 o                         
   4  13   6       1302.01       1318.36        28.31 o                         
   5  13   6        302.31        315.86        17.58 o                         
   6  13   6       1222.63       1282.32        54.91 o                         
   7  13   6         46.07         54.97        29.36 o                         
   8  13   6         40.16         13.69        32.46 o                         
   9  13   6         88.79         39.84        29.03 o                         
  10  13   6         53.20         36.80        36.75 o                         
 -12  14   6        194.16        189.29        37.59 o                         
 -11  14   6        223.61        241.32        29.04 o                         
 -10  14   6          3.23         -6.28        18.25 o                         
  -9  14   6       1294.91       1241.53        30.77 o                         
  -8  14   6        215.08        220.32        16.61 o                         
  -7  14   6        740.08        758.69        20.84 o                         
  -6  14   6       1726.62       1644.32        32.02 o                         
  -5  14   6         31.87         67.53        11.03 o                         
  -4  14   6         99.19         72.88         9.98 o                         
  -3  14   6        259.21        307.21        12.90 o                         
  -2  14   6        373.99        369.45        13.03 o                         
  -1  14   6       4030.08       3866.30        67.76 o                         
   0  14   6         13.91         15.94        10.38 o                         
   1  14   6        675.90        707.58        18.78 o                         
   2  14   6        331.33        315.45        12.70 o                         
   3  14   6         43.68         43.73        11.80 o                         
   4  14   6         73.53         71.93        13.47 o                         
   5  14   6        643.27        643.51        24.09 o                         
   6  14   6          2.28          8.73        19.29 o                         
   7  14   6       1477.18       1619.59        51.32 o                         
   8  14   6         16.95         13.87        30.59 o                         
   9  14   6        476.48        481.98        45.36 o                         
 -12  15   6       1296.04       1410.49        64.02 o                         
 -11  15   6         23.15         -3.81        28.80 o                         
 -10  15   6        861.87        892.35        36.71 o                         
  -9  15   6        334.57        423.90        23.08 o                         
  -8  15   6         32.47         38.54        15.82 o                         
  -7  15   6        272.81        274.24        15.74 o                         
  -6  15   6        556.74        617.27        18.41 o                         
  -5  15   6        733.86        727.68        21.59 o                         
  -4  15   6       1267.92       1217.72        25.66 o                         
  -2  15   6        190.80        189.08        11.79 o                         
  -1  15   6         97.55         76.25        11.70 o                         
   0  15   6         12.00         14.78        11.42 o                         
   1  15   6        316.19        343.65        16.09 o                         
   2  15   6        159.15        145.46        13.69 o                         
   3  15   6        572.00        589.90        22.81 o                         
   4  15   6        257.63        252.86        15.51 o                         
   5  15   6        536.53        565.33        21.85 o                         
   6  15   6          8.98        -20.02        20.02 o                         
   7  15   6          1.45          1.62        25.33 o                         
   8  15   6        165.88        167.91        45.72 o                         
   9  15   6         11.02        -17.87        49.60 o                         
 -11  16   6         13.80         22.77        29.85 o                         
 -10  16   6        686.71        699.26        27.75 o                         
  -9  16   6        348.17        346.80        21.22 o                         
  -8  16   6        659.34        714.30        32.59 o                         
  -7  16   6        509.32        518.66        19.14 o                         
  -6  16   6        265.33        222.79        14.91 o                         
  -5  16   6        434.01        451.67        17.03 o                         
  -4  16   6          1.17         -0.16        11.04 o                         
  -3  16   6         16.84         24.53        11.53 o                         
  -2  16   6        741.42        707.71        19.72 o                         
  -1  16   6        114.29        114.95        11.44 o                         
   0  16   6        449.39        554.44        19.48 o                         
   1  16   6         62.97         63.43        15.23 o                         
   2  16   6         11.72         21.81        14.77 o                         
   3  16   6          1.13         -2.40        14.31 o                         
   4  16   6        160.67        143.73        16.43 o                         
   5  16   6         68.63         33.67        19.44 o                         
   6  16   6         28.20         -2.35        30.02 o                         
   7  16   6         26.64         31.02        30.93 o                         
   8  16   6        189.26        156.56        46.67 o                         
 -11  17   6        539.99        514.47        43.62 o                         
 -10  17   6         61.51         79.42        22.90 o                         
  -9  17   6        194.83        251.73        21.04 o                         
  -8  17   6          1.58          2.68        16.05 o                         
  -7  17   6          3.15         13.89        15.40 o                         
  -6  17   6        320.52        331.78        16.96 o                         
  -5  17   6         66.85         64.69        13.51 o                         
  -4  17   6         66.99         70.79        12.38 o                         
  -3  17   6        160.87        166.44        13.69 o                         
  -2  17   6        165.36        148.34        12.92 o                         
  -1  17   6        675.78        680.58        26.97 o                         
   0  17   6         34.62         33.24        13.98 o                         
   1  17   6          4.03        -15.12        15.12 o                         
   2  17   6          2.07        -11.41        16.65 o                         
   3  17   6         29.14          6.17        15.92 o                         
   4  17   6          7.89         13.53        17.69 o                         
   5  17   6          4.40        -23.48        23.48 o                         
   6  17   6          0.37        -27.90        27.90 o                         
   7  17   6          5.61          2.93        35.23 o                         
   8  17   6          0.37        -41.24        47.25 o                         
 -10  18   6         60.51         68.12        24.02 o                         
  -9  18   6          5.53         43.23        20.56 o                         
  -8  18   6        764.08        794.43        30.46 o                         
  -7  18   6          0.46         -3.34        16.20 o                         
  -6  18   6       1257.23       1202.40        29.92 o                         
  -5  18   6       1046.97       1121.77        27.38 o                         
  -4  18   6        122.10        142.17        13.80 o                         
  -3  18   6         26.45         21.70        13.76 o                         
  -2  18   6         10.38         -6.75        12.99 o                         
  -1  18   6        257.05        233.71        15.38 o                         
   0  18   6        355.81        468.58        21.79 o                         
   1  18   6         25.99         34.66        17.15 o                         
   2  18   6         14.02         16.36        18.14 o                         
   3  18   6        117.36        132.35        19.17 o                         
   4  18   6         30.76         32.86        19.53 o                         
   5  18   6          2.93          7.02        30.09 o                         
   6  18   6        425.87        607.96        97.71 o                         
   7  18   6        120.84         72.15        38.44 o                         
 -10  19   6        430.92        470.79        86.07 o                         
  -9  19   6         43.47         47.57        21.49 o                         
  -8  19   6        473.15        439.36        23.52 o                         
  -7  19   6        143.53        166.70        18.58 o                         
  -6  19   6          2.46         -1.41        16.11 o                         
  -5  19   6        227.90        239.24        16.80 o                         
  -4  19   6          6.66          5.59        14.20 o                         
  -3  19   6        575.79        608.42        26.25 o                         
  -2  19   6          5.23         21.65        14.64 o                         
  -1  19   6         45.09         45.00        14.42 o                         
   0  19   6         80.45         44.47        15.65 o                         
   1  19   6        226.89        208.12        20.17 o                         
   2  19   6          8.45         33.46        19.62 o                         
   3  19   6        814.79        817.53        31.29 o                         
   4  19   6          1.67        -15.82        24.95 o                         
   5  19   6        549.62        560.85        56.73 o                         
   6  19   6          1.48          7.85        41.90 o                         
   7  19   6         15.11          3.10        47.15 o                         
  -9  20   6        116.09        115.59        23.43 o                         
  -8  20   6        303.37        293.23        23.96 o                         
  -7  20   6        671.24        717.01        27.86 o                         
  -6  20   6          0.73         30.80        17.94 o                         
  -5  20   6         74.44         83.93        17.02 o                         
  -4  20   6        327.21        256.92        17.44 o                         
  -3  20   6        193.26        224.64        17.98 o                         
  -2  20   6       1098.96       1154.31        34.02 o                         
  -1  20   6        346.42        386.75        35.60 o                         
   0  20   6        523.35        515.90        22.15 o                         
   1  20   6        604.43        629.50        27.48 o                         
   2  20   6        307.67        293.88        27.15 o                         
   3  20   6          2.00         20.23        25.79 o                         
   4  20   6          3.67         -9.71        29.75 o                         
   5  20   6        166.81         87.46        49.12 o                         
   6  20   6        265.62        320.40        46.35 o                         
  -8  21   6        599.81        580.40        28.55 o                         
  -7  21   6         47.81         32.96        20.44 o                         
  -6  21   6        996.03       1043.32        29.60 o                         
  -5  21   6         43.01         93.76        18.15 o                         
  -4  21   6        882.25        900.37        33.27 o                         
  -3  21   6         29.02         59.90        17.73 o                         
  -2  21   6        270.84        261.05        19.55 o                         
  -1  21   6          0.04         -4.05        18.27 o                         
   0  21   6        182.01        131.69        19.38 o                         
   1  21   6         36.60         43.55        21.99 o                         
   2  21   6       1057.61       1082.91        77.65 o                         
   3  21   6        227.75        195.41        32.00 o                         
   4  21   6        953.02        976.63        43.86 o                         
   5  21   6         12.30        -51.02        51.02 o                         
  -7  22   6        145.54        132.69        22.35 o                         
  -6  22   6         50.77         16.20        20.22 o                         
  -5  22   6          9.32         29.92        18.92 o                         
  -4  22   6        160.82        123.96        18.74 o                         
  -3  22   6         96.80         74.69        19.16 o                         
  -2  22   6       1143.42       1193.73        63.51 o                         
  -1  22   6       2093.96       2137.68        52.66 o                         
   0  22   6        328.32        406.06        27.08 o                         
   1  22   6        484.59        446.40        40.00 o                         
   2  22   6        255.55        268.46        37.82 o                         
   3  22   6          9.08        -14.39        31.23 o                         
   4  22   6         25.12         29.40        33.68 o                         
  -6  23   6         51.93         58.78        22.51 o                         
  -5  23   6       1284.32       1187.36        32.59 o                         
  -4  23   6         52.92         60.15        19.89 o                         
  -3  23   6        541.94        453.23        26.55 o                         
  -2  23   6          1.81         30.83        25.38 o                         
  -1  23   6          2.92         17.10        25.06 o                         
   0  23   6          6.50         -1.24        28.96 o                         
   1  23   6        260.07        243.20        34.91 o                         
   2  23   6         63.34         90.93        37.93 o                         
   3  23   6        865.82        957.35        45.65 o                         
  -4  24   6         83.52         82.24        30.57 o                         
  -3  24   6        376.51        340.88        30.27 o                         
  -2  24   6        214.32        222.96        28.68 o                         
  -1  24   6        211.53        174.42        32.97 o                         
   0  24   6        662.31        679.26        44.85 o                         
   1  24   6         44.90        -33.27        38.04 o                         
 -13   0   7        164.37        189.56        43.62 o                         
 -11   0   7       1441.44       1263.22        65.89 o                         
  -9   0   7        806.82        754.83        25.06 o                         
  -7   0   7      13543.46      13590.74       265.04 o                         
  -5   0   7      14657.98      14681.23       260.30 o                         
  -3   0   7        689.00        658.11        16.59 o                         
  -1   0   7       5400.07       4943.78        97.99 o                         
   1   0   7       8424.28       8136.47       144.94 o                         
   3   0   7       5242.07       5096.21       101.76 o                         
   5   0   7        449.48        456.64        22.19 o                         
   7   0   7        156.17        188.45        25.39 o                         
   9   0   7        170.52        210.02        34.53 o                         
  11   0   7         68.59         68.24        37.04 o                         
 -14   1   7        485.58        392.56        36.97 o                         
 -13   1   7        434.59        456.84        34.18 o                         
 -12   1   7       1740.17       1746.88        57.60 o                         
 -11   1   7        364.52        400.01        25.20 o                         
 -10   1   7       1201.13       1175.37        30.18 o                         
  -9   1   7       2875.88       2816.15        46.13 o                         
  -8   1   7        287.28        294.14        11.25 o                         
  -7   1   7        919.15        878.52        17.75 o                         
  -6   1   7       1786.50       1679.99        25.72 o                         
  -5   1   7       1022.09        843.56        14.62 o                         
  -4   1   7        918.69        779.11        19.36 o                         
  -3   1   7       8115.67       8186.97       103.06 o                         
  -2   1   7       8545.14       8337.30       109.77 o                         
  -1   1   7       9158.07       8993.08       130.63 o                         
   0   1   7        562.28        486.46        10.78 o                         
   1   1   7        318.19        297.94         7.52 o                         
   2   1   7        347.75        319.42         8.43 o                         
   3   1   7        165.37        164.40         8.30 o                         
   4   1   7       1961.43       1943.44        39.02 o                         
   5   1   7       1130.52       1202.40        28.55 o                         
   6   1   7       2568.54       2702.84        49.02 o                         
   7   1   7        331.72        348.69        19.27 o                         
   8   1   7        269.85        268.67        24.41 o                         
   9   1   7        642.46        636.97        27.84 o                         
  10   1   7         30.16         21.35        27.90 o                         
  11   1   7          6.17         -5.97        28.87 o                         
 -14   2   7        579.15        509.87        42.14 o                         
 -13   2   7         85.91         31.09        29.09 o                         
 -12   2   7         77.70         73.34        22.33 o                         
 -11   2   7        460.27        466.47        23.97 o                         
 -10   2   7       2260.26       2243.14        45.08 o                         
  -9   2   7        190.11        219.64        13.37 o                         
  -8   2   7       3421.37       3324.68        49.57 o                         
  -7   2   7         17.94         36.23         7.54 o                         
  -6   2   7       5892.06       5807.13        77.88 o                         
  -5   2   7        135.87        191.37         9.38 o                         
  -4   2   7         76.14         62.78         5.38 o                         
  -3   2   7       1116.30       1110.19        17.83 o                         
  -2   2   7       2459.74       2244.30        30.12 o                         
  -1   2   7         31.28         41.08         6.07 o                         
   0   2   7       8104.04       8195.96       107.76 o                         
   1   2   7        477.33        442.59        15.17 o                         
   2   2   7       6909.40       6828.10        90.37 o                         
   3   2   7         22.16         40.27         8.15 o                         
   4   2   7        922.58        806.90        18.22 o                         
   5   2   7        522.36        504.17        16.57 o                         
   6   2   7          1.11         -0.80        13.98 o                         
   7   2   7        417.24        462.45        20.28 o                         
   8   2   7        151.45        145.35        20.74 o                         
   9   2   7        128.96        129.10        25.11 o                         
  10   2   7        209.02        248.85        25.78 o                         
  11   2   7          1.90         -3.92        29.02 o                         
 -14   3   7        329.24        378.68        41.95 o                         
 -13   3   7        561.93        551.21        37.27 o                         
 -12   3   7        742.43        652.29        29.37 o                         
 -11   3   7       1416.34       1309.75        40.74 o                         
 -10   3   7        601.10        577.92        30.84 o                         
  -9   3   7       1338.32       1294.16        28.99 o                         
  -8   3   7        136.05        164.50        10.76 o                         
  -7   3   7         61.26         86.16         7.96 o                         
  -6   3   7       2048.89       2035.41        30.08 o                         
  -5   3   7       3160.68       3077.53        42.71 o                         
  -4   3   7        896.67        871.63        21.79 o                         
  -3   3   7       2876.33       2564.22        31.56 o                         
  -2   3   7       5530.81       5370.95        65.60 o                         
  -1   3   7       3920.52       3998.10        51.38 o                         
   0   3   7        663.30        558.98        11.96 o                         
   1   3   7         22.48         44.06         5.46 o                         
   2   3   7        695.47        713.08        20.88 o                         
   3   3   7       2631.59       2502.53        39.69 o                         
   4   3   7        125.03        139.99         9.61 o                         
   5   3   7       3178.22       3246.60        55.02 o                         
   6   3   7        886.13        852.03        27.08 o                         
   7   3   7        618.87        656.28        22.41 o                         
   8   3   7        134.63        146.67        20.74 o                         
   9   3   7         16.22        -21.75        24.40 o                         
  10   3   7        228.74        255.23        26.02 o                         
  11   3   7        221.34        185.58        32.15 o                         
 -14   4   7        280.55        286.54        41.34 o                         
 -13   4   7        301.32        262.66        34.08 o                         
 -12   4   7        681.09        628.37        29.24 o                         
 -11   4   7         54.90         35.33        19.43 o                         
 -10   4   7        204.35        192.04        14.90 o                         
  -9   4   7        808.99        831.53        22.31 o                         
  -8   4   7        194.31        215.15        13.63 o                         
  -7   4   7       1188.60       1110.02        21.55 o                         
  -6   4   7         40.96         25.55         7.10 o                         
  -5   4   7       3302.61       3364.43        46.62 o                         
  -4   4   7        708.74        826.74        14.39 o                         
  -3   4   7        758.67        859.28        13.18 o                         
  -2   4   7       2147.82       2221.00        28.78 o                         
  -1   4   7       3324.17       3157.48        41.33 o                         
   0   4   7       4849.36       4896.64        72.39 o                         
   1   4   7       3571.44       3551.60        50.78 o                         
   2   4   7        185.55        195.29         8.34 o                         
   3   4   7       1276.39       1242.77        24.62 o                         
   4   4   7       2159.85       2200.53        36.63 o                         
   5   4   7         25.05         60.34        17.36 o                         
   6   4   7       1098.95       1164.94        29.42 o                         
   7   4   7        365.07        371.40        23.38 o                         
   8   4   7       1312.65       1360.52        54.02 o                         
   9   4   7        112.59        124.92        21.83 o                         
  10   4   7         61.52         69.10        25.10 o                         
  11   4   7         42.50         73.39        30.44 o                         
 -14   5   7         10.22        -24.14        38.53 o                         
 -13   5   7         19.29        -15.20        28.29 o                         
 -12   5   7         23.52         22.18        24.72 o                         
 -11   5   7          4.38         -6.77        20.03 o                         
 -10   5   7        873.12        937.75        23.94 o                         
  -9   5   7         99.74         91.20        12.49 o                         
  -8   5   7        691.97        742.64        18.24 o                         
  -7   5   7        458.05        441.90        12.03 o                         
  -6   5   7         39.39         39.11         7.48 o                         
  -5   5   7        120.84        128.32         7.37 o                         
  -4   5   7        852.38        782.90        14.05 o                         
  -3   5   7        156.77        134.20         5.30 o                         
  -2   5   7        220.64        227.41         7.10 o                         
  -1   5   7        882.82        889.46        15.54 o                         
   0   5   7        506.11        491.60        11.43 o                         
   1   5   7         49.59         43.45         6.40 o                         
   2   5   7       1330.38       1159.82        19.20 o                         
   3   5   7        273.32        247.58         9.72 o                         
   4   5   7       2481.08       2488.67        40.53 o                         
   5   5   7        470.97        449.35        17.66 o                         
   6   5   7         90.09        110.36        15.18 o                         
   7   5   7          0.14         25.38        18.20 o                         
   8   5   7          0.07        -19.47        19.47 o                         
   9   5   7        266.19        297.16        23.28 o                         
  10   5   7        356.59        370.98        27.67 o                         
  11   5   7         49.38         49.40        30.87 o                         
 -14   6   7         17.09          5.16        32.59 o                         
 -13   6   7        387.33        384.30        33.15 o                         
 -12   6   7         12.19         -6.54        25.61 o                         
 -11   6   7        386.89        391.61        57.27 o                         
 -10   6   7         11.83          7.42        14.81 o                         
  -9   6   7         17.03          9.09        11.73 o                         
  -8   6   7          0.34         -5.33         9.72 o                         
  -7   6   7        115.45         85.77         9.11 o                         
  -6   6   7        153.50        139.94         8.46 o                         
  -5   6   7          8.05          8.70         7.03 o                         
  -4   6   7        118.44        172.99         7.89 o                         
  -3   6   7        490.14        438.70         9.25 o                         
  -2   6   7         16.15         36.25         4.28 o                         
  -1   6   7        424.62        396.25        11.72 o                         
   0   6   7        487.10        442.11        15.22 o                         
   1   6   7       4077.11       3829.23        54.78 o                         
   2   6   7        470.83        454.17        12.38 o                         
   3   6   7         49.51         40.54         7.92 o                         
   4   6   7         77.38         84.12         9.69 o                         
   5   6   7       2371.41       2476.44        47.97 o                         
   6   6   7          3.68         17.76        15.84 o                         
   7   6   7        690.14        660.40        24.44 o                         
   8   6   7         17.50         18.96        18.60 o                         
   9   6   7        617.53        651.20        26.42 o                         
  10   6   7          1.34         10.40        26.83 o                         
  11   6   7         41.64         42.02        31.19 o                         
 -14   7   7         13.61        -26.26        33.81 o                         
 -13   7   7        138.72        127.12        31.07 o                         
 -12   7   7        111.42        164.15        28.14 o                         
 -11   7   7         17.05        -10.59        22.73 o                         
 -10   7   7        598.23        598.54        21.71 o                         
  -9   7   7         21.15          2.21        11.95 o                         
  -8   7   7          3.99          5.32        10.10 o                         
  -7   7   7          5.24         -2.78         9.03 o                         
  -6   7   7        850.51        826.81        17.32 o                         
  -5   7   7        248.26        259.89         9.17 o                         
  -4   7   7       1846.49       1811.38        25.92 o                         
  -3   7   7        383.43        351.06        10.32 o                         
  -2   7   7        958.73        883.67        13.16 o                         
  -1   7   7       1453.68       1477.78        21.61 o                         
   1   7   7       1043.85        934.64        17.63 o                         
   2   7   7        854.21        820.82        24.05 o                         
   3   7   7        469.37        468.35        11.93 o                         
   4   7   7       1767.96       1678.32        27.57 o                         
   5   7   7        532.96        481.34        18.58 o                         
   6   7   7       2313.07       2336.24        48.20 o                         
   7   7   7          3.43         15.63        17.90 o                         
   8   7   7          2.61         26.26        19.06 o                         
   9   7   7        159.86        163.09        23.93 o                         
  10   7   7         17.10         23.89        27.20 o                         
  11   7   7         93.10        128.15        34.91 o                         
 -14   8   7        211.08        213.97        36.65 o                         
 -13   8   7          1.33        -29.20        30.40 o                         
 -12   8   7        336.06        364.32        31.35 o                         
 -11   8   7        240.51        192.55        27.58 o                         
 -10   8   7        441.70        386.32        19.54 o                         
  -9   8   7        311.44        344.97        15.34 o                         
  -8   8   7        196.35        216.73        13.67 o                         
  -7   8   7       4474.24       4431.32        68.31 o                         
  -6   8   7         36.25         56.57         9.31 o                         
  -5   8   7       2323.21       2267.47        33.49 o                         
  -4   8   7        366.52        391.78         9.49 o                         
  -3   8   7        499.05        598.73        12.57 o                         
  -2   8   7       2835.12       2719.84        36.48 o                         
  -1   8   7       3576.26       3486.06        45.92 o                         
   0   8   7        715.72        598.20        12.38 o                         
   1   8   7       2122.25       2105.49        30.97 o                         
   2   8   7       1036.64       1005.42        19.79 o                         
   3   8   7       1196.17       1129.99        20.94 o                         
   4   8   7         12.77         26.04         9.65 o                         
   5   8   7          1.44          4.86        14.38 o                         
   6   8   7         23.32         21.27        15.65 o                         
   7   8   7          0.55         -2.49        18.24 o                         
   8   8   7        691.63        698.21        24.39 o                         
   9   8   7         59.06         63.97        24.37 o                         
  10   8   7        373.80        435.60        37.29 o                         
 -13   9   7        664.55        682.81        44.60 o                         
 -12   9   7        503.56        559.77        50.16 o                         
 -11   9   7       1187.47       1233.09        80.87 o                         
 -10   9   7        253.76        244.51        16.39 o                         
  -9   9   7       1181.50       1186.23        27.96 o                         
  -8   9   7         62.62         76.57        12.42 o                         
  -7   9   7         89.65        112.47        11.34 o                         
  -6   9   7         25.83         84.30        10.24 o                         
  -5   9   7       3104.02       3090.97        46.36 o                         
  -4   9   7        502.67        506.65        13.01 o                         
  -3   9   7       6651.89       6325.48        77.68 o                         
  -2   9   7       2148.03       2055.24        37.81 o                         
  -1   9   7       2146.77       1989.62        37.50 o                         
   0   9   7       1039.33        982.50        17.14 o                         
   1   9   7         48.15         50.40         7.52 o                         
   2   9   7        312.74        300.99        10.26 o                         
   3   9   7       1963.47       1905.08        30.06 o                         
   4   9   7         63.46         66.56         9.90 o                         
   5   9   7       1645.98       1637.29        33.14 o                         
   6   9   7         32.21         14.82        16.21 o                         
   7   9   7        394.55        311.33        20.72 o                         
   8   9   7         57.15         58.08        23.80 o                         
   9   9   7         45.54         44.39        27.08 o                         
  10   9   7          4.44         -6.93        31.72 o                         
 -13  10   7        208.05        302.16        35.98 o                         
 -12  10   7         22.53         46.63        29.84 o                         
 -11  10   7         24.99         26.69        25.71 o                         
 -10  10   7        838.02        868.76        23.86 o                         
  -9  10   7        442.27        469.32        18.49 o                         
  -8  10   7       4785.00       4948.68        77.01 o                         
  -7  10   7       1028.85        994.03        35.54 o                         
  -6  10   7       4964.28       4922.51        75.30 o                         
  -5  10   7         36.57         79.22        12.49 o                         
  -4  10   7        886.52        851.51        17.23 o                         
  -3  10   7         62.38         64.24         7.41 o                         
  -2  10   7          7.26         34.19         7.84 o                         
  -1  10   7       1588.21       1514.03        22.81 o                         
   0  10   7       3920.52       3657.19        50.51 o                         
   1  10   7        533.89        492.82        25.20 o                         
   2  10   7       2264.29       2317.07        33.11 o                         
   3  10   7        365.46        363.94        15.61 o                         
   4  10   7       1099.89       1099.94        22.04 o                         
   5  10   7          0.10        -13.66        13.66 o                         
   6  10   7         59.25         37.88        16.83 o                         
   7  10   7        232.62        179.17        21.69 o                         
   8  10   7        196.69        250.57        28.84 o                         
   9  10   7        234.30        248.62        34.78 o                         
  10  10   7         80.84        129.95        33.53 o                         
 -13  11   7        253.17        207.27        36.17 o                         
 -12  11   7       2027.28       2133.23        71.33 o                         
 -11  11   7        339.52        421.70        53.91 o                         
 -10  11   7       2478.27       2394.16        45.68 o                         
  -9  11   7         50.35         68.30        15.13 o                         
  -8  11   7         20.77         39.24        13.39 o                         
  -7  11   7        267.26        238.07        13.66 o                         
  -6  11   7        840.77        781.36        19.33 o                         
  -5  11   7        460.97        494.04        15.26 o                         
  -4  11   7       3965.21       3924.67        57.33 o                         
  -3  11   7         82.51        134.95         8.72 o                         
  -2  11   7       7874.71       7688.01       120.30 o                         
  -1  11   7       1484.20       1422.88        23.11 o                         
   0  11   7        203.06        212.81        11.51 o                         
   1  11   7          1.34          7.16         8.24 o                         
   2  11   7         59.98         45.80         8.84 o                         
   3  11   7          2.96          8.71        10.10 o                         
   4  11   7        694.10        651.25        15.68 o                         
   5  11   7        338.72        377.86        17.24 o                         
   6  11   7       1082.50       1088.75        29.58 o                         
   7  11   7        218.42        191.87        26.58 o                         
   8  11   7        101.26        129.50        30.71 o                         
   9  11   7        147.52        105.49        34.90 o                         
  10  11   7        108.78         51.49        45.74 o                         
 -13  12   7        131.87        178.91        37.09 o                         
 -12  12   7        135.60        176.94        33.59 o                         
 -11  12   7        454.10        340.41        32.17 o                         
 -10  12   7        574.73        517.95        21.12 o                         
  -9  12   7       1728.54       1780.93        37.82 o                         
  -8  12   7        693.63        623.69        29.40 o                         
  -7  12   7       2799.02       2867.29        48.78 o                         
  -6  12   7       1002.60       1004.29        24.76 o                         
  -5  12   7       1552.15       1524.06        27.36 o                         
  -4  12   7         70.98         66.96         9.39 o                         
  -3  12   7       1495.51       1347.64        25.23 o                         
  -2  12   7        674.59        648.51        17.03 o                         
  -1  12   7       1307.45       1276.58        24.91 o                         
   0  12   7          4.94         28.67         8.41 o                         
   1  12   7       2131.38       2138.78        32.74 o                         
   2  12   7        846.92        806.67        18.01 o                         
   3  12   7       3407.33       3525.58        48.64 o                         
   4  12   7          1.71         10.94        11.92 o                         
   5  12   7        527.16        447.71        24.24 o                         
   6  12   7        175.19        141.46        22.80 o                         
   7  12   7        107.31         67.60        28.25 o                         
   8  12   7         59.54         46.94        31.87 o                         
   9  12   7        291.44        354.66        39.47 o                         
 -12  13   7        315.93        410.19        37.39 o                         
 -11  13   7        410.72        379.45        37.77 o                         
 -10  13   7        223.66        248.84        19.70 o                         
  -9  13   7       1099.53       1181.16        40.53 o                         
  -8  13   7        176.95        248.41        16.70 o                         
  -7  13   7        756.22        783.16        21.11 o                         
  -6  13   7        160.83        206.86        14.65 o                         
  -5  13   7       3163.89       3379.26        53.90 o                         
  -4  13   7       1811.44       1848.16        32.77 o                         
  -3  13   7       1656.53       1505.75        31.43 o                         
  -2  13   7        664.30        686.87        20.93 o                         
  -1  13   7       3518.96       3558.14        63.05 o                         
   0  13   7        484.52        499.12        16.14 o                         
   1  13   7         50.11         47.79         9.96 o                         
   2  13   7       1256.68       1153.59        24.07 o                         
   3  13   7         49.96         58.13        11.45 o                         
   4  13   7       1144.15       1147.74        27.99 o                         
   5  13   7        704.78        740.58        27.52 o                         
   6  13   7        147.04        139.30        23.93 o                         
   7  13   7        606.03        602.31        34.36 o                         
   8  13   7        273.81        272.94        34.57 o                         
   9  13   7        268.87        244.13        44.59 o                         
 -12  14   7          3.90         29.63        34.43 o                         
 -11  14   7        412.64        335.32        36.77 o                         
 -10  14   7         89.71         83.74        19.62 o                         
  -9  14   7        319.88        299.17        19.40 o                         
  -8  14   7       2064.26       2147.85        42.26 o                         
  -7  14   7        130.42        159.51        14.34 o                         
  -6  14   7        984.17       1073.66        24.23 o                         
  -5  14   7        972.22       1014.77        23.53 o                         
  -4  14   7        226.75        324.03        13.15 o                         
  -3  14   7         89.08        131.96        11.76 o                         
  -2  14   7        513.28        497.85        15.39 o                         
  -1  14   7         36.55         31.56        13.32 o                         
   0  14   7       3836.87       3851.88        73.73 o                         
   1  14   7         17.20         43.14        10.47 o                         
   2  14   7       1845.27       1854.89        32.43 o                         
   3  14   7        480.46        406.73        17.09 o                         
   4  14   7        855.43        855.17        23.98 o                         
   5  14   7        814.90        825.63        29.38 o                         
   6  14   7         24.12         24.20        23.69 o                         
   7  14   7        361.77        359.37        32.61 o                         
   8  14   7        304.10        389.91        42.03 o                         
   9  14   7         87.37         73.86        44.70 o                         
 -11  15   7        760.81        739.15        44.97 o                         
 -10  15   7          1.60         10.04        19.89 o                         
  -9  15   7        265.86        264.11        19.88 o                         
  -8  15   7          4.48         -4.07        16.21 o                         
  -7  15   7          0.06          2.59        13.51 o                         
  -6  15   7        251.07        283.24        15.18 o                         
  -5  15   7        210.32        202.97        13.51 o                         
  -4  15   7       1090.62       1092.12        24.65 o                         
  -3  15   7       1044.18       1021.66        25.00 o                         
  -2  15   7        744.35        778.24        20.49 o                         
  -1  15   7        213.97        194.65        14.87 o                         
   0  15   7        208.42        230.43        15.60 o                         
   1  15   7        650.13        598.35        22.90 o                         
   2  15   7          4.24         -1.68        14.72 o                         
   3  15   7       1387.91       1379.90        32.94 o                         
   4  15   7        214.76        192.09        17.84 o                         
   5  15   7        688.24        654.64        28.32 o                         
   6  15   7        119.60        122.95        25.75 o                         
   7  15   7          1.98        -35.40        35.40 o                         
   8  15   7        254.04        289.65        42.77 o                         
 -11  16   7        190.80        206.04        36.30 o                         
 -10  16   7          6.94         -3.25        20.78 o                         
  -9  16   7          7.45          1.46        18.89 o                         
  -8  16   7         52.97         29.51        17.37 o                         
  -7  16   7        376.78        393.64        17.66 o                         
  -6  16   7         51.52         25.79        13.78 o                         
  -5  16   7         64.55         85.75        13.78 o                         
  -4  16   7         63.50         56.33        12.49 o                         
  -3  16   7        144.75        117.52        12.94 o                         
  -2  16   7        330.50        282.00        14.47 o                         
  -1  16   7        228.67        203.96        15.94 o                         
   0  16   7         33.17         32.29        19.15 o                         
   1  16   7        307.39        274.71        28.20 o                         
   2  16   7          5.20        -13.04        20.67 o                         
   3  16   7         21.05         23.76        18.95 o                         
   4  16   7        343.14        341.45        20.28 o                         
   5  16   7          7.18         30.17        23.50 o                         
   6  16   7        158.07        169.38        28.26 o                         
   7  16   7        229.01        235.53        58.96 o                         
   8  16   7        471.56        465.30        54.09 o                         
 -10  17   7        399.59        409.59        26.34 o                         
  -9  17   7         28.80         24.33        20.09 o                         
  -8  17   7        204.40        228.16        22.16 o                         
  -7  17   7        182.49        167.11        16.55 o                         
  -6  17   7         11.13         16.97        14.83 o                         
  -5  17   7        128.03        132.42        14.41 o                         
  -4  17   7         76.14         57.87        12.85 o                         
  -3  17   7         82.13         75.70        13.49 o                         
  -2  17   7         35.14          6.06        13.73 o                         
  -1  17   7        122.12        120.87        18.46 o                         
   0  17   7        175.44        166.67        21.94 o                         
   1  17   7          2.73         11.06        21.40 o                         
   2  17   7        851.02        781.08        33.28 o                         
   3  17   7         67.55         67.88        20.94 o                         
   4  17   7        312.92        312.37        24.16 o                         
   5  17   7         86.69        121.55        31.54 o                         
   6  17   7         78.26         35.96        35.18 o                         
   7  17   7          4.00        -12.31        39.04 o                         
 -10  18   7         27.73          6.48        23.22 o                         
  -9  18   7         41.29         26.62        21.22 o                         
  -8  18   7        276.38        300.49        23.32 o                         
  -7  18   7         17.91         -3.90        16.90 o                         
  -6  18   7         43.34         34.83        15.91 o                         
  -5  18   7         55.87         67.71        15.16 o                         
  -4  18   7        181.84        194.94        16.69 o                         
  -3  18   7        149.51        160.55        16.55 o                         
  -2  18   7         67.88         43.29        18.68 o                         
  -1  18   7        346.95        342.54        25.84 o                         
   0  18   7        535.97        496.55        28.00 o                         
   1  18   7        413.48        466.09        35.65 o                         
   2  18   7         24.12          0.13        23.79 o                         
   3  18   7         56.98         50.93        23.48 o                         
   4  18   7        185.74        164.38        24.73 o                         
   5  18   7         73.61         17.44        39.51 o                         
   6  18   7         68.13          5.89        43.46 o                         
   7  18   7         68.80         48.28        48.59 o                         
  -9  19   7         62.53         61.08        22.47 o                         
  -8  19   7          5.76         -8.18        19.63 o                         
  -7  19   7         49.24         69.05        18.77 o                         
  -6  19   7         93.70         90.69        18.07 o                         
  -5  19   7         83.42         86.79        18.22 o                         
  -4  19   7       1217.42       1198.98        34.57 o                         
  -3  19   7         17.67         53.40        20.68 o                         
  -2  19   7       1139.67       1102.91        42.91 o                         
  -1  19   7        121.55        105.63        20.64 o                         
   0  19   7         18.57          4.56        23.23 o                         
   1  19   7        183.29        216.73        33.62 o                         
   2  19   7          2.34         -8.49        26.17 o                         
   3  19   7        231.79        193.07        26.69 o                         
   4  19   7        569.10        590.26        62.74 o                         
   5  19   7         65.71        111.51        52.86 o                         
   6  19   7         96.96        188.56        46.54 o                         
  -8  20   7        415.42        461.82        27.14 o                         
  -7  20   7        775.25        795.41        37.61 o                         
  -6  20   7        197.14        275.24        25.46 o                         
  -5  20   7        300.99        288.47        24.07 o                         
  -4  20   7        140.11        137.96        24.31 o                         
  -3  20   7          1.69         15.23        22.20 o                         
  -2  20   7         26.85         24.07        25.05 o                         
  -1  20   7        115.32         93.01        25.50 o                         
   0  20   7        877.25        860.68        37.16 o                         
   1  20   7        287.10        284.87        29.67 o                         
   2  20   7        480.85        523.05        44.60 o                         
   3  20   7        253.91        237.84        32.41 o                         
   4  20   7         19.26         45.69        36.17 o                         
   5  20   7        282.33        397.68        82.19 o                         
  -8  21   7        109.94         88.94        41.13 o                         
  -7  21   7         62.22         56.03        26.07 o                         
  -6  21   7         19.37         37.51        24.67 o                         
  -5  21   7       1375.93       1445.44        80.70 o                         
  -4  21   7         38.12         99.41        25.13 o                         
  -3  21   7       1438.32       1352.56        47.04 o                         
  -2  21   7         24.52         23.76        23.25 o                         
  -1  21   7        693.96        715.24        40.28 o                         
   0  21   7        257.56        310.57        30.06 o                         
   1  21   7          2.11        -19.23        32.55 o                         
   2  21   7          9.26         -6.92        35.70 o                         
   3  21   7         89.81        133.08        42.11 o                         
   4  21   7        177.05        221.75        61.80 o                         
  -6  22   7        409.54        429.68        32.36 o                         
  -5  22   7        462.78        460.91        31.87 o                         
  -4  22   7        148.48        128.00        26.74 o                         
  -3  22   7          8.77         17.42        25.32 o                         
  -2  22   7         56.34         77.13        25.40 o                         
  -1  22   7        288.24        301.95        28.12 o                         
   0  22   7        213.63        217.51        31.13 o                         
   1  22   7        514.52        543.03        37.88 o                         
   2  22   7        402.85        392.29        58.99 o                         
   3  22   7         91.02         64.99        34.75 o                         
  -5  23   7          0.11         33.36        29.34 o                         
  -4  23   7        885.47        967.23        56.01 o                         
  -3  23   7         38.34         47.97        27.43 o                         
  -2  23   7       1135.19       1132.70        49.67 o                         
  -1  23   7          4.18         26.49        27.63 o                         
   0  23   7        176.32        147.89        32.70 o                         
   1  23   7          3.22         11.58        38.86 o                         
   2  23   7         26.94         45.13        39.94 o                         
 -14   0   8       1688.49       1833.75       221.62 o                         
 -12   0   8       2397.42       2316.10        96.56 o                         
 -10   0   8        235.83        230.45        22.47 o                         
  -8   0   8       5460.21       5359.15       108.96 o                         
  -6   0   8       4783.60       4636.97        93.71 o                         
  -4   0   8       2759.12       2526.17        48.46 o                         
  -2   0   8       2062.68       1943.06        42.61 o                         
   0   0   8        822.95        869.65        24.14 o                         
   2   0   8       4274.84       4365.55        88.05 o                         
   4   0   8        531.72        448.57        31.43 o                         
   6   0   8        260.50        279.71        33.66 o                         
   8   0   8          7.81         -7.86        30.59 o                         
  10   0   8          3.92         43.30        54.15 o                         
 -14   1   8          0.81        -24.21        33.30 o                         
 -13   1   8        119.83        108.05        30.06 o                         
 -12   1   8        704.33        708.20        53.75 o                         
 -11   1   8       1652.55       1631.21        42.58 o                         
 -10   1   8       1238.56       1264.97        32.40 o                         
  -9   1   8       1867.07       1949.30        33.47 o                         
  -8   1   8       2209.79       2143.17        34.89 o                         
  -7   1   8       1838.21       1907.75        31.17 o                         
  -6   1   8       1369.83       1351.62        23.50 o                         
  -5   1   8        409.32        447.35        12.91 o                         
  -4   1   8        500.37        531.21        13.22 o                         
  -3   1   8       2575.85       2406.39        34.21 o                         
  -2   1   8       1438.62       1434.90        25.02 o                         
  -1   1   8       6533.78       6465.11        99.14 o                         
   0   1   8       1358.70       1395.25        32.22 o                         
   1   1   8       1465.65       1388.18        23.29 o                         
   2   1   8       1401.64       1274.12        22.34 o                         
   3   1   8        288.20        332.61        11.26 o                         
   4   1   8        231.70        237.74        13.19 o                         
   5   1   8         95.47         94.75        14.13 o                         
   6   1   8         13.38         38.89        16.01 o                         
   7   1   8        319.88        306.87        22.98 o                         
   8   1   8          0.97        -23.42        23.42 o                         
   9   1   8          0.80          8.74        28.50 o                         
  10   1   8          2.76         46.17        37.30 o                         
  11   1   8          9.05         -5.13        35.55 o                         
 -14   2   8         35.49         39.52        37.11 o                         
 -13   2   8       1265.39       1161.21        65.26 o                         
 -12   2   8         46.58         32.13        25.82 o                         
 -11   2   8        196.54        213.88        17.89 o                         
 -10   2   8        187.49        201.43        16.17 o                         
  -9   2   8        415.01        386.13        15.87 o                         
  -8   2   8        990.65       1036.73        24.84 o                         
  -7   2   8       3043.90       3028.17        45.54 o                         
  -6   2   8        117.92        156.42        11.96 o                         
  -5   2   8       7888.93       7753.13       107.96 o                         
  -4   2   8         38.99         88.50         8.38 o                         
  -3   2   8       2344.19       2210.23        31.87 o                         
  -2   2   8       1287.70       1216.55        23.22 o                         
  -1   2   8        518.82        620.77        13.56 o                         
   0   2   8       2861.91       2772.26        40.58 o                         
   1   2   8        169.33        181.52        11.84 o                         
   2   2   8        806.73        723.38        15.15 o                         
   3   2   8       2493.21       2403.69        37.11 o                         
   4   2   8        306.09        281.62        13.62 o                         
   5   2   8        599.60        579.64        18.48 o                         
   6   2   8        336.27        352.56        20.22 o                         
   7   2   8         37.88         38.19        19.57 o                         
   8   2   8        248.55        244.86        24.99 o                         
   9   2   8          3.46        -27.36        27.36 o                         
  10   2   8        336.50        363.96        72.03 o                         
  11   2   8         15.83         -4.38        43.10 o                         
 -14   3   8         30.52        -27.48        37.55 o                         
 -13   3   8        113.72         93.03        32.11 o                         
 -12   3   8        712.74        687.27        32.66 o                         
 -11   3   8        727.43        690.77        31.09 o                         
 -10   3   8        796.36        814.76        22.59 o                         
  -9   3   8        354.72        332.46        20.07 o                         
  -8   3   8       1088.33       1109.77        24.67 o                         
  -7   3   8       1219.59       1172.68        22.33 o                         
  -6   3   8        411.05        429.26        11.84 o                         
  -5   3   8        986.71       1039.06        19.18 o                         
  -4   3   8       3784.11       3543.50        48.65 o                         
  -3   3   8        704.10        665.06        20.24 o                         
  -2   3   8       3038.16       2884.24        40.17 o                         
  -1   3   8       1805.32       1815.96        40.28 o                         
   0   3   8       4114.96       4191.07        56.41 o                         
   1   3   8         14.93         70.06         8.94 o                         
   2   3   8         78.66         84.27         9.03 o                         
   3   3   8       2441.53       2475.73        40.34 o                         
   4   3   8       1051.30       1232.81        27.69 o                         
   5   3   8        695.17        681.48        19.81 o                         
   6   3   8        831.18        842.59        24.80 o                         
   7   3   8         65.96         94.61        21.03 o                         
   8   3   8        426.32        438.86        26.76 o                         
   9   3   8          3.41         16.29        29.13 o                         
  10   3   8         48.88        105.43        31.33 o                         
 -14   4   8        195.88        150.85        39.86 o                         
 -13   4   8          4.72          7.24        34.09 o                         
 -12   4   8        552.31        566.72        44.61 o                         
 -11   4   8          3.65        -16.52        16.52 o                         
 -10   4   8         23.88         25.17        14.48 o                         
  -9   4   8       1445.99       1430.38        31.52 o                         
  -8   4   8       1762.70       1624.06        31.05 o                         
  -7   4   8        613.45        683.95        23.84 o                         
  -6   4   8       1560.27       1567.15        28.24 o                         
  -5   4   8         25.49         35.74         7.12 o                         
  -4   4   8       1827.48       1812.57        24.93 o                         
  -3   4   8        166.67        170.36         7.06 o                         
  -2   4   8        227.05        262.64        14.11 o                         
  -1   4   8       7894.95       7867.61       104.10 o                         
   0   4   8        170.51        154.68         7.75 o                         
   1   4   8       2646.02       2407.95        36.27 o                         
   2   4   8        527.03        545.99        15.32 o                         
   3   4   8       1860.23       1734.70        31.28 o                         
   4   4   8        960.61       1111.18        39.96 o                         
   5   4   8        532.67        526.95        19.80 o                         
   6   4   8          0.41         15.62        17.69 o                         
   7   4   8        726.85        730.51        33.77 o                         
   8   4   8         38.92         84.40        25.84 o                         
   9   4   8        845.96        973.85        38.75 o                         
  10   4   8         10.28          8.67        29.14 o                         
 -14   5   8         50.24         35.36        39.09 o                         
 -13   5   8         19.88        -17.09        28.52 o                         
 -12   5   8        235.54        272.43        30.81 o                         
 -11   5   8         14.14          1.72        17.96 o                         
 -10   5   8         24.14         -5.75        14.42 o                         
  -9   5   8         27.07         35.11        13.21 o                         
  -8   5   8        661.29        663.17        18.73 o                         
  -7   5   8         43.66         38.68        10.00 o                         
  -6   5   8        791.29        705.06        21.33 o                         
  -5   5   8       2304.16       2227.68        32.94 o                         
  -4   5   8        162.68        173.21         8.94 o                         
  -3   5   8       2912.79       2746.99        37.15 o                         
  -2   5   8        696.04        617.47        17.54 o                         
  -1   5   8        871.57        703.13        15.34 o                         
   0   5   8        158.24        163.22         8.90 o                         
   1   5   8        502.44        513.46        12.71 o                         
   2   5   8        407.82        362.63        12.05 o                         
   3   5   8       2412.05       2385.86        54.98 o                         
   4   5   8       1169.67       1264.26        47.73 o                         
   5   5   8       1335.74       1370.65        37.55 o                         
   6   5   8        457.02        476.52        21.54 o                         
   7   5   8       1150.20       1185.67        57.60 o                         
   8   5   8         82.71         96.66        26.47 o                         
   9   5   8         38.47         31.87        25.46 o                         
  10   5   8          1.47         24.72        29.07 o                         
 -14   6   8          5.55        -25.83        38.51 o                         
 -13   6   8        348.65        290.84        32.21 o                         
 -12   6   8        134.79        102.36        27.00 o                         
 -11   6   8         65.23         43.84        18.82 o                         
 -10   6   8        317.28        261.56        17.95 o                         
  -9   6   8         49.25         69.79        14.39 o                         
  -8   6   8       1498.92       1447.92        30.79 o                         
  -7   6   8        352.65        353.37        16.70 o                         
  -6   6   8        754.64        690.24        15.70 o                         
  -5   6   8        175.70        167.72         8.55 o                         
  -4   6   8          8.35         12.61         6.28 o                         
  -3   6   8          3.06         24.48         5.76 o                         
  -2   6   8       3783.94       3808.25        49.86 o                         
  -1   6   8        960.68        920.13        31.13 o                         
   0   6   8       3880.86       3722.18        53.82 o                         
   1   6   8       1100.69       1119.31        20.89 o                         
   2   6   8       3562.34       3585.21        52.54 o                         
   3   6   8        100.13         73.44        10.24 o                         
   4   6   8       1252.53       1260.97        34.51 o                         
   5   6   8         74.43         72.41        18.34 o                         
   6   6   8        125.37        133.53        21.08 o                         
   7   6   8         28.55         40.85        23.07 o                         
   8   6   8        453.89        412.30        33.79 o                         
   9   6   8          0.28          0.37        25.62 o                         
  10   6   8        552.10        570.39        32.32 o                         
 -14   7   8         14.33        -24.18        33.71 o                         
 -13   7   8        186.42        191.16        32.05 o                         
 -12   7   8          3.67        -26.10        26.10 o                         
 -11   7   8        867.22        806.86        28.40 o                         
 -10   7   8          2.36         21.48        16.23 o                         
  -9   7   8        377.66        402.90        18.47 o                         
  -8   7   8        257.16        304.22        13.99 o                         
  -7   7   8         27.62         75.59        10.65 o                         
  -6   7   8       2683.33       2494.76        37.20 o                         
  -5   7   8        706.13        746.49        19.59 o                         
  -4   7   8       2432.35       2353.92        36.94 o                         
  -3   7   8       1857.50       1817.01        33.34 o                         
  -2   7   8       1215.99       1212.30        20.50 o                         
  -1   7   8       2647.00       2643.90        39.77 o                         
   0   7   8         57.26         48.25         9.24 o                         
   1   7   8       1541.25       1512.33        25.88 o                         
   2   7   8       1794.45       1824.23        30.51 o                         
   3   7   8         57.72         56.89        10.49 o                         
   4   7   8        761.04        808.67        25.37 o                         
   5   7   8        605.41        627.25        24.54 o                         
   6   7   8        222.97        235.39        22.30 o                         
   7   7   8         83.84        117.17        24.11 o                         
   8   7   8        265.60        286.49        24.03 o                         
   9   7   8         58.62         52.70        28.24 o                         
  10   7   8          2.16          1.23        29.31 o                         
 -13   8   8         29.00         41.56        31.20 o                         
 -12   8   8        869.46        942.25        76.52 o                         
 -11   8   8         45.36         49.17        20.59 o                         
 -10   8   8        237.50        243.88        24.73 o                         
  -9   8   8       1282.79       1271.05        32.65 o                         
  -8   8   8        755.76        723.63        24.12 o                         
  -7   8   8       1018.45       1028.45        25.01 o                         
  -6   8   8       1225.09       1229.52        23.75 o                         
  -5   8   8        894.21        945.90        39.27 o                         
  -4   8   8        264.41        290.42         9.45 o                         
  -3   8   8        531.58        540.15        12.93 o                         
  -2   8   8       2035.00       1946.46        30.87 o                         
  -1   8   8       3736.38       3901.84        58.70 o                         
   0   8   8        105.81        185.70         9.82 o                         
   1   8   8       1990.20       2002.69        30.89 o                         
   2   8   8        175.48        146.52        10.66 o                         
   3   8   8       1138.27       1055.25        22.85 o                         
   4   8   8         85.40        100.06        14.44 o                         
   5   8   8        136.60        125.74        20.13 o                         
   6   8   8        221.69        228.08        22.68 o                         
   7   8   8        357.35        304.21        24.35 o                         
   8   8   8         11.93         39.20        25.83 o                         
   9   8   8        389.49        351.98        28.54 o                         
  10   8   8          6.40        -32.75        32.75 o                         
 -13   9   8          5.43         21.88        32.25 o                         
 -12   9   8        338.30        410.17        33.39 o                         
 -11   9   8        238.65        207.72        22.10 o                         
 -10   9   8       2426.63       2378.64        47.49 o                         
  -9   9   8        230.91        262.01        16.65 o                         
  -8   9   8       2146.43       2106.60        41.05 o                         
  -7   9   8        669.59        646.95        18.79 o                         
  -6   9   8        138.36        170.94        11.47 o                         
  -5   9   8       3017.13       2965.87        45.26 o                         
  -4   9   8       2740.40       2633.63        34.99 o                         
  -3   9   8          5.00         34.55         8.33 o                         
  -2   9   8       3966.41       3612.66        52.95 o                         
  -1   9   8        555.88        683.01        41.03 o                         
   0   9   8       2890.48       2877.86        43.65 o                         
   1   9   8         57.49         68.41        10.00 o                         
   2   9   8        205.42        210.18        11.57 o                         
   3   9   8        410.51        443.62        14.59 o                         
   4   9   8        213.62        179.54        15.47 o                         
   5   9   8        291.54        303.48        24.49 o                         
   6   9   8        299.33        319.00        22.42 o                         
   7   9   8         35.87         19.41        23.17 o                         
   8   9   8         70.26        103.46        26.69 o                         
   9   9   8         37.04         39.61        29.61 o                         
  10   9   8          9.91        -26.43        33.74 o                         
 -13  10   8       1677.12       1723.11        62.34 o                         
 -12  10   8         24.76         70.02        30.58 o                         
 -11  10   8        327.76        327.94        24.28 o                         
 -10  10   8         35.58         35.06        17.37 o                         
  -9  10   8         75.26         86.61        16.14 o                         
  -8  10   8        381.83        365.00        17.35 o                         
  -7  10   8       2017.34       2091.58        38.67 o                         
  -6  10   8       1182.56       1142.42        27.44 o                         
  -5  10   8       4237.29       3989.29        61.95 o                         
  -4  10   8       2779.32       2622.57        38.62 o                         
  -3  10   8       1124.69       1024.88        20.85 o                         
  -2  10   8        206.58        244.97        19.15 o                         
  -1  10   8          5.33         57.38         9.42 o                         
   0  10   8        980.27        876.02        19.75 o                         
   1  10   8        742.82        804.13        18.74 o                         
   2  10   8       1082.10        976.94        20.86 o                         
   3  10   8        535.71        536.14        16.63 o                         
   4  10   8        136.35        154.05        15.08 o                         
   5  10   8        107.05         93.90        18.97 o                         
   6  10   8         98.44         67.45        21.20 o                         
   7  10   8          1.30          3.15        23.79 o                         
   8  10   8         39.63         60.04        30.43 o                         
   9  10   8         26.15         20.73        35.86 o                         
 -13  11   8         26.86        -22.12        34.08 o                         
 -12  11   8        102.42         55.19        32.07 o                         
 -11  11   8       1037.83       1053.08        32.45 o                         
 -10  11   8        226.25        240.51        19.97 o                         
  -9  11   8       1691.97       1786.60        40.00 o                         
  -8  11   8        616.84        705.27        21.92 o                         
  -7  11   8       1428.02       1381.80        31.74 o                         
  -6  11   8        188.09        212.96        18.94 o                         
  -5  11   8        155.55        188.18        11.48 o                         
  -4  11   8        134.65        118.14        11.42 o                         
  -3  11   8       2309.27       2245.29        41.44 o                         
  -2  11   8        277.69        313.83        13.99 o                         
  -1  11   8       2124.43       2110.47        32.72 o                         
   0  11   8        334.48        334.45        16.42 o                         
   1  11   8        624.04        573.41        18.54 o                         
   2  11   8        842.87        794.41        18.08 o                         
   3  11   8          0.25         -8.85        11.47 o                         
   4  11   8         81.62         59.27        15.02 o                         
   5  11   8         35.53         31.33        17.89 o                         
   6  11   8         42.79         39.85        22.20 o                         
   7  11   8        110.34        100.74        28.34 o                         
   8  11   8          2.11        -25.83        33.91 o                         
   9  11   8         17.61        -36.06        36.06 o                         
 -12  12   8        806.46        961.89        45.46 o                         
 -11  12   8          0.05          9.81        22.50 o                         
 -10  12   8         23.01         32.52        19.00 o                         
  -9  12   8        148.85        155.29        18.16 o                         
  -8  12   8       1049.48       1044.28        28.86 o                         
  -7  12   8          8.66         43.45        14.15 o                         
  -6  12   8       3901.08       3938.13        62.94 o                         
  -5  12   8         54.04         60.82        12.95 o                         
  -4  12   8       1834.52       1716.06        36.55 o                         
  -3  12   8        372.38        394.18        16.06 o                         
  -2  12   8       2985.14       2913.61        58.72 o                         
  -1  12   8         22.06         30.88        13.07 o                         
   0  12   8        332.10        325.28        14.15 o                         
   1  12   8          7.34         -6.75        10.63 o                         
   2  12   8        653.00        677.95        16.10 o                         
   3  12   8          1.95          6.61        12.03 o                         
   4  12   8        359.34        363.61        17.98 o                         
   5  12   8         55.31         31.41        19.16 o                         
   6  12   8        171.55        143.75        27.25 o                         
   7  12   8         49.50         26.49        30.32 o                         
   8  12   8         67.87         17.86        36.51 o                         
   9  12   8         25.62         53.86        39.08 o                         
 -12  13   8       1082.81       1081.33        77.39 o                         
 -11  13   8        232.23        267.75        33.79 o                         
 -10  13   8        960.80        967.34        32.77 o                         
  -9  13   8        408.63        509.91        27.04 o                         
  -8  13   8        861.92        938.69        41.30 o                         
  -7  13   8        234.67        268.99        17.12 o                         
  -6  13   8        265.15        265.98        14.67 o                         
  -5  13   8        434.19        428.50        18.63 o                         
  -4  13   8        134.50        115.59        14.44 o                         
  -3  13   8       1979.72       1982.70        40.73 o                         
  -2  13   8        504.48        504.57        43.74 o                         
  -1  13   8       1093.67       1142.11        35.14 o                         
   0  13   8       1270.09       1320.86        31.54 o                         
   1  13   8        194.94        176.51        13.17 o                         
   2  13   8       1140.03       1109.35        25.01 o                         
   3  13   8        107.81        123.25        13.65 o                         
   4  13   8        432.86        415.62        21.59 o                         
   5  13   8        173.40        152.09        22.94 o                         
   6  13   8         13.92         20.51        27.35 o                         
   7  13   8        297.31        316.20        33.27 o                         
   8  13   8          4.71         -1.85        35.74 o                         
 -12  14   8        157.82        180.79        42.89 o                         
 -11  14   8        208.38        237.75        28.56 o                         
 -10  14   8         41.24         37.21        21.54 o                         
  -9  14   8        121.94        125.58        19.84 o                         
  -8  14   8         28.51         46.90        17.94 o                         
  -7  14   8       1423.67       1423.03        37.25 o                         
  -6  14   8          5.91         16.22        16.69 o                         
  -5  14   8       1888.16       1985.13        43.42 o                         
  -4  14   8          0.46          5.73        17.37 o                         
  -3  14   8       1483.58       1432.40        35.64 o                         
  -2  14   8        529.56        538.87        34.95 o                         
  -1  14   8        108.93        126.18        17.90 o                         
   0  14   8       1540.97       1573.63        47.05 o                         
   1  14   8        704.74        667.21        21.65 o                         
   2  14   8       1200.29       1099.71        24.79 o                         
   3  14   8        737.94        810.05        23.33 o                         
   4  14   8         16.13         29.70        19.14 o                         
   5  14   8        233.88        230.25        24.75 o                         
   6  14   8         78.38        101.41        26.92 o                         
   7  14   8         12.52        -31.60        32.24 o                         
   8  14   8        116.51        134.37        43.24 o                         
 -11  15   8        297.48        276.46        35.97 o                         
 -10  15   8         93.67        106.88        25.15 o                         
  -9  15   8        167.72        197.36        23.64 o                         
  -8  15   8         39.63         52.82        21.13 o                         
  -7  15   8        681.46        694.74        27.87 o                         
  -6  15   8          7.02          3.52        17.52 o                         
  -5  15   8          3.17         24.49        16.17 o                         
  -4  15   8       1768.49       1619.94        41.09 o                         
  -3  15   8         31.79         46.39        15.85 o                         
  -2  15   8       1805.84       1869.91        48.52 o                         
  -1  15   8        414.81        381.38        22.09 o                         
   0  15   8        428.10        412.05        22.78 o                         
   1  15   8        822.95        674.95        27.67 o                         
   2  15   8        141.34        162.51        17.83 o                         
   3  15   8         40.96         47.10        17.06 o                         
   4  15   8        825.60        870.63        41.13 o                         
   5  15   8        522.50        476.43        28.25 o                         
   6  15   8        575.84        446.45        33.01 o                         
   7  15   8         14.75         65.16        34.35 o                         
   8  15   8        217.42        261.24        53.96 o                         
 -11  16   8         14.51        -37.66        37.66 o                         
 -10  16   8         92.29         46.25        25.64 o                         
  -9  16   8         74.55        101.44        24.21 o                         
  -8  16   8        251.62        265.97        23.78 o                         
  -7  16   8         57.88         48.16        26.00 o                         
  -6  16   8        245.82        277.68        21.41 o                         
  -5  16   8         16.47          5.35        19.04 o                         
  -4  16   8         19.27         56.38        18.07 o                         
  -3  16   8        600.09        626.44        23.85 o                         
  -2  16   8         36.15         48.35        16.48 o                         
  -1  16   8       1682.02       1738.71        61.61 o                         
   0  16   8        974.16        819.20        36.27 o                         
   1  16   8       1229.82       1320.67        47.32 o                         
   2  16   8        477.67        432.78        29.85 o                         
   3  16   8        438.02        511.75        24.89 o                         
   4  16   8        298.23        276.68        23.38 o                         
   5  16   8          1.45         27.05        26.15 o                         
   6  16   8         32.46         26.22        28.72 o                         
   7  16   8        146.54        161.06        42.19 o                         
 -10  17   8         37.19         22.47        31.62 o                         
  -9  17   8          3.53        -23.48        24.07 o                         
  -8  17   8         40.95         36.13        23.18 o                         
  -7  17   8        403.87        370.42        26.48 o                         
  -6  17   8        178.69        156.86        21.11 o                         
  -5  17   8       1811.76       1864.86        48.21 o                         
  -4  17   8         27.61         46.51        19.38 o                         
  -3  17   8       1331.61       1409.24        40.05 o                         
  -2  17   8        127.02        187.92        22.05 o                         
  -1  17   8        180.79        197.51        31.30 o                         
   0  17   8         75.73         59.02        30.06 o                         
   1  17   8         62.37         66.10        24.19 o                         
   2  17   8         32.53         71.35        22.85 o                         
   3  17   8        519.45        501.25        39.21 o                         
   4  17   8         46.22         30.15        28.20 o                         
   5  17   8       1108.99       1083.98        47.72 o                         
   6  17   8          5.66         36.34        38.03 o                         
 -10  18   8         78.25         65.30        29.90 o                         
  -9  18   8        359.01        355.72        28.53 o                         
  -8  18   8        117.48        102.92        24.64 o                         
  -7  18   8          3.38         24.35        23.10 o                         
  -6  18   8        407.87        520.82        27.50 o                         
  -5  18   8        502.40        503.33        26.58 o                         
  -4  18   8        409.74        400.77        24.19 o                         
  -3  18   8        223.56        203.02        21.49 o                         
  -2  18   8        256.99        191.28        25.56 o                         
  -1  18   8        465.32        414.62        28.47 o                         
   0  18   8        333.45        354.06        28.29 o                         
   1  18   8        236.08        223.94        27.45 o                         
   2  18   8       1026.54       1044.52        54.62 o                         
   3  18   8        105.70         83.63        26.12 o                         
   4  18   8         67.21         64.38        35.90 o                         
   5  18   8         20.56         60.15        43.03 o                         
   6  18   8         30.66         72.77        46.63 o                         
  -9  19   8        535.10        587.28        32.55 o                         
  -8  19   8        248.11        219.74        26.97 o                         
  -7  19   8        181.14        206.27        25.90 o                         
  -6  19   8        301.46        273.06        26.68 o                         
  -5  19   8          6.19         25.92        22.98 o                         
  -4  19   8        424.12        419.57        28.36 o                         
  -3  19   8        832.42        880.91        65.20 o                         
  -2  19   8        380.96        440.12        26.48 o                         
  -1  19   8        471.28        397.93        44.81 o                         
   0  19   8          3.15         17.11        25.89 o                         
   1  19   8        139.21        134.48        28.39 o                         
   2  19   8        147.42        146.98        26.70 o                         
   3  19   8          4.50         16.83        27.34 o                         
   4  19   8        264.25        254.35        42.05 o                         
   5  19   8          6.18        -30.60        52.33 o                         
  -8  20   8          9.09         21.79        26.97 o                         
  -7  20   8        610.67        603.87        31.16 o                         
  -6  20   8        579.09        645.35        46.03 o                         
  -5  20   8        540.14        615.95        32.83 o                         
  -4  20   8        523.89        583.61        31.15 o                         
  -3  20   8        444.35        497.71        29.76 o                         
  -2  20   8        780.32        756.00        56.26 o                         
  -1  20   8        284.22        333.37        35.24 o                         
   0  20   8          1.99         26.61        27.98 o                         
   1  20   8        753.16        808.17        57.52 o                         
   2  20   8          8.95         22.44        27.33 o                         
   3  20   8         66.58        115.15        29.68 o                         
   4  20   8         12.99         35.50        55.51 o                         
  -7  21   8         32.70         27.46        28.09 o                         
  -6  21   8          1.44          6.16        28.76 o                         
  -5  21   8        155.23        129.22        28.37 o                         
  -4  21   8        260.12        282.90        29.14 o                         
  -3  21   8        100.50        112.60        26.11 o                         
  -2  21   8        409.97        486.07        30.38 o                         
  -1  21   8         14.20         46.16        29.00 o                         
   0  21   8        455.31        449.52        34.45 o                         
   1  21   8        117.69        141.50        31.65 o                         
   2  21   8        302.79        338.83        37.90 o                         
   3  21   8        131.65        145.58        36.31 o                         
  -6  22   8        353.86        285.08        54.68 o                         
  -5  22   8       1017.49       1099.18        68.50 o                         
  -4  22   8        128.59        141.13        29.60 o                         
  -3  22   8        230.29        279.48        29.24 o                         
  -2  22   8          4.17        -10.34        26.57 o                         
  -1  22   8         42.05         48.07        30.86 o                         
   0  22   8          5.73         51.35        31.41 o                         
   1  22   8        190.41        262.42        35.32 o                         
   2  22   8          3.17        -23.60        35.48 o                         
  -3  23   8        120.81        138.29        29.69 o                         
  -2  23   8         34.19         78.05        29.65 o                         
  -1  23   8        789.56        798.13        42.63 o                         
   0  23   8          0.59        -18.65        49.74 o                         
 -13   0   9        781.57        826.00       111.89 o                         
 -11   0   9       2482.05       2403.04        90.48 o                         
  -9   0   9         78.54        195.90        24.41 o                         
  -7   0   9        301.88        294.88        16.17 o                         
  -5   0   9       3655.66       3399.32        70.25 o                         
  -3   0   9       2839.91       2855.26        60.56 o                         
  -1   0   9       2578.89       2624.16        62.91 o                         
   1   0   9          6.61          6.08        21.12 o                         
   3   0   9         82.26        119.29        18.60 o                         
   5   0   9         93.33         52.10        27.00 o                         
   7   0   9         25.89          9.93        34.57 o                         
   9   0   9        173.41        218.76        47.96 o                         
 -14   1   9        326.48        343.13        38.14 o                         
 -13   1   9         52.68         54.45        30.59 o                         
 -12   1   9          0.67         13.21        26.67 o                         
 -11   1   9          3.30        -13.50        19.19 o                         
 -10   1   9        483.42        440.84        19.19 o                         
  -9   1   9        218.79        213.81        21.92 o                         
  -8   1   9       2484.67       2562.28        40.78 o                         
  -7   1   9       1396.96       1420.79        25.95 o                         
  -6   1   9       1357.91       1309.05        23.75 o                         
  -5   1   9       1004.98        873.81        18.01 o                         
  -4   1   9          2.92         22.26         7.38 o                         
  -3   1   9        770.74        734.68        17.12 o                         
  -2   1   9         58.83         50.55         8.91 o                         
  -1   1   9          4.72         15.64         9.70 o                         
   0   1   9        586.42        575.80        15.75 o                         
   1   1   9        124.46        113.74        11.25 o                         
   2   1   9         54.36         19.35        11.54 o                         
   3   1   9          1.43        -12.40        12.40 o                         
   4   1   9        103.07         60.73        16.54 o                         
   5   1   9         30.37         33.52        20.73 o                         
   6   1   9        156.72        143.46        22.36 o                         
   7   1   9         13.22        -24.36        24.36 o                         
   8   1   9         78.34        114.23        28.91 o                         
   9   1   9        203.98        184.60        41.63 o                         
  10   1   9          9.24         -0.22        38.53 o                         
 -14   2   9        229.75        212.48        39.77 o                         
 -13   2   9         10.84          5.04        29.98 o                         
 -12   2   9       1827.73       1797.87        61.12 o                         
 -11   2   9         48.30         44.70        19.69 o                         
 -10   2   9       1477.85       1496.80        34.64 o                         
  -9   2   9        109.31        119.33        13.81 o                         
  -8   2   9        308.47        332.11        14.15 o                         
  -7   2   9       2246.30       2242.69        36.14 o                         
  -6   2   9        498.72        487.16        18.27 o                         
  -5   2   9       1284.22       1269.01        31.70 o                         
  -4   2   9       3040.13       3056.22        43.24 o                         
  -3   2   9       2759.45       2709.60        38.81 o                         
  -2   2   9        412.62        438.41        12.75 o                         
  -1   2   9        774.34        846.09        20.63 o                         
   0   2   9         73.78         92.07        10.66 o                         
   1   2   9        334.89        362.55        13.74 o                         
   2   2   9         53.43         98.45        12.22 o                         
   3   2   9       1438.33       1445.96        30.50 o                         
   4   2   9         15.04         13.59        17.64 o                         
   5   2   9       1223.30       1239.37        37.42 o                         
   6   2   9         11.62         19.10        23.67 o                         
   7   2   9         48.97         43.37        24.56 o                         
   8   2   9        187.13        164.49        29.19 o                         
   9   2   9         36.17         92.43        32.55 o                         
  10   2   9        123.15         44.33        39.37 o                         
 -14   3   9        348.24        310.61        45.06 o                         
 -13   3   9         29.78         55.81        34.49 o                         
 -12   3   9        459.28        439.02        32.30 o                         
 -11   3   9        907.57        791.29        32.33 o                         
 -10   3   9         77.79         74.26        17.30 o                         
  -9   3   9       2894.56       2765.29        50.14 o                         
  -8   3   9        453.38        467.04        21.75 o                         
  -7   3   9       2750.72       2714.79        44.85 o                         
  -6   3   9        903.98        953.32        20.16 o                         
  -5   3   9        638.71        676.72        22.78 o                         
  -4   3   9        149.32        152.82        10.01 o                         
  -3   3   9       1181.43       1195.82        22.48 o                         
  -2   3   9       3035.57       2936.69        67.02 o                         
  -1   3   9       2083.87       2048.26        32.44 o                         
   0   3   9       1305.18       1242.71        24.15 o                         
   1   3   9       1161.02       1144.19        27.13 o                         
   2   3   9          9.84         21.08        12.58 o                         
   4   3   9         48.28         60.58        17.38 o                         
   5   3   9         49.89         58.31        19.23 o                         
   6   3   9        238.42        265.60        23.21 o                         
   7   3   9        699.03        712.04        30.66 o                         
   8   3   9        165.32        154.89        29.21 o                         
   9   3   9        309.73        310.97        36.69 o                         
  10   3   9         62.66         72.41        32.91 o                         
 -14   4   9         99.18         83.60        39.45 o                         
 -13   4   9        429.38        397.71        42.58 o                         
 -12   4   9         16.26          5.25        24.87 o                         
 -11   4   9        661.96        683.49        26.91 o                         
 -10   4   9         89.89         59.88        15.62 o                         
  -9   4   9        144.20        144.62        14.59 o                         
  -8   4   9       1385.34       1366.56        28.87 o                         
  -7   4   9         70.02        103.64        12.12 o                         
  -6   4   9       6841.50       6923.51       109.64 o                         
  -5   4   9         51.86        133.56        10.94 o                         
  -4   4   9       5991.54       5739.57        81.08 o                         
  -3   4   9       1401.80       1353.81        36.60 o                         
  -2   4   9        121.35        153.48         8.68 o                         
  -1   4   9        173.26        221.43        12.95 o                         
   0   4   9        525.84        568.77        14.43 o                         
   1   4   9          3.46          4.27         9.17 o                         
   2   4   9       4622.02       4809.24        93.02 o                         
   3   4   9        314.73        335.96        16.54 o                         
   4   4   9       4201.81       4582.79        87.89 o                         
   5   4   9         17.24         62.06        19.34 o                         
   6   4   9          5.24         16.28        21.54 o                         
   7   4   9          2.45         20.78        25.07 o                         
   8   4   9         32.33         12.14        28.80 o                         
   9   4   9          6.57         25.91        35.16 o                         
  10   4   9        104.86         84.71        33.39 o                         
 -14   5   9         83.89         42.55        40.36 o                         
 -13   5   9         58.84         -4.62        35.04 o                         
 -12   5   9        504.19        504.41        51.69 o                         
 -11   5   9        450.73        458.76        27.52 o                         
 -10   5   9       1507.02       1530.51        35.88 o                         
  -9   5   9       2097.42       2046.99        40.80 o                         
  -8   5   9       1864.52       1907.94        37.28 o                         
  -7   5   9          3.04         19.36        11.03 o                         
  -6   5   9          6.10         13.19        11.37 o                         
  -5   5   9        194.64        192.19        11.04 o                         
  -4   5   9       1385.72       1457.86        31.62 o                         
  -3   5   9       2519.87       2406.72        51.24 o                         
  -2   5   9       6173.57       5886.62        79.13 o                         
  -1   5   9       1531.16       1447.22        65.53 o                         
   0   5   9       6346.73       6168.04        86.89 o                         
   1   5   9        121.11        107.34         9.61 o                         
   2   5   9         62.79         90.00        12.30 o                         
   3   5   9        250.36        282.47        14.95 o                         
   4   5   9         19.69         38.08        17.54 o                         
   5   5   9         40.79         65.35        19.86 o                         
   6   5   9       1290.43       1427.27        62.06 o                         
   7   5   9        101.29        118.31        25.94 o                         
   8   5   9        283.48        309.85        33.26 o                         
   9   5   9        210.22        222.55        30.03 o                         
  10   5   9         94.89        106.17        33.40 o                         
 -14   6   9         14.35          0.35        41.17 o                         
 -13   6   9        343.10        327.21        33.39 o                         
 -12   6   9         30.28         42.42        41.49 o                         
 -11   6   9         36.13         61.31        19.85 o                         
 -10   6   9        248.29        214.61        18.35 o                         
  -9   6   9       1119.59       1057.99        27.48 o                         
  -8   6   9        267.77        312.41        22.44 o                         
  -7   6   9       5040.20       5049.98        77.68 o                         
  -6   6   9        109.94        136.91        11.77 o                         
  -5   6   9       5692.13       5648.04        85.22 o                         
  -4   6   9        656.63        720.18        25.91 o                         
  -3   6   9       3510.75       3343.27        45.11 o                         
  -2   6   9        165.62        186.05         9.24 o                         
  -1   6   9        361.82        340.27        12.82 o                         
   0   6   9         20.32         39.58         8.57 o                         
   1   6   9       2049.17       2112.38        33.99 o                         
   2   6   9         90.74         64.15        10.77 o                         
   3   6   9       2288.17       2412.80        44.35 o                         
   4   6   9        267.84        214.68        30.02 o                         
   5   6   9        818.02        672.57        26.24 o                         
   6   6   9         66.04         93.06        23.32 o                         
   7   6   9        110.76        101.07        28.83 o                         
   8   6   9         31.44         27.89        27.85 o                         
   9   6   9         60.82         68.02        29.67 o                         
 -13   7   9        964.47        937.05        44.34 o                         
 -12   7   9        250.87        264.35        30.21 o                         
 -11   7   9        536.26        490.51        23.94 o                         
 -10   7   9        948.28        958.42        27.98 o                         
  -9   7   9        546.98        591.49        35.63 o                         
  -8   7   9       1988.22       1849.93        38.25 o                         
  -7   7   9          2.10        -12.65        12.65 o                         
  -6   7   9         68.14         84.97        11.76 o                         
  -5   7   9       1132.05       1098.45        24.02 o                         
  -4   7   9        313.38        334.29        18.10 o                         
  -3   7   9       1552.43       1574.81        24.60 o                         
  -2   7   9       1180.76       1009.33        28.66 o                         
  -1   7   9       3273.87       3431.48        50.86 o                         
   0   7   9        132.83        222.52        12.62 o                         
   1   7   9        738.66        697.68        19.19 o                         
   2   7   9         63.10         46.55        11.00 o                         
   3   7   9          4.97         13.17        11.76 o                         
   4   7   9         41.40         59.24        18.55 o                         
   5   7   9        309.15        319.07        23.29 o                         
   6   7   9        134.00        127.41        24.06 o                         
   7   7   9        352.56        314.94        29.25 o                         
   8   7   9        575.94        584.72        30.66 o                         
   9   7   9        276.56        251.85        31.29 o                         
 -13   8   9        265.44        251.87        39.98 o                         
 -12   8   9        115.43         95.10        30.32 o                         
 -11   8   9       1077.46       1004.11        31.43 o                         
 -10   8   9         49.01         58.86        18.91 o                         
  -9   8   9        683.78        720.52        27.52 o                         
  -8   8   9        976.17        928.35        36.46 o                         
  -7   8   9        384.24        394.17        25.55 o                         
  -6   8   9       2718.10       2472.05        43.19 o                         
  -5   8   9        737.95        801.99        39.53 o                         
  -4   8   9       3003.97       2927.28        44.61 o                         
  -3   8   9        514.60        450.70        13.27 o                         
  -2   8   9         47.48         44.43         9.39 o                         
  -1   8   9       1132.10       1135.11        22.88 o                         
   0   8   9         13.37         83.89        10.73 o                         
   1   8   9        531.74        459.59        13.46 o                         
   2   8   9       1226.76       1212.59        25.12 o                         
   3   8   9          7.62         17.21        12.33 o                         
   4   8   9       2851.28       2965.29        62.53 o                         
   5   8   9         78.32         54.78        21.29 o                         
   6   8   9         49.62         46.82        23.64 o                         
   7   8   9         72.06         54.14        25.45 o                         
   8   8   9          2.71         -7.16        30.55 o                         
   9   8   9         33.59         16.12        30.61 o                         
 -13   9   9         44.30         30.39        38.79 o                         
 -12   9   9        839.53        757.97        45.93 o                         
 -11   9   9        284.92        274.95        25.77 o                         
 -10   9   9        105.95         99.47        22.09 o                         
  -9   9   9       1289.36       1248.94        35.16 o                         
  -8   9   9         64.22         77.54        18.83 o                         
  -7   9   9       1101.09       1116.81        30.40 o                         
  -6   9   9        257.53        319.73        21.10 o                         
  -5   9   9       1272.26       1294.02        27.28 o                         
  -4   9   9         10.44         46.34        10.14 o                         
  -3   9   9         65.28         93.17        10.54 o                         
  -2   9   9       1048.66       1028.19        22.13 o                         
  -1   9   9       2177.53       2147.68        35.12 o                         
   0   9   9       1904.57       2338.52        37.71 o                         
   1   9   9        723.18        762.56        17.23 o                         
   2   9   9          2.13          6.51        11.78 o                         
   3   9   9          7.69         40.81        13.08 o                         
   4   9   9         86.80        120.78        19.81 o                         
   5   9   9        331.20        358.06        23.96 o                         
   6   9   9        249.85        227.09        23.97 o                         
   7   9   9        322.01        325.56        27.39 o                         
   8   9   9        277.72        240.99        32.03 o                         
   9   9   9         13.25        -39.47        39.47 o                         
 -13  10   9        140.09        138.47        40.99 o                         
 -12  10   9        963.39        971.17        50.93 o                         
 -11  10   9         82.74         99.52        24.84 o                         
 -10  10   9        429.83        466.44        24.30 o                         
  -9  10   9         56.41         73.59        19.22 o                         
  -8  10   9        728.70        672.60        27.08 o                         
  -7  10   9        167.84        160.62        16.85 o                         
  -6  10   9        895.31        890.02        26.29 o                         
  -5  10   9       1430.53       1251.19        31.33 o                         
  -4  10   9       1286.82       1252.26        25.25 o                         
  -3  10   9          6.03         12.92        10.07 o                         
  -2  10   9        444.21        464.88        16.02 o                         
  -1  10   9        256.18        268.18        12.41 o                         
   0  10   9        210.14        194.55        12.41 o                         
   1  10   9        242.02        258.86        12.50 o                         
   2  10   9         42.03         36.87        12.54 o                         
   3  10   9        883.30        859.12        20.90 o                         
   4  10   9         43.97         35.74        17.27 o                         
   5  10   9        204.32        159.21        21.48 o                         
   6  10   9          1.48        -23.06        23.06 o                         
   7  10   9          0.56         -8.67        25.91 o                         
   8  10   9        101.82        139.27        37.01 o                         
   9  10   9         24.25        -15.28        40.98 o                         
 -12  11   9          1.59          8.61        37.44 o                         
 -11  11   9          3.96         19.32        25.41 o                         
 -10  11   9        363.30        433.30        24.86 o                         
  -9  11   9         71.24        109.94        20.32 o                         
  -8  11   9       1612.01       1598.62        40.62 o                         
  -7  11   9        487.55        448.60        20.79 o                         
  -6  11   9       1010.41       1071.37        34.49 o                         
  -5  11   9        272.39        297.02        16.62 o                         
  -4  11   9        324.41        276.49        15.70 o                         
  -3  11   9        167.70        207.33        14.55 o                         
  -2  11   9        259.18        219.83        14.01 o                         
  -1  11   9        244.28        251.15        13.93 o                         
   0  11   9        754.70        737.38        18.20 o                         
   1  11   9        117.06         92.21        12.04 o                         
   2  11   9        196.06        157.96        12.70 o                         
   3  11   9          0.00         -2.45        12.89 o                         
   4  11   9          4.96         -6.56        17.62 o                         
   5  11   9         10.98        -21.16        21.16 o                         
   6  11   9         43.45         35.36        24.23 o                         
   7  11   9          4.95        -29.49        29.49 o                         
   8  11   9         11.46        -35.78        35.78 o                         
 -12  12   9        232.04        335.79        45.07 o                         
 -11  12   9       1190.87       1217.02        47.73 o                         
 -10  12   9          5.49         22.64        22.48 o                         
  -9  12   9        174.83        201.40        21.83 o                         
  -8  12   9          6.00         14.41        18.94 o                         
  -7  12   9         16.34         -6.90        17.16 o                         
  -6  12   9         12.62        104.39        16.76 o                         
  -5  12   9         75.42         65.30        20.88 o                         
  -4  12   9         50.87         48.36        14.24 o                         
  -3  12   9        901.36        975.02        26.96 o                         
  -2  12   9          6.67         21.19        15.14 o                         
  -1  12   9        235.62        235.62        15.39 o                         
   0  12   9        120.71        192.17        14.38 o                         
   1  12   9          4.50         -2.28        12.28 o                         
   2  12   9         50.73         55.62        12.65 o                         
   3  12   9         48.08         28.09        13.69 o                         
   4  12   9        227.15        211.62        18.62 o
[truncated: 168,969 more chars]
