# Supplementary material for: Crystal structures of a manganese(I) and a rhenium(I) complex of a bi­pyridine ligand with a non-coordinating benzoic acid moiety
Source: Acta Crystallogr E Crystallogr Commun. 2018 Apr 27;74(Pt 5):731–6. doi: 10.1107/S2056989018006047 (PMC5947498; doi:10.1107/S2056989018006047)
Supplement: Supplementary file 3 [file e-74-00731-IIsup5.hkl]

data_II                                                                         
_shelx_title ' LENSE02 IN P2(1)/C'                                              
_shelx_refln_list_code          4                                               
_shelx_F_calc_maximum      406.73                                               
_exptl_crystal_F_000      1272.00                                               
_reflns_d_resolution_high  0.6735                                               
                                                                                
loop_                                                                           
 _space_group_symop_operation_xyz                                               
 'x, y, z'                                                                      
 '-x, y+1/2, -z+1/2'                                                            
 '-x, -y, -z'                                                                   
 'x, -y-1/2, z-1/2'                                                             
                                                                                
_cell_length_a    15.4618                                                       
_cell_length_b    11.3696                                                       
_cell_length_c    13.3702                                                       
_cell_angle_alpha  90.000                                                       
_cell_angle_beta   98.023                                                       
_cell_angle_gamma  90.000                                                       
                                                                                
_shelx_F_squared_multiplier     1.000                                           
                                                                                
loop_                                                                           
 _refln_index_h                                                                 
 _refln_index_k                                                                 
 _refln_index_l                                                                 
 _refln_F_squared_calc                                                          
 _refln_F_squared_meas                                                          
 _refln_F_squared_sigma                                                         
 _refln_observed_status                                                         
   1   0   0       2192.70       2349.37        80.07 o                         
   2   0   0     137981.50     130729.88      3790.51 o                         
   3   0   0      10671.46      10549.50       214.94 o                         
   4   0   0      39072.80      38107.86       592.81 o                         
   5   0   0       8773.52       8793.51       126.06 o                         
   6   0   0      58940.99      58236.43       692.84 o                         
   7   0   0      13564.31      14444.30       220.27 o                         
   8   0   0      88452.61      87390.66      1040.38 o                         
   9   0   0         62.82        109.53         8.05 o                         
  10   0   0      35877.27      36954.29       502.19 o                         
  11   0   0        654.52        915.29        46.57 o                         
  12   0   0      13033.88      13089.50       179.22 o                         
  13   0   0       4149.59       4322.99        65.64 o                         
  14   0   0      22144.73      21931.04       293.29 o                         
  15   0   0      10318.79      10492.22       147.29 o                         
  16   0   0      13412.73      13424.77       187.58 o                         
  17   0   0       2150.79       2254.24        48.91 o                         
  18   0   0       9731.46      10300.93       165.70 o                         
  19   0   0       3117.26       3341.02        68.08 o                         
  20   0   0       7057.77       7191.81       124.62 o                         
  21   0   0       2804.10       2980.20        67.06 o                         
  22   0   0       4814.48       4940.10       111.50 o                         
   1   1   0       3682.41       4111.34        33.61 o                         
   2   1   0        813.00        906.77         9.58 o                         
   3   1   0       7890.86       7953.11        93.41 o                         
   4   1   0         70.87        105.12         5.43 o                         
   5   1   0        228.59        285.37         4.54 o                         
   6   1   0       1422.44       1552.36        17.54 o                         
   7   1   0      12008.62      11935.49        91.66 o                         
   8   1   0         32.89         67.21         3.97 o                         
   9   1   0       4251.35       3970.05        56.01 o                         
  10   1   0         21.11         36.83         4.20 o                         
  11   1   0       2044.13       2035.99        26.86 o                         
  12   1   0        223.02        223.66         8.53 o                         
  13   1   0        552.18        544.65        13.98 o                         
  14   1   0        902.36        880.07        20.95 o                         
  15   1   0       2717.29       2647.77        35.44 o                         
  16   1   0        846.43        833.31        20.67 o                         
  17   1   0       3072.49       3049.90        46.70 o                         
  18   1   0         13.42         28.12        10.22 o                         
  19   1   0        523.66        458.28        19.02 o                         
  20   1   0         26.36         27.63        12.34 o                         
  21   1   0        284.26        317.34        17.62 o                         
  22   1   0        419.50        448.53        20.54 o                         
   0   2   0      73196.08      73915.73       878.65 o                         
   1   2   0       2335.81       2245.84        41.08 o                         
   2   2   0      28409.96      29751.84       232.78 o                         
   3   2   0      21904.97      21913.36       177.09 o                         
   4   2   0       9627.50       9740.77        83.34 o                         
   5   2   0        890.85        895.99        10.83 o                         
   6   2   0      20837.93      20521.85       166.78 o                         
   7   2   0       1222.00       1369.96        13.74 o                         
   8   2   0      10450.25      10658.22        85.64 o                         
   9   2   0        113.22        117.33         5.10 o                         
  10   2   0      12387.61      12121.23        97.81 o                         
  11   2   0       1865.57       1725.67        18.88 o                         
  12   2   0      12105.66      11970.50       110.39 o                         
  13   2   0        817.75        835.39        16.90 o                         
  14   2   0       5720.55       5709.75        64.23 o                         
  15   2   0        913.82        902.44        19.87 o                         
  16   2   0       1736.24       1798.87        30.50 o                         
  17   2   0       1173.14       1177.92        27.31 o                         
  18   2   0       5664.67       5785.89        77.69 o                         
  19   2   0       1816.74       1863.29        37.13 o                         
  20   2   0       5027.57       4943.63        71.06 o                         
  21   2   0        702.26        709.22        29.48 o                         
  22   2   0       2778.37       2763.78        48.40 o                         
   1   3   0      52375.52      54031.81       606.40 o                         
   3   3   0     165426.25     165554.52      1491.95 o                         
   4   3   0       7553.23       8317.12        85.68 o                         
   5   3   0     112101.65     115147.16       932.94 o                         
   6   3   0         22.13         47.56         3.75 o                         
   7   3   0      26507.60      25777.96       218.55 o                         
   8   3   0       2206.49       2085.48        20.70 o                         
   9   3   0      23366.82      22425.31       176.87 o                         
  10   3   0       3671.37       3557.45        34.01 o                         
  11   3   0      27339.22      27515.98       216.93 o                         
  12   3   0       4105.39       4141.77        39.19 o                         
  13   3   0      17187.68      17216.52       174.23 o                         
  14   3   0       1532.87       1391.99        23.39 o                         
  15   3   0      11351.17      11544.10       128.45 o                         
  16   3   0       2795.43       2669.62        39.64 o                         
  17   3   0      10669.27      10715.26       122.66 o                         
  18   3   0       3749.73       3919.13        57.97 o                         
  19   3   0       6430.69       6216.68        84.09 o                         
  20   3   0       2729.98       2650.83        44.80 o                         
  21   3   0       4224.71       4306.11        62.57 o                         
  22   3   0       1567.38       1658.86        38.41 o                         
   0   4   0        663.05        776.32        12.66 o                         
   1   4   0        608.26        660.38        17.38 o                         
   2   4   0       4105.67       4196.38        34.81 o                         
   3   4   0        321.35        219.25         5.04 o                         
   4   4   0       2111.51       2143.74        20.87 o                         
   5   4   0        272.04        260.18         5.38 o                         
   6   4   0         92.68        124.12         5.10 o                         
   7   4   0        984.83        956.57        12.79 o                         
   8   4   0       1096.59       1176.94        14.44 o                         
   9   4   0         17.91         48.51         4.30 o                         
  10   4   0        128.69        144.65         6.11 o                         
  11   4   0        271.50        250.69         6.87 o                         
  12   4   0        123.45        153.18         9.11 o                         
  13   4   0        335.49        358.72         9.75 o                         
  14   4   0        255.43        223.43         9.94 o                         
  15   4   0        698.90        622.77        17.40 o                         
  16   4   0         29.58         43.43         9.45 o                         
  17   4   0        177.70        137.24        11.50 o                         
  18   4   0          1.24         10.10        10.80 o                         
  19   4   0          1.90          4.72        11.76 o                         
  20   4   0         38.22         46.19        13.53 o                         
  21   4   0          1.65         -5.28        13.91 o                         
  22   4   0         64.92         56.92        16.71 o                         
   1   5   0      48109.57      47970.36       420.93 o                         
   2   5   0       1468.19       1509.69        29.77 o                         
   3   5   0      36840.35      36523.46       284.25 o                         
   5   5   0      40400.98      40685.67       296.35 o                         
   6   5   0         68.91         50.16         3.07 o                         
   7   5   0      29804.70      29247.57       229.68 o                         
   8   5   0       1606.51       1545.06        17.89 o                         
   9   5   0      20221.36      19603.22       169.44 o                         
  10   5   0       1474.83       1559.35        23.77 o                         
  11   5   0      10381.38      10380.69        89.68 o                         
  12   5   0         64.81        100.21         7.22 o                         
  13   5   0      11812.34      11739.69        97.74 o                         
  14   5   0       1624.83       1521.68        28.05 o                         
  15   5   0      12342.82      12059.55       120.94 o                         
  16   5   0       1618.67       1602.23        28.28 o                         
  17   5   0       7481.99       7590.57        86.67 o                         
  18   5   0       1920.88       2009.33        36.66 o                         
  19   5   0       4712.33       4689.95        64.73 o                         
  20   5   0       1317.82       1372.27        34.70 o                         
  21   5   0       2565.41       2390.61        50.92 o                         
   0   6   0      24011.03      24116.07       289.08 o                         
   1   6   0        100.78        144.79         6.66 o                         
   2   6   0      32535.73      32303.73       243.52 o                         
   3   6   0        497.62        416.67        13.97 o                         
   4   6   0      27500.35      26770.71       210.15 o                         
   5   6   0         30.26         45.07         5.26 o                         
   6   6   0      18876.57      18933.77       140.47 o                         
   7   6   0        730.68        780.75        11.49 o                         
   8   6   0      16334.29      16351.53       122.59 o                         
   9   6   0       3704.67       3477.34        33.44 o                         
  10   6   0      11351.43      11238.92       100.50 o                         
  11   6   0       5328.18       5054.55        50.15 o                         
  12   6   0      12126.62      11767.16       111.50 o                         
  13   6   0        446.90        429.98        12.77 o                         
  14   6   0       7278.92       7047.24        80.49 o                         
  15   6   0       1165.01       1118.05        25.68 o                         
  16   6   0       3846.41       3796.51        66.94 o                         
  17   6   0       1768.21       1753.44        39.23 o                         
  18   6   0       3436.52       3379.00        69.16 o                         
  19   6   0       1665.76       1661.67        48.71 o                         
  20   6   0       3821.45       3908.84        71.87 o                         
  21   6   0        762.66        685.57        34.03 o                         
   1   7   0       2805.94       2822.79        30.07 o                         
   2   7   0        978.84        942.80        12.36 o                         
   3   7   0        979.57        997.47        13.18 o                         
   4   7   0        669.68        716.73        11.91 o                         
   5   7   0       1407.83       1356.32        15.59 o                         
   6   7   0       2423.52       2320.36        22.29 o                         
   7   7   0       5356.94       5357.04        47.45 o                         
   8   7   0        549.12        529.77         9.43 o                         
   9   7   0       6684.42       6602.20        57.00 o                         
  10   7   0        313.06        332.52         8.31 o                         
  11   7   0       1570.08       1494.27        20.69 o                         
  12   7   0        500.14        432.78        12.65 o                         
  13   7   0       1838.25       1732.03        25.10 o                         
  14   7   0       2139.45       2118.15        56.42 o                         
  15   7   0        801.38        716.73        24.27 o                         
  16   7   0        914.95        869.29        27.53 o                         
  17   7   0       1330.06       1323.98        33.67 o                         
  18   7   0         24.84         28.09        17.41 o                         
  19   7   0        185.05        182.60        23.24 o                         
  20   7   0        588.62        615.56        35.41 o                         
   0   8   0      36166.80      35928.23       429.95 o                         
   1   8   0       1030.52        982.74        30.30 o                         
   2   8   0      37152.21      36457.55       341.07 o                         
   3   8   0         26.48         54.10         7.23 o                         
   4   8   0      27877.44      27542.98       245.56 o                         
   5   8   0       1893.99       1956.37        47.66 o                         
   6   8   0      15658.65      15494.64       130.14 o                         
   7   8   0        258.52        283.36        13.29 o                         
   8   8   0      16433.92      16555.07       134.10 o                         
   9   8   0        281.95        271.68        15.79 o                         
  10   8   0      22484.82      21620.88       187.86 o                         
  11   8   0        983.57        972.26        18.43 o                         
  12   8   0      10075.97       9699.77       100.20 o                         
  13   8   0       2901.50       2925.57        51.00 o                         
  14   8   0       7580.79       7548.91        92.67 o                         
  15   8   0       2073.89       1988.74        38.48 o                         
  16   8   0       7289.74       7325.77        92.71 o                         
  17   8   0       1906.16       1883.44        40.63 o                         
  18   8   0       5353.41       5309.84        75.35 o                         
  19   8   0       1609.73       1609.70        49.15 o                         
  20   8   0       3667.02       3710.54        83.87 o                         
   1   9   0       9681.72       9773.35        87.59 o                         
   2   9   0         71.74         79.46         5.74 o                         
   3   9   0       4340.99       4443.36        45.78 o                         
   4   9   0        396.71        376.62        10.57 o                         
   5   9   0       2730.64       2749.11        33.36 o                         
   6   9   0       2190.16       2162.63        28.48 o                         
   7   9   0       7583.48       7224.96        74.65 o                         
   8   9   0         12.59         13.95         6.87 o                         
   9   9   0       4488.91       4340.90        51.55 o                         
  10   9   0        299.16        274.24        12.13 o                         
  11   9   0       1620.86       1510.34        26.14 o                         
  12   9   0        742.83        682.33        18.19 o                         
  13   9   0       1380.94       1267.37        29.31 o                         
  14   9   0        997.54        919.44        30.15 o                         
  15   9   0       2102.52       2069.02        43.25 o                         
  16   9   0        298.12        312.83        21.58 o                         
  17   9   0       2252.20       2228.42        48.68 o                         
  18   9   0         50.73         57.41        20.51 o                         
  19   9   0        462.64        454.79        34.33 o                         
   0  10   0       4160.31       4178.17        66.25 o                         
   1  10   0        606.38        627.91        18.01 o                         
   2  10   0      10169.09      10063.59        95.51 o                         
   3  10   0        529.28        501.30        25.32 o                         
   4  10   0      15692.08      15846.37       145.78 o                         
   5  10   0        173.25        160.57        10.23 o                         
   6  10   0       7112.02       6889.07        72.32 o                         
   7  10   0        314.39        300.15        15.51 o                         
   8  10   0       4212.98       4021.36        49.22 o                         
   9  10   0        885.64        856.12        32.28 o                         
  10  10   0       4750.96       4555.63        58.55 o                         
  11  10   0       2219.38       2165.61        43.64 o                         
  12  10   0       6144.63       6074.78        75.56 o                         
  13  10   0        137.67        116.83        14.23 o                         
  14  10   0       3033.27       2940.56        64.39 o                         
  15  10   0        217.33        182.77        24.06 o                         
  16  10   0       1118.51       1018.46        45.11 o                         
  17  10   0       1730.10       1640.38        56.56 o                         
  18  10   0       1771.93       1662.98        59.21 o                         
   1  11   0      10746.34      10925.19       122.94 o                         
   2  11   0        739.83        699.74        19.61 o                         
   3  11   0      12224.57      12321.93       137.25 o                         
   4  11   0        108.70        125.06        10.65 o                         
   5  11   0      18492.46      18710.67       202.10 o                         
   6  11   0         24.86         40.35         8.22 o                         
   7  11   0      14456.90      14296.62       158.15 o                         
   8  11   0        893.74        900.35        22.66 o                         
   9  11   0       7758.12       7627.87        96.71 o                         
  10  11   0       2525.14       2443.16        50.00 o                         
  11  11   0       9089.66       9357.65       126.67 o                         
  12  11   0       1612.87       1539.92        37.35 o                         
  13  11   0       8793.47       8551.33       131.19 o                         
  14  11   0        769.61        703.50        39.33 o                         
  15  11   0       5377.67       5322.85       119.26 o                         
  16  11   0        734.21        766.61        43.79 o                         
  17  11   0       2352.22       2288.94        74.92 o                         
   0  12   0         20.19         40.51        14.69 o                         
   1  12   0        145.52        145.38        12.53 o                         
   2  12   0        194.97        191.17        13.07 o                         
   3  12   0        307.22        282.95        14.79 o                         
   4  12   0        438.74        460.88        17.71 o                         
   5  12   0         57.20         48.31        10.96 o                         
   6  12   0         69.79         87.13        11.70 o                         
   7  12   0          1.54          0.29        10.86 o                         
   8  12   0         91.73         87.05        14.29 o                         
   9  12   0        155.39        148.45        16.98 o                         
  10  12   0          3.44         14.94        14.18 o                         
  11  12   0          8.28          9.81        15.24 o                         
  12  12   0        229.91        251.53        19.05 o                         
  13  12   0         62.29         42.63        14.48 o                         
  14  12   0        125.86        111.82        28.76 o                         
  15  12   0        326.22        293.66        34.41 o                         
   1  13   0       9449.66       9568.45       112.28 o                         
   2  13   0        205.72        213.05        14.74 o                         
   3  13   0       6882.77       6967.65        86.06 o                         
   4  13   0         36.72         64.32        12.38 o                         
   5  13   0       7161.97       6878.54        85.07 o                         
   6  13   0        697.66        652.95        25.58 o                         
   7  13   0       7371.28       7190.49        94.09 o                         
   8  13   0        367.24        364.44        26.99 o                         
   9  13   0       6092.83       5909.96        96.68 o                         
  10  13   0         52.07         35.17        17.65 o                         
  11  13   0       4097.40       3975.54        89.99 o                         
  12  13   0        603.47        513.87        29.24 o                         
  13  13   0       3088.36       2768.21        63.56 o                         
  14  13   0        550.08        447.22        49.90 o                         
   0  14   0       4064.70       4267.10        85.88 o                         
   1  14   0         20.94         21.28        13.48 o                         
   2  14   0       5156.11       5217.47        70.33 o                         
   3  14   0          3.35          9.36        13.27 o                         
   4  14   0       5465.40       5500.64        73.22 o                         
   5  14   0         99.52         85.64        14.89 o                         
   6  14   0       5181.87       5333.54        76.27 o                         
   7  14   0        587.29        557.28        23.25 o                         
   8  14   0       5555.60       5569.57        85.06 o                         
   9  14   0        477.49        428.30        29.06 o                         
  10  14   0       4397.37       4343.58        88.79 o                         
  11  14   0        388.96        378.41        29.68 o                         
  12  14   0       3174.41       3179.94        72.30 o                         
   1  15   0       1122.11       1024.67        32.77 o                         
   2  15   0          9.91          1.70        15.35 o                         
   3  15   0        751.73        742.98        27.13 o                         
   4  15   0          1.29         -5.29        15.41 o                         
   5  15   0        726.65        658.76        26.71 o                         
   6  15   0         43.62         36.48        17.19 o                         
   7  15   0        728.03        713.79        31.84 o                         
   8  15   0          9.83          6.36        18.20 o                         
   9  15   0        540.76        445.65        27.64 o                         
  10  15   0         10.63         19.02        25.00 o                         
   0  16   0       5273.84       5507.83       111.00 o                         
   1  16   0         32.58         49.15        18.07 o                         
   2  16   0       5207.18       5316.83        76.18 o                         
   3  16   0         30.07         46.34        18.26 o                         
   4  16   0       3701.95       3655.37        63.98 o                         
   5  16   0         58.95         72.19        19.97 o                         
   6  16   0       4676.94       4765.40        75.37 o                         
   7  16   0        151.38        164.82        23.24 o                         
 -22   1   1       1037.26       1099.19        30.83 o                         
 -21   1   1       5596.29       5797.01        75.18 o                         
 -20   1   1       2377.91       2407.12        40.47 o                         
 -19   1   1       5559.14       5788.17        72.50 o                         
 -18   1   1       3263.46       3376.27        47.10 o                         
 -17   1   1       7779.70       7868.52        86.48 o                         
 -16   1   1       3781.38       3742.74        43.93 o                         
 -15   1   1      13151.59      13296.67       129.84 o                         
 -14   1   1       6038.48       5950.80        66.48 o                         
 -13   1   1      14153.61      14532.84       147.83 o                         
 -12   1   1      10552.40      10487.64       108.26 o                         
 -11   1   1      10148.50      10039.11        88.73 o                         
 -10   1   1      13257.00      12692.37       105.93 o                         
  -9   1   1      22963.60      22860.37       179.67 o                         
  -8   1   1      21968.36      21722.61       191.89 o                         
  -7   1   1      17396.06      16969.38       138.52 o                         
  -6   1   1      15213.46      14608.95       130.95 o                         
  -5   1   1      11268.58      11954.05        97.85 o                         
  -4   1   1       6136.44       5834.42        58.41 o                         
  -3   1   1      31658.79      32608.01       238.58 o                         
  -2   1   1      69997.12      71583.15       613.41 o                         
  -1   1   1      14019.49      15345.69       192.06 o                         
   0   1   1      92264.08      92185.07      1618.01 o                         
   1   1   1      35754.54      36401.03       516.26 o                         
   2   1   1      39868.62      41983.25       388.30 o                         
   3   1   1       7071.95       7626.08        82.44 o                         
   4   1   1      42159.20      43609.55       436.73 o                         
   5   1   1       1183.85       1103.05        15.39 o                         
   6   1   1      47101.63      48639.97       530.01 o                         
   8   1   1      47306.65      46942.71       378.91 o                         
   9   1   1       6318.31       6589.73        56.92 o                         
  10   1   1      27847.80      27661.33       225.53 o                         
  11   1   1       3234.83       3118.53        31.46 o                         
  12   1   1      20337.41      19870.47       178.82 o                         
  13   1   1         41.05         64.49         6.98 o                         
  14   1   1      15785.42      15910.95       161.64 o                         
  15   1   1         76.44         69.38         9.28 o                         
  16   1   1       9589.42       9858.69       119.47 o                         
  17   1   1          5.26         48.73        16.26 o                         
  18   1   1       7488.92       7494.67        95.79 o                         
  19   1   1         32.34         50.78        12.87 o                         
  20   1   1       8077.36       8484.93       108.74 o                         
  21   1   1          4.95         46.92        14.28 o                         
  22   1   1       5538.41       5557.34        74.40 o                         
 -22   2   1       2196.49       2145.88        42.88 o                         
 -21   2   1        248.83        241.99        17.61 o                         
 -20   2   1       2467.10       2511.54        42.99 o                         
 -19   2   1       1342.88       1352.12        32.11 o                         
 -18   2   1       4315.22       4226.01        60.55 o                         
 -17   2   1       2872.63       2766.98        41.42 o                         
 -16   2   1      10529.99      10526.26       111.96 o                         
 -15   2   1       3023.02       2979.73        44.96 o                         
 -14   2   1       8911.88       9014.00        96.16 o                         
 -13   2   1       2218.19       2148.02        38.10 o                         
 -12   2   1       8813.03       8663.95       104.10 o                         
 -11   2   1       7296.55       7177.97        65.16 o                         
 -10   2   1       5994.21       5847.06        51.19 o                         
  -9   2   1      14195.13      13553.85       108.40 o                         
  -8   2   1       1258.80       1127.52        13.18 o                         
  -7   2   1       6102.84       5834.46        50.00 o                         
  -6   2   1      11430.27      11057.72        91.26 o                         
  -5   2   1       9597.86       9343.74        71.83 o                         
  -4   2   1        990.64       1053.94        14.29 o                         
  -3   2   1      16589.05      17374.15       137.91 o                         
  -2   2   1      19100.10      19113.54       143.72 o                         
  -1   2   1      31566.52      32964.23       267.91 o                         
   0   2   1        844.48        846.98        10.64 o                         
   1   2   1      44810.71      46412.17       378.24 o                         
   2   2   1      22944.64      23401.41       205.31 o                         
   3   2   1     144091.66     145596.70      1955.81 o                         
   4   2   1      10136.83       9824.25       110.25 o                         
   5   2   1      70083.06      74101.29       692.51 o                         
   6   2   1       2929.66       2885.99        28.60 o                         
   7   2   1      35717.49      35436.30       276.07 o                         
   8   2   1       4715.15       4732.68        41.42 o                         
   9   2   1      22171.31      21925.19       174.96 o                         
  10   2   1        529.36        481.61        11.67 o                         
  11   2   1      16114.46      16278.31       143.67 o                         
  12   2   1        649.69        660.37        12.10 o                         
  13   2   1      10890.02      10960.63       137.10 o                         
  14   2   1        211.92        203.97        10.37 o                         
  15   2   1       8541.49       8594.81        98.32 o                         
  16   2   1        605.51        554.72        21.62 o                         
  17   2   1       9432.76       9510.85       117.09 o                         
  18   2   1        290.63        257.19        15.50 o                         
  19   2   1       2901.28       2896.75        48.20 o                         
  20   2   1          2.06          1.54        13.12 o                         
  21   2   1       3028.30       3123.00        53.33 o                         
  22   2   1        101.29         84.56        17.04 o                         
 -22   3   1        314.88        280.72        20.45 o                         
 -21   3   1        929.73        972.43        29.59 o                         
 -20   3   1        289.28        247.50        16.78 o                         
 -19   3   1       2400.56       2492.32        60.93 o                         
 -18   3   1         79.17         75.11        11.58 o                         
 -17   3   1       2206.23       2161.04        34.07 o                         
 -16   3   1         42.30         39.90         9.03 o                         
 -15   3   1        915.40        962.05        20.53 o                         
 -14   3   1       1437.60       1408.65        23.77 o                         
 -13   3   1       1944.19       1946.60        28.20 o                         
 -12   3   1       1742.76       1704.32        20.59 o                         
 -11   3   1       9120.43       8992.66        77.53 o                         
 -10   3   1        425.23        394.00         8.13 o                         
  -9   3   1       1964.72       1850.93        21.45 o                         
  -8   3   1       2699.51       2784.11        25.53 o                         
  -7   3   1         92.96         86.61         6.92 o                         
  -6   3   1       7873.09       7639.60        58.32 o                         
  -5   3   1       1236.15       1431.05        18.93 o                         
  -4   3   1       5235.46       5357.70        42.33 o                         
  -3   3   1      19365.01      19163.20       152.80 o                         
  -2   3   1       6462.81       6745.96        52.06 o                         
  -1   3   1        880.60        862.87        10.66 o                         
   0   3   1        104.11        128.99         4.25 o                         
   2   3   1      31409.51      34202.30       249.55 o                         
   3   3   1      24372.12      24916.34       181.52 o                         
   4   3   1      31872.14      31900.78       268.19 o                         
   5   3   1       2512.13       2624.62        25.26 o                         
   6   3   1       3506.11       3626.32        33.93 o                         
   7   3   1       2941.72       2642.56        26.38 o                         
   8   3   1       4442.81       4400.26        42.43 o                         
   9   3   1        158.77        130.18         5.43 o                         
  10   3   1       9368.62       9331.97        76.67 o                         
  11   3   1        211.79        202.82         6.35 o                         
  12   3   1       7760.09       7661.40        66.06 o                         
  13   3   1       1612.94       1546.74        20.06 o                         
  14   3   1        225.83        252.96        12.74 o                         
  15   3   1        586.10        546.24        16.81 o                         
  16   3   1       1160.01       1155.39        32.53 o                         
  17   3   1         39.45         48.17        11.01 o                         
  18   3   1       2816.27       2950.39        48.89 o                         
  19   3   1         18.00         14.38        12.52 o                         
  20   3   1       1692.60       1713.81        46.82 o                         
  21   3   1         78.24        108.52        16.06 o                         
  22   3   1        881.06        840.65        42.30 o                         
 -22   4   1       3938.61       3930.74        61.05 o                         
 -21   4   1       1928.83       1849.03        41.89 o                         
 -20   4   1       8919.64       8956.09       116.14 o                         
 -19   4   1       2537.18       2473.21        42.46 o                         
 -18   4   1       8943.64       9094.24       101.41 o                         
 -17   4   1       3709.75       3581.47        54.22 o                         
 -16   4   1       8174.52       8169.22        90.79 o                         
 -15   4   1      10242.58      10289.64       104.69 o                         
 -14   4   1       7784.57       7868.38       102.18 o                         
 -13   4   1       9118.89       9080.31        87.79 o                         
 -12   4   1      16506.32      16404.84       132.79 o                         
 -11   4   1       6201.25       6087.79        54.85 o                         
 -10   4   1      19576.51      19132.29       152.70 o                         
  -9   4   1       7025.45       6854.82        55.72 o                         
  -8   4   1      11145.89      10808.46        81.92 o                         
  -7   4   1      17898.50      17368.32       128.78 o                         
  -6   4   1      10411.33      10107.77        78.60 o                         
  -5   4   1      71357.32      72425.95       546.55 o                         
  -4   4   1      27489.75      28283.46       206.38 o                         
  -3   4   1      29112.13      28950.10       217.78 o                         
  -2   4   1      18361.90      18139.11       159.77 o                         
  -1   4   1      26274.26      26445.81       222.28 o                         
   0   4   1       4214.89       4321.50        38.41 o                         
   1   4   1      26332.27      25800.88       200.98 o                         
   2   4   1       2003.49       1876.59        33.25 o                         
   3   4   1      88868.74      90219.84       681.04 o                         
   4   4   1      23593.35      23515.29       172.01 o                         
   5   4   1      64034.93      66384.98       519.71 o                         
   6   4   1      25579.95      26653.24       217.06 o                         
   7   4   1      13111.16      12849.80       111.55 o                         
   8   4   1       1368.48       1371.64        23.85 o                         
   9   4   1      24798.79      24396.38       224.93 o                         
  10   4   1         39.57         78.48        11.13 o                         
  11   4   1      21116.15      21260.24       183.45 o                         
  12   4   1       1221.45       1224.67        15.64 o                         
  13   4   1      19751.19      19968.43       166.48 o                         
  14   4   1        859.75        850.08        18.74 o                         
  15   4   1      10323.88      10465.96       118.09 o                         
  16   4   1         53.88         53.67         9.64 o                         
  17   4   1      10339.37      10463.48       128.11 o                         
  18   4   1        660.10        627.91        21.13 o                         
  19   4   1       9314.10       9364.24       111.58 o                         
  20   4   1          4.73         18.08        13.38 o                         
  21   4   1       4980.98       5101.08        71.52 o                         
 -21   5   1       1571.37       1464.70        38.14 o                         
 -20   5   1        360.99        318.02        19.02 o                         
 -19   5   1       2549.64       2465.20        42.74 o                         
 -18   5   1         26.02         28.18        11.78 o                         
 -17   5   1       1117.14       1099.95        26.42 o                         
 -16   5   1        255.46        253.98        13.86 o                         
 -15   5   1        345.90        337.31        15.71 o                         
 -14   5   1       2687.20       2512.39        32.28 o                         
 -13   5   1       3958.81       3779.70        42.28 o                         
 -12   5   1       3424.77       3419.67        34.53 o                         
 -11   5   1       5211.42       4918.71        45.96 o                         
 -10   5   1        104.82        110.91         5.38 o                         
  -9   5   1       2610.24       2504.01        25.38 o                         
  -8   5   1       1311.67       1287.97        15.16 o                         
  -7   5   1       1380.91       1417.50        15.30 o                         
  -6   5   1       3880.20       3605.48        32.07 o                         
  -4   5   1       6081.78       5764.92        50.99 o                         
  -3   5   1       2617.27       2503.80        22.59 o                         
  -2   5   1        604.30        615.82        13.20 o                         
  -1   5   1      15380.00      15330.24       142.94 o                         
   0   5   1       5851.09       5962.31        57.90 o                         
   1   5   1       3303.37       3417.89        30.46 o                         
   2   5   1      24758.07      24600.38       192.56 o                         
   3   5   1       3127.57       3036.35        27.76 o                         
   4   5   1       5698.19       5780.72        44.91 o                         
   5   5   1       4461.98       3882.66        37.49 o                         
   6   5   1      29158.32      29691.40       217.51 o                         
   7   5   1        724.05        769.14        20.57 o                         
   8   5   1      10344.15      10398.88        92.22 o                         
   9   5   1         15.72         27.96         5.10 o                         
  10   5   1       6788.79       6781.47        63.51 o                         
  11   5   1        186.06        186.46         7.80 o                         
  12   5   1       4093.15       3913.09        41.01 o                         
  13   5   1       2170.32       2087.35        32.47 o                         
  14   5   1       2392.54       2318.00        34.75 o                         
  15   5   1        171.52        165.70        10.02 o                         
  16   5   1       1326.43       1304.28        25.50 o                         
  17   5   1          0.60          3.29         9.63 o                         
  18   5   1       2121.98       2075.01        37.13 o                         
  19   5   1         31.24         32.50        12.48 o                         
  20   5   1       2588.68       2625.30        52.35 o                         
  21   5   1          0.91          4.58        19.30 o                         
 -21   6   1         32.91         28.38        14.39 o                         
 -20   6   1       2193.86       2291.67        59.37 o                         
 -19   6   1        851.27        750.84        25.51 o                         
 -18   6   1       2852.98       2862.69        46.53 o                         
 -17   6   1       1515.15       1427.24        30.32 o                         
 -16   6   1       7675.95       7673.91        83.00 o                         
 -15   6   1       2001.63       1870.16        27.89 o                         
 -14   6   1      11019.86      10771.71       104.15 o                         
 -13   6   1        850.77        841.62        16.19 o                         
 -12   6   1       5341.25       5198.24        49.20 o                         
 -11   6   1       1868.42       1892.15        22.25 o                         
 -10   6   1       5104.25       5119.47        45.65 o                         
  -9   6   1       5805.19       5822.13        48.91 o                         
  -8   6   1      14660.58      14388.25       108.45 o                         
  -7   6   1       7390.08       7294.57        57.02 o                         
  -6   6   1      18462.09      17893.37       153.22 o                         
  -5   6   1       6756.59       6665.28        53.56 o                         
  -4   6   1       2206.84       1974.97        30.31 o                         
  -3   6   1      21223.63      21528.49       178.84 o                         
  -2   6   1      10736.42      10825.67       138.36 o                         
  -1   6   1      26405.69      26022.27       220.26 o                         
   0   6   1      13377.76      13324.63       114.68 o                         
   1   6   1      18310.79      17987.58       142.08 o                         
   2   6   1      10403.13      10465.86        84.38 o                         
   3   6   1       5777.40       5637.39        49.02 o                         
   4   6   1       3603.82       3333.69        29.85 o                         
   5   6   1      18285.71      18405.53       136.55 o                         
   6   6   1       3842.67       3811.62        34.11 o                         
   7   6   1      23347.58      23578.90       174.26 o                         
   8   6   1       7904.58       7581.32        75.35 o                         
   9   6   1       6050.31       5954.53        66.23 o                         
  10   6   1       2864.45       2692.06        28.84 o                         
  11   6   1       3419.13       3494.09        37.36 o                         
  12   6   1        336.32        318.83        10.86 o                         
  13   6   1       8769.64       8484.73       112.15 o                         
  14   6   1         83.62         84.55        10.76 o                         
  15   6   1       9164.65       9218.51       101.99 o                         
  16   6   1        121.09        111.50        13.14 o                         
  17   6   1       4760.48       4853.00        71.63 o                         
  18   6   1        170.47        168.37        18.55 o                         
  19   6   1       1939.33       1963.31        46.39 o                         
  20   6   1        270.09        258.97        27.35 o                         
  21   6   1       2588.06       2584.07        66.20 o                         
 -20   7   1       1271.45       1178.54        43.92 o                         
 -19   7   1       4440.42       4446.08        79.70 o                         
 -18   7   1       2556.56       2431.03        51.54 o                         
 -17   7   1       5313.31       5352.61        73.48 o                         
 -16   7   1       3651.21       3675.22        50.02 o                         
 -15   7   1       7860.74       7813.34        88.61 o                         
 -14   7   1       3003.72       2791.40        37.65 o                         
 -13   7   1       7593.68       7464.71        75.36 o                         
 -12   7   1       7962.69       7619.12        75.93 o                         
 -11   7   1       6427.35       6040.62        65.32 o                         
 -10   7   1      14853.46      14660.03       115.46 o                         
  -9   7   1       5776.28       5781.86        48.89 o                         
  -8   7   1      12415.24      12073.89        95.28 o                         
  -7   7   1      11266.67      11413.79        90.07 o                         
  -6   7   1      10459.20      10337.88        84.93 o                         
  -5   7   1      10283.67       9705.22        80.53 o                         
  -4   7   1      13402.32      12581.05       101.67 o                         
  -3   7   1       2183.92       2098.70        21.77 o                         
  -2   7   1      24246.28      24079.19       189.62 o                         
  -1   7   1       6766.12       6375.78        57.75 o                         
   0   7   1      38753.61      39430.30       346.94 o                         
   1   7   1      18058.55      17837.04       141.61 o                         
   2   7   1      24025.44      23712.13       180.33 o                         
   3   7   1       4238.77       4228.37        44.62 o                         
   4   7   1      19770.47      19777.66       157.05 o                         
   5   7   1        966.60        989.54        17.01 o                         
   6   7   1      25356.88      25266.90       192.91 o                         
   7   7   1        393.30        463.13        13.42 o                         
   8   7   1      33453.20      33373.69       253.71 o                         
   9   7   1       4681.15       4640.92        68.43 o                         
  10   7   1      15761.36      15522.47       143.00 o                         
  11   7   1       1812.65       1729.13        23.69 o                         
  12   7   1       9938.03       9454.93        88.20 o                         
  13   7   1         37.94         36.75         8.24 o                         
  14   7   1       9346.72       9352.50        89.58 o                         
  15   7   1          6.51         22.24        11.41 o                         
  16   7   1       8873.43       8893.32       114.69 o                         
  17   7   1        290.60        277.21        23.79 o                         
  18   7   1       4908.27       4960.66       104.62 o                         
  19   7   1         81.86         60.38        20.68 o                         
  20   7   1       4265.95       4436.91        82.20 o                         
 -20   8   1        344.49        377.44        32.91 o                         
 -19   8   1        351.29        348.97        27.12 o                         
 -18   8   1          7.49          5.79        16.92 o                         
 -17   8   1        177.69        197.07        18.56 o                         
 -16   8   1         86.71         88.97        15.78 o                         
 -15   8   1         15.00         14.25        13.22 o                         
 -14   8   1        114.64        135.16        13.51 o                         
 -13   8   1        212.26        184.07        10.28 o                         
 -12   8   1        156.32        155.73        10.37 o                         
 -11   8   1        397.81        324.93        11.59 o                         
 -10   8   1          9.71         10.49         6.44 o                         
  -9   8   1        518.73        452.82        12.49 o                         
  -8   8   1       1818.71       1565.94        20.85 o                         
  -7   8   1          2.67         21.25         5.35 o                         
  -6   8   1       1724.62       1635.98        32.88 o                         
  -5   8   1       1061.96       1037.63        16.60 o                         
  -4   8   1        904.80        914.02        15.15 o                         
  -3   8   1         35.13         53.85         5.27 o                         
  -2   8   1        304.67        295.11         9.39 o                         
  -1   8   1          3.97         16.71         4.12 o                         
   0   8   1        555.32        511.58         9.80 o                         
   1   8   1        467.53        525.11         9.98 o                         
   2   8   1       1929.92       1856.34        20.96 o                         
   3   8   1          0.84         11.82         3.96 o                         
   4   8   1         70.56         70.13         5.32 o                         
   5   8   1        173.67        198.78         7.14 o                         
   6   8   1         30.27         62.48         6.98 o                         
   7   8   1         42.22         50.28         5.22 o                         
   8   8   1        154.00        149.91         6.47 o                         
   9   8   1        561.94        592.72        13.73 o                         
  10   8   1        150.26        125.51         6.46 o                         
  11   8   1        259.89        237.69        10.55 o                         
  12   8   1          0.62          6.82         9.17 o                         
  13   8   1        145.87        130.66        11.46 o                         
  14   8   1         30.82         15.03        10.52 o                         
  15   8   1        387.73        361.89        18.88 o                         
  16   8   1          8.12          1.67        14.25 o                         
  17   8   1        125.96        125.59        17.61 o                         
  18   8   1         81.79         70.71        20.80 o                         
  19   8   1         10.72         15.51        21.47 o                         
 -19   9   1       4636.25       4551.47        96.55 o                         
 -18   9   1       1015.64       1039.08        36.99 o                         
 -17   9   1       4896.03       4966.87        77.08 o                         
 -16   9   1       1384.23       1372.52        38.61 o                         
 -15   9   1       4055.67       3963.09        65.15 o                         
 -14   9   1       2455.93       2368.89        54.96 o                         
 -13   9   1       7709.96       7686.81        86.61 o                         
 -12   9   1       2874.58       2677.07        42.03 o                         
 -11   9   1      10909.23      10687.98       114.04 o                         
 -10   9   1       7017.01       6702.28        74.73 o                         
  -9   9   1       9554.24       9219.48        93.39 o                         
  -8   9   1       6560.28       6615.46        72.95 o                         
  -7   9   1      11184.41      11107.14       129.30 o                         
  -6   9   1      11902.32      11775.22       115.74 o                         
  -5   9   1      15978.97      15651.29       143.25 o                         
  -4   9   1      15350.08      15410.39       141.11 o                         
  -3   9   1      14831.60      14822.61       135.86 o                         
  -2   9   1      13128.50      12965.12       119.62 o                         
  -1   9   1       7536.23       7380.44        92.23 o                         
   0   9   1      18311.57      18770.15       170.03 o                         
   1   9   1       4841.93       4831.61        61.89 o                         
   2   9   1      20405.23      20552.93       177.26 o                         
   3   9   1       5561.14       5492.74        56.22 o                         
   4   9   1      10245.06      10168.52        91.02 o                         
   5   9   1       4347.58       4153.24        43.64 o                         
   6   9   1       6987.97       7062.11        84.90 o                         
   7   9   1       5138.07       4998.12        54.39 o                         
   8   9   1      10639.88      10468.20       104.39 o                         
   9   9   1       1245.00       1184.80        23.97 o                         
  10   9   1      17004.85      16588.29       169.42 o                         
  11   9   1       1585.83       1473.44        31.46 o                         
  12   9   1      10909.00      10763.00       123.18 o                         
  13   9   1        295.16        270.35        22.91 o                         
  14   9   1       8520.77       8306.64        94.41 o                         
  15   9   1         61.10         37.83        15.79 o                         
  16   9   1       5715.78       5590.78        82.25 o                         
  17   9   1        133.79        137.22        22.64 o                         
  18   9   1       5574.63       5739.20       198.88 o                         
  19   9   1          4.99          0.47        31.76 o                         
 -18  10   1       1608.76       1467.87        64.75 o                         
 -17  10   1       2194.41       2211.24        65.58 o                         
 -16  10   1       4565.70       4395.06        83.68 o                         
 -15  10   1       1122.21        984.13        39.09 o                         
 -14  10   1       4033.36       4059.47        65.22 o                         
 -13  10   1       2542.39       2524.28        40.79 o                         
 -12  10   1       2804.54       2647.78        41.20 o                         
 -11  10   1       3191.99       3074.47        44.84 o                         
 -10  10   1       2518.18       2447.69        37.65 o                         
  -9  10   1       5367.34       5125.97        64.08 o                         
  -8  10   1       4710.63       4626.44        55.10 o                         
  -7  10   1       6481.32       6420.75        68.39 o                         
  -6  10   1       2737.95       2723.09        32.35 o                         
  -5  10   1       3551.25       3562.00        39.46 o                         
  -4  10   1       3047.26       3092.43        35.30 o                         
  -3  10   1       5230.42       5194.47        53.33 o                         
  -2  10   1       3307.53       3344.53        37.45 o                         
  -1  10   1       9587.82       9792.52        97.75 o                         
   0  10   1       4001.55       4028.37        52.17 o                         
   1  10   1      10386.46      10312.25       108.52 o                         
   2  10   1       1027.28        981.55        19.29 o                         
   3  10   1       9558.56       9451.39       100.29 o                         
   4  10   1       2056.59       2017.11        29.93 o                         
   5  10   1       8259.93       8113.29        82.62 o                         
   6  10   1       1069.86       1006.25        26.23 o                         
   7  10   1       9505.55       9326.89       105.59 o                         
   8  10   1       1113.15       1035.35        23.30 o                         
   9  10   1       5796.43       5684.94        74.25 o                         
  10  10   1        179.71        173.38        12.55 o                         
  11  10   1       4808.31       4794.40        65.44 o                         
  12  10   1        131.00        127.48        16.92 o                         
  13  10   1       4654.14       4373.20        75.46 o                         
  14  10   1        272.24        285.74        20.08 o                         
  15  10   1       3927.92       3779.86        80.89 o                         
  16  10   1         51.53         43.34        22.63 o                         
  17  10   1       2049.40       1970.78        60.62 o                         
  18  10   1        158.09        147.85        40.18 o                         
 -17  11   1        780.04        693.97        43.98 o                         
 -16  11   1         62.68         64.43        29.63 o                         
 -15  11   1        856.40        766.24        43.25 o                         
 -14  11   1         43.85         35.47        15.18 o                         
 -13  11   1        721.17        633.10        23.46 o                         
 -12  11   1        488.11        445.44        20.70 o                         
 -11  11   1        881.48        834.56        32.86 o                         
 -10  11   1        433.84        387.74        17.86 o                         
  -9  11   1        262.28        212.98        17.30 o                         
  -8  11   1        707.68        658.00        20.39 o                         
  -7  11   1        392.92        325.98        15.11 o                         
  -6  11   1       1447.79       1401.30        23.72 o                         
  -5  11   1        256.65        264.66        15.92 o                         
  -4  11   1       1460.55       1481.96        24.14 o                         
  -3  11   1        164.40        142.78        10.49 o                         
  -2  11   1        368.48        317.31        12.88 o                         
  -1  11   1         35.14         42.01         8.78 o                         
   0  11   1        908.44        855.31        19.80 o                         
   1  11   1         13.66         21.93         8.28 o                         
   2  11   1       2139.02       2125.67        31.59 o                         
   3  11   1        164.64        129.20         9.84 o                         
   4  11   1       1380.19       1222.55        23.26 o                         
   5  11   1        512.82        503.80        15.58 o                         
   6  11   1        228.93        224.91        12.29 o                         
   7  11   1         15.66         13.53        10.28 o                         
   8  11   1        785.07        708.22        20.93 o                         
   9  11   1          2.08          4.12        10.11 o                         
  10  11   1        451.56        423.14        17.59 o                         
  11  11   1          0.79          5.15        11.56 o                         
  12  11   1        823.40        739.52        37.41 o                         
  13  11   1        211.14        174.94        20.50 o                         
  14  11   1        180.97        160.92        19.81 o                         
  15  11   1         33.78         19.27        22.84 o                         
  16  11   1        228.54        210.00        28.91 o                         
  17  11   1          6.86          9.89        26.98 o                         
 -16  12   1       2843.33       2572.80        81.44 o                         
 -15  12   1       2005.51       2050.00       100.35 o                         
 -14  12   1       4857.10       4796.42       134.33 o                         
 -13  12   1       2740.16       2684.26        54.34 o                         
 -12  12   1       4990.38       4956.47        76.66 o                         
 -11  12   1       2913.69       2832.88        55.89 o                         
 -10  12   1       6305.48       6352.48        99.76 o                         
  -9  12   1       2373.59       2369.82        44.93 o                         
  -8  12   1       5777.78       5895.99        86.05 o                         
  -7  12   1       8383.55       8220.78       103.35 o                         
  -6  12   1       6600.63       6616.82        81.02 o                         
  -5  12   1      11384.61      11199.03       127.44 o                         
  -4  12   1       6971.92       6888.74        91.31 o                         
  -3  12   1      10912.97      10932.69       124.61 o                         
  -2  12   1       5376.72       5463.46        76.90 o                         
  -1  12   1       8651.19       8833.82       103.36 o                         
   0  12   1       3126.43       3159.49        45.84 o                         
   1  12   1      10768.31      10977.47       125.09 o                         
   2  12   1       4141.02       4148.66        63.65 o                         
   3  12   1      12017.90      12130.94       136.78 o                         
   4  12   1       4715.87       4608.18        69.90 o                         
   5  12   1      12103.46      12152.53       136.90 o                         
   6  12   1       3473.93       3390.73        61.43 o                         
   7  12   1       8419.58       8261.08       113.43 o                         
   8  12   1        789.20        808.20        29.25 o                         
   9  12   1       9442.27       9340.09       138.59 o                         
  10  12   1        677.06        608.21        25.44 o                         
  11  12   1       9099.51       8979.46       307.84 o                         
  12  12   1        666.30        582.84        30.05 o                         
  13  12   1       7084.26       6741.73       116.88 o                         
  14  12   1        290.14        305.68        32.81 o                         
  15  12   1       5388.36       5206.50       150.96 o                         
 -14  13   1       1230.59       1169.41        47.65 o                         
 -13  13   1        433.67        414.24        26.12 o                         
 -12  13   1       1262.05       1291.21        41.09 o                         
 -11  13   1       1651.66       1644.12        49.08 o                         
 -10  13   1        584.70        555.49        30.97 o                         
  -9  13   1       1462.82       1440.01        41.28 o                         
  -8  13   1        611.74        627.96        23.50 o                         
  -7  13   1        768.00        752.07        25.48 o                         
  -6  13   1       1566.35       1577.07        33.20 o                         
  -5  13   1       1011.13       1008.10        27.09 o                         
  -4  13   1       3863.13       3840.15        54.76 o                         
  -3  13   1       2009.74       2088.22        37.37 o                         
  -2  13   1       1304.30       1380.31        30.37 o                         
  -1  13   1        444.14        402.22        17.92 o                         
   0  13   1        351.69        330.27        16.82 o                         
   1  13   1        260.02        221.72        15.13 o                         
   2  13   1       1194.21       1164.24        28.38 o                         
   3  13   1        513.37        508.77        19.72 o                         
   4  13   1       2713.32       2727.43        43.69 o                         
   5  13   1        846.25        769.35        24.07 o                         
   6  13   1        726.04        686.17        23.98 o                         
   7  13   1         81.14         50.16        13.39 o                         
   8  13   1        474.48        436.16        24.35 o                         
   9  13   1         10.10         11.81        16.22 o                         
  10  13   1       1609.24       1612.90        46.29 o                         
  11  13   1          7.64         -0.66        18.34 o                         
  12  13   1       1918.03       1819.86        54.74 o                         
  13  13   1        373.57        365.73        25.15 o                         
  14  13   1        230.84        255.81        37.37 o                         
 -12  14   1       1169.78       1081.12        43.26 o                         
 -11  14   1        623.42        520.44        33.31 o                         
 -10  14   1        502.21        444.78        28.99 o                         
  -9  14   1       3064.74       2877.47        74.28 o                         
  -8  14   1       2691.77       2623.32        51.84 o                         
  -7  14   1       1968.31       1909.82        40.73 o                         
  -6  14   1       1905.63       1774.40        39.22 o                         
  -5  14   1       1522.76       1437.73        33.89 o                         
  -4  14   1        723.75        634.53        26.61 o                         
  -3  14   1       2743.50       2719.47        45.94 o                         
  -2  14   1        146.87        150.10        17.21 o                         
  -1  14   1       5750.37       5617.71        74.39 o                         
   0  14   1        957.02        962.07        29.05 o                         
   1  14   1       3081.76       3098.34        49.51 o                         
   2  14   1       1574.13       1490.23        34.06 o                         
   3  14   1       1268.70       1123.62        30.52 o                         
   4  14   1        166.93        158.38        16.07 o                         
   5  14   1       1692.81       1555.09        36.69 o                         
   6  14   1         33.05         30.02        14.97 o                         
   7  14   1       2952.22       2747.24        52.54 o                         
   8  14   1        590.92        553.08        28.38 o                         
   9  14   1       2310.71       2214.84        53.15 o                         
  10  14   1        372.26        330.14        28.13 o                         
  11  14   1        976.96        841.80        40.31 o                         
  12  14   1         32.85         46.40        21.44 o                         
 -10  15   1       3492.01       3458.67        80.06 o                         
  -9  15   1       4145.25       4193.36        78.71 o                         
  -8  15   1       3470.11       3509.06        64.70 o                         
  -7  15   1       4037.84       3940.41        64.45 o                         
  -6  15   1       1544.09       1537.33        39.45 o                         
  -5  15   1       2118.27       2144.86        45.87 o                         
  -4  15   1       2486.48       2479.00        45.83 o                         
  -3  15   1       1030.56       1093.75        33.27 o                         
  -2  15   1       7505.12       7610.50        96.76 o                         
  -1  15   1       3616.47       3532.13        56.14 o                         
   0  15   1       5359.19       5500.31        75.51 o                         
   1  15   1       3149.31       3106.23        51.83 o                         
   2  15   1       3625.09       3773.90        58.58 o                         
   3  15   1       1322.35       1340.07        35.27 o                         
   4  15   1       3954.95       4146.48        62.20 o                         
   5  15   1        503.02        506.49        24.24 o                         
   6  15   1       7082.59       7241.01        98.95 o                         
   7  15   1        873.05        798.88        32.10 o                         
   8  15   1       5574.78       5609.93        87.96 o                         
   9  15   1       1038.52       1039.76        43.91 o                         
  10  15   1       3992.16       3891.15       101.15 o                         
  -7  16   1         51.55         59.86        21.91 o                         
  -6  16   1         77.37         64.78        20.06 o                         
  -5  16   1        100.54         86.50        20.50 o                         
  -4  16   1        111.24        106.47        19.55 o                         
  -3  16   1         46.38         51.13        18.55 o                         
  -2  16   1         40.22         43.15        18.63 o                         
  -1  16   1        207.27        245.10        21.55 o                         
   0  16   1        163.57        134.87        19.82 o                         
   1  16   1         66.44         75.69        18.99 o                         
   2  16   1         18.43         23.79        18.05 o                         
   3  16   1        186.41        144.02        20.00 o                         
   4  16   1         54.76         43.39        19.31 o                         
   5  16   1          3.52         -0.07        18.68 o                         
   6  16   1          9.22          0.37        20.52 o                         
 -22   0   2        280.29        332.90        27.48 o                         
 -21   0   2       6615.29       6894.97       122.03 o                         
 -20   0   2         91.19         97.98        19.14 o                         
 -19   0   2       5953.62       5902.07       104.12 o                         
 -18   0   2        180.77        168.74        16.26 o                         
 -17   0   2      18447.28      18768.60       257.09 o                         
 -16   0   2        354.87        366.90        25.88 o                         
 -15   0   2      23813.06      24120.80       323.38 o                         
 -14   0   2        412.52        425.36        16.90 o                         
 -13   0   2      21987.26      21600.61       288.93 o                         
 -12   0   2         63.79         90.92         8.60 o                         
 -11   0   2      36395.55      36040.19       473.06 o                         
 -10   0   2       2611.56       2327.59        37.19 o                         
  -9   0   2      55458.75      55015.53       654.43 o                         
  -8   0   2        313.34        245.10        11.22 o                         
  -7   0   2      42354.83      41381.83       492.80 o                         
  -6   0   2       2538.87       2484.27        53.12 o                         
  -5   0   2       8186.67       8362.21       111.90 o                         
  -4   0   2        364.76        445.03         9.88 o                         
  -3   0   2      30832.55      32445.23       359.61 o                         
  -2   0   2       7744.71       8380.43       101.99 o                         
  -1   0   2      35907.76      37452.26       550.57 o                         
   0   0   2       2397.30       2546.03        48.59 o                         
   1   0   2      59415.04      61973.15       757.29 o                         
   2   0   2      15619.92      16467.52       240.28 o                         
   3   0   2      10331.84       9362.80       122.95 o                         
   4   0   2       3949.27       4209.72        90.14 o                         
   5   0   2      58182.17      56523.64       719.46 o                         
   6   0   2      20551.72      20035.47       239.88 o                         
   7   0   2      58442.29      56638.50       674.83 o                         
   8   0   2      40912.27      40476.20       482.60 o                         
   9   0   2      38010.92      36410.34       434.47 o                         
  10   0   2      10576.65      10615.70       158.35 o                         
  11   0   2      16264.83      16381.48       220.06 o                         
  12   0   2      17013.21      17155.40       231.13 o                         
  13   0   2       6683.50       6634.93        97.03 o                         
  14   0   2      18860.54      19116.46       287.63 o                         
  15   0   2       8086.88       8169.11       131.30 o                         
  16   0   2       9879.21      10202.62       162.03 o                         
  17   0   2       4248.34       4444.68        80.60 o                         
  18   0   2       2947.07       2980.09        61.45 o                         
  19   0   2       3582.51       3681.67        73.21 o                         
  20   0   2       6040.09       6371.71       113.18 o                         
  21   0   2       2172.18       2134.98        56.48 o                         
  22   0   2       6105.37       6310.74       116.18 o                         
 -22   1   2        981.44        935.76        29.16 o                         
 -21   1   2        104.02         93.54        14.12 o                         
 -20   1   2        659.13        590.55        21.59 o                         
 -19   1   2          2.84         14.51        11.05 o                         
 -18   1   2       3353.48       3307.02        42.35 o                         
 -17   1   2         69.71         67.07         9.42 o                         
 -16   1   2       5852.76       5823.87        75.03 o                         
 -15   1   2          4.65          5.12         6.78 o                         
 -14   1   2       3729.51       3709.70        49.78 o                         
 -13   1   2         53.92         59.75         7.04 o                         
 -12   1   2       1376.16       1374.43        43.75 o                         
 -11   1   2       2602.12       2615.17        30.56 o                         
 -10   1   2       6801.25       6969.75        65.94 o                         
  -9   1   2       4920.09       4872.36        44.84 o                         
  -8   1   2       9392.81       9579.15        83.51 o                         
  -7   1   2        914.07        883.78        11.27 o                         
  -6   1   2       6172.07       6014.96        55.47 o                         
  -5   1   2        706.47        847.06        10.49 o                         
  -4   1   2       1862.08       1888.23        15.99 o                         
  -3   1   2       8028.14       8415.58        68.96 o                         
  -2   1   2      22797.15      23707.03       195.85 o                         
  -1   1   2       4598.94       4811.95        33.26 o                         
   0   1   2      16165.42      17135.74       185.42 o                         
   1   1   2      11199.13      11406.98        89.87 o                         
   2   1   2      10928.30      11364.72        95.08 o                         
   3   1   2         29.12         58.59         3.24 o                         
   4   1   2        114.89        149.00         6.17 o                         
   5   1   2       9635.51       9501.86        75.54 o                         
   6   1   2       2475.16       2395.19        33.00 o                         
   7   1   2       4827.05       4740.34        39.75 o                         
   8   1   2       5390.99       5236.56        44.07 o                         
   9   1   2       1897.73       1889.52        20.25 o                         
  10   1   2       1199.14       1147.65        26.84 o                         
  11   1   2       1026.68       1069.54        16.42 o                         
  12   1   2        403.77        410.61        10.59 o                         
  13   1   2       2116.88       2118.62        30.38 o                         
  14   1   2        549.94        536.49        16.89 o                         
  15   1   2       3208.77       3251.53        47.05 o                         
  16   1   2        809.56        793.86        22.21 o                         
  17   1   2       1084.63       1045.20        26.15 o                         
  18   1   2        245.48        276.07        15.87 o                         
  19   1   2        114.55        127.38        14.63 o                         
  20   1   2         72.24         70.77        14.80 o                         
  21   1   2        833.15        792.51        28.19 o                         
  22   1   2         25.16         30.44        17.03 o                         
 -22   2   2         56.86         71.46        15.80 o                         
 -21   2   2       6032.49       6201.19        81.93 o                         
 -20   2   2          2.06         18.72        13.25 o                         
 -19   2   2       8231.23       8308.14        94.62 o                         
 -18   2   2        133.95        144.61        12.34 o                         
 -17   2   2       5790.81       5839.31        83.69 o                         
 -16   2   2        205.07        196.51        11.52 o                         
 -15   2   2       8578.30       8601.68        93.24 o                         
 -14   2   2        740.39        727.17        17.27 o                         
 -13   2   2      17654.90      17759.93       179.53 o                         
 -12   2   2        294.94        286.86        10.27 o                         
 -11   2   2      26264.53      26102.28       222.67 o                         
 -10   2   2        351.79        317.47         7.56 o                         
  -9   2   2       6880.83       6496.00        73.83 o                         
  -8   2   2       1013.31        989.17        11.81 o                         
  -7   2   2       9798.10       9769.73        78.68 o                         
  -6   2   2       7320.61       7406.04        57.98 o                         
  -5   2   2      37001.03      37166.38       279.70 o                         
  -4   2   2      14824.47      15159.09       123.36 o                         
  -3   2   2      42178.48      43648.09       319.62 o                         
  -2   2   2       1032.73        985.86         9.87 o                         
  -1   2   2       1847.12       1864.94        17.44 o                         
   0   2   2       7257.96       7254.19        59.56 o                         
   1   2   2      21734.91      22657.53       176.36 o                         
   2   2   2      73089.13      75030.16       778.95 o                         
   3   2   2      50729.72      52266.58       426.61 o                         
   4   2   2      18727.16      19535.35       152.77 o                         
   5   2   2      20064.89      19598.78       165.97 o                         
   6   2   2       3161.72       3259.94        29.16 o                         
   7   2   2       9324.44       9540.06        76.79 o                         
   8   2   2       7977.32       7676.96        62.94 o                         
   9   2   2       4547.91       4252.60        37.13 o                         
  10   2   2      15860.43      16325.87       130.36 o                         
  11   2   2      10820.29      11008.54        97.30 o                         
  12   2   2       6451.67       6504.24        64.06 o                         
  13   2   2       4093.49       4042.01        49.68 o                         
  14   2   2       1452.72       1519.22        32.44 o                         
  15   2   2       1491.04       1513.29        28.91 o                         
  16   2   2       3903.80       4106.47        57.79 o                         
  17   2   2        329.49        362.59        16.48 o                         
  18   2   2       4376.05       4448.77        63.60 o                         
  19   2   2        949.55        982.95        28.82 o                         
  20   2   2       3528.51       3675.01        58.50 o                         
  21   2   2        507.64        490.62        22.83 o                         
  22   2   2       1708.38       1685.41        41.02 o                         
 -22   3   2       5401.75       5286.98        74.30 o                         
 -21   3   2         85.54         90.67        15.38 o                         
 -20   3   2       9300.04       9454.44       121.57 o                         
 -19   3   2        367.72        348.88        17.71 o                         
 -18   3   2      10321.04      10433.41       114.18 o                         
 -17   3   2         14.18         18.13         9.30 o                         
 -16   3   2      10676.90      10727.30       109.27 o                         
 -15   3   2        124.04        110.03        11.29 o                         
 -14   3   2      16300.74      16596.46       161.09 o                         
 -13   3   2        251.41        248.88        10.16 o                         
 -12   3   2      29913.65      29606.81       278.01 o                         
 -11   3   2         38.30         61.64         4.88 o                         
 -10   3   2      25713.46      25589.10       202.05 o                         
  -9   3   2        477.73        475.98        13.24 o                         
  -8   3   2      24735.07      24767.73       202.10 o                         
  -7   3   2       1477.93       1388.95        15.40 o                         
  -6   3   2      48645.63      48635.78       354.07 o                         
  -5   3   2       4310.94       4186.62        34.10 o                         
  -4   3   2      65226.11      66431.83       577.78 o                         
  -3   3   2       1661.29       1736.46        17.04 o                         
  -2   3   2      14685.54      14501.14       118.12 o                         
  -1   3   2        306.17        389.35         6.20 o                         
   0   3   2      26137.07      26207.70       211.63 o                         
   1   3   2        315.87        441.28        10.38 o                         
   2   3   2      40424.42      40234.20       324.18 o                         
   3   3   2      20081.13      21162.00       159.68 o                         
   4   3   2      71965.50      72909.80       569.95 o                         
   5   3   2      10760.80      10974.94        94.87 o                         
   6   3   2      25967.63      25441.22       215.53 o                         
   7   3   2       7005.65       6869.14        64.38 o                         
   8   3   2      19485.96      19075.83       163.58 o                         
   9   3   2      16009.93      16227.34       134.61 o                         
  10   3   2      14463.15      14075.53       118.60 o                         
  11   3   2      21413.42      21419.74       170.31 o                         
  12   3   2      12658.62      12735.62       107.85 o                         
  13   3   2       7753.04       8016.65        85.89 o                         
  14   3   2      10613.71      10735.45       119.66 o                         
  15   3   2       4894.20       5012.18        66.93 o                         
  16   3   2       4901.08       4898.46        66.61 o                         
  17   3   2       7025.00       7194.56        92.39 o                         
  18   3   2       2544.37       2597.31        44.70 o                         
  19   3   2       5954.63       6248.29        84.82 o                         
  20   3   2       1844.17       1883.41        39.99 o                         
  21   3   2       2664.90       2597.17        48.77 o                         
 -22   4   2         18.54         20.98        16.77 o                         
 -21   4   2         50.85         53.74        15.21 o                         
 -20   4   2         39.37         54.30        14.32 o                         
 -19   4   2         47.15         60.67        12.33 o                         
 -18   4   2         21.38         19.58        10.89 o                         
 -17   4   2        226.26        216.92        13.22 o                         
 -16   4   2          2.49          6.75         9.22 o                         
 -15   4   2          6.14         21.92         8.35 o                         
 -14   4   2         25.19         26.37         7.94 o                         
 -13   4   2        571.40        538.89        22.25 o                         
 -12   4   2        320.13        273.75         9.57 o                         
 -11   4   2         34.84         48.14         5.16 o                         
 -10   4   2         12.64         25.83         4.12 o                         
  -9   4   2         59.50         87.41         5.05 o                         
  -8   4   2        186.20        201.57         6.07 o                         
  -7   4   2       1178.84       1128.96        13.22 o                         
  -6   4   2       2751.55       2473.82        22.12 o                         
  -5   4   2       1919.27       1981.02        18.12 o                         
  -4   4   2        372.02        321.54         5.64 o                         
  -3   4   2       1019.32       1118.50        11.80 o                         
  -2   4   2         45.41         56.37         3.98 o                         
  -1   4   2        654.76        688.74         9.41 o                         
   0   4   2        208.21        240.53         6.22 o                         
   1   4   2        670.23        666.81         9.39 o                         
   2   4   2       6626.54       7026.86        54.91 o                         
   3   4   2       2448.75       2834.32        23.14 o                         
   4   4   2        180.45        215.53         4.59 o                         
   5   4   2        407.79        475.01         9.64 o                         
   6   4   2       5014.52       5384.22        49.08 o                         
   7   4   2         63.65         84.33         7.86 o                         
   8   4   2        298.34        356.02         9.06 o                         
   9   4   2        280.93        275.40         8.85 o                         
  10   4   2        172.73        177.41         8.48 o                         
  11   4   2        181.20        185.65         8.54 o                         
  12   4   2        984.65        920.91        16.68 o                         
  13   4   2        528.55        519.76        13.62 o                         
  14   4   2        950.48        881.00        18.41 o                         
  15   4   2         22.73         33.89         9.12 o                         
  16   4   2         15.84         22.03         9.93 o                         
  17   4   2          1.05          9.03        10.91 o                         
  18   4   2         78.18         92.85        13.51 o                         
  19   4   2          0.34         20.32        12.63 o                         
  20   4   2         32.20         24.65        13.68 o                         
  21   4   2          0.51          8.66        14.74 o                         
 -21   5   2         36.61         56.62        16.56 o                         
 -20   5   2       6596.73       6730.06        93.48 o                         
 -19   5   2          2.24         16.94        12.81 o                         
 -18   5   2      10827.25      10906.82       120.02 o                         
 -17   5   2         23.79         41.37        10.59 o                         
 -16   5   2      13292.52      13238.58       133.11 o                         
 -15   5   2        429.37        365.98        15.16 o                         
 -14   5   2      16854.50      16687.28       155.27 o                         
 -13   5   2        106.57        130.59         9.47 o                         
 -12   5   2      17296.63      17351.81       154.18 o                         
 -11   5   2        239.51        252.06         9.37 o                         
 -10   5   2      22875.86      22920.84       182.48 o                         
  -9   5   2        350.66        351.32        12.72 o                         
  -8   5   2      39561.90      39107.56       286.16 o                         
  -7   5   2       6310.15       6170.35        53.30 o                         
  -6   5   2      26358.40      25430.45       193.24 o                         
  -5   5   2       7077.78       7033.81        55.90 o                         
  -4   5   2      23249.99      22615.03       171.45 o                         
  -3   5   2       7279.15       7227.21        64.42 o                         
  -2   5   2      29653.70      30131.50       243.94 o                         
  -1   5   2       8316.86       8258.73        72.08 o                         
   0   5   2      20309.17      20090.49       163.59 o                         
   1   5   2       9327.99       9416.72        85.72 o                         
   2   5   2      15553.03      14802.09       121.76 o                         
   3   5   2      10977.69      11251.72        87.01 o                         
   4   5   2      17155.94      16519.57       122.42 o                         
   5   5   2      25412.00      26616.29       195.18 o                         
   6   5   2      42095.27      42808.06       322.36 o                         
   7   5   2      21574.65      22031.85       174.49 o                         
   8   5   2      10521.10      11026.89        94.19 o                         
   9   5   2      12266.20      12211.78       108.11 o                         
  10   5   2       7262.31       7075.39        65.93 o                         
  11   5   2      11465.99      11545.06       117.57 o                         
  12   5   2       5665.85       5599.87        57.32 o                         
  13   5   2      11425.92      11673.36       116.03 o                         
  14   5   2       8084.17       8029.96        83.65 o                         
  15   5   2       8277.70       8352.94        98.37 o                         
  16   5   2       3346.68       3376.89        53.97 o                         
  17   5   2       4370.91       4369.11        65.84 o                         
  18   5   2       1334.47       1328.62        36.04 o                         
  19   5   2       3755.54       3877.94        64.07 o                         
  20   5   2       1015.97        983.64        34.32 o                         
  21   5   2       3083.64       3222.59        61.02 o                         
 -21   6   2       5109.41       5037.37        77.24 o                         
 -20   6   2        100.87        106.32        16.07 o                         
 -19   6   2       4994.89       4898.52        68.54 o                         
 -18   6   2         98.31         92.69        13.25 o                         
 -17   6   2       5061.98       4984.88        66.95 o                         
 -16   6   2         49.02         57.53        10.55 o                         
 -15   6   2       6106.86       6120.99        68.62 o                         
 -14   6   2        795.32        745.55        17.99 o                         
 -13   6   2      10020.43       9848.02        95.62 o                         
 -12   6   2        507.70        471.46        12.19 o                         
 -11   6   2       9643.94       9535.58        83.67 o                         
 -10   6   2         24.76         43.69         5.00 o                         
  -9   6   2      11818.79      12001.69        94.95 o                         
  -8   6   2        993.27       1029.68        13.24 o                         
  -7   6   2      16573.30      15988.70       123.50 o                         
  -6   6   2       2904.11       2825.53        26.21 o                         
  -5   6   2      10606.41      10109.04        85.32 o                         
  -4   6   2         70.35         88.68         5.63 o                         
  -3   6   2      19572.68      19089.51       158.50 o                         
  -2   6   2       1854.12       1868.21        29.57 o                         
  -1   6   2      35857.99      36098.98       304.11 o                         
   0   6   2       5447.62       5271.96        47.86 o                         
   1   6   2      17796.41      17784.06       135.67 o                         
   2   6   2       1302.30       1130.18        17.47 o                         
   3   6   2      22229.71      21525.00       169.76 o                         
   4   6   2       2272.63       2025.92        21.42 o                         
   5   6   2      13353.31      13111.84        98.61 o                         
   6   6   2       9445.43       9467.05        72.67 o                         
   7   6   2      14611.14      14397.72       108.24 o                         
   8   6   2       8678.79       8924.95        77.51 o                         
   9   6   2       9215.34       9055.02       104.39 o                         
  10   6   2       1323.98       1325.33        18.37 o                         
  11   6   2       6792.35       6583.56        68.28 o                         
  12   6   2       3704.07       3693.69        38.27 o                         
  13   6   2       4477.80       4371.55        46.21 o                         
  14   6   2       3337.86       3391.78        40.83 o                         
  15   6   2       1974.53       1941.40        33.34 o                         
  16   6   2       4138.00       4017.28        61.62 o                         
  17   6   2       2599.73       2444.24        46.49 o                         
  18   6   2       2977.82       3106.15        55.29 o                         
  19   6   2       1050.85        914.83        32.92 o                         
  20   6   2       2427.77       2400.51        53.39 o                         
 -20   7   2        742.96        659.12        29.77 o                         
 -19   7   2          0.62         -6.17        12.46 o                         
 -18   7   2        870.79        805.33        32.87 o                         
 -17   7   2          0.77          7.07        11.53 o                         
 -16   7   2       2187.54       2179.17        35.78 o                         
 -15   7   2         13.14         14.66         8.96 o                         
 -14   7   2       2023.82       1878.46        29.86 o                         
 -13   7   2          4.50          2.36         7.95 o                         
 -12   7   2       1674.20       1616.36        24.92 o                         
 -11   7   2        404.61        409.62        12.08 o                         
 -10   7   2        161.38        194.10         9.26 o                         
  -9   7   2          3.14         12.52         5.48 o                         
  -8   7   2       4021.65       4000.47        44.48 o                         
  -7   7   2         30.60         37.19         4.84 o                         
  -6   7   2       3853.04       3786.29        43.12 o                         
  -5   7   2         64.64         56.05         4.05 o                         
  -4   7   2       2474.47       2356.71        35.26 o                         
  -3   7   2       2302.34       2328.67        29.84 o                         
  -2   7   2       8579.60       8704.27        77.16 o                         
  -1   7   2       3966.13       4154.93        40.77 o                         
   0   7   2      12302.14      12631.40       109.76 o                         
   1   7   2        464.42        439.40        14.28 o                         
   2   7   2       3233.60       3129.40        26.39 o                         
   3   7   2       2393.00       2317.45        22.76 o                         
   4   7   2        188.77        184.89         6.66 o                         
   5   7   2       3908.01       4196.13        48.75 o                         
   6   7   2       3421.27       3446.53        30.87 o                         
   7   7   2       2693.00       2696.72        34.94 o                         
   8   7   2       6221.10       6330.99        52.77 o                         
   9   7   2       1709.50       1659.61        22.55 o                         
  10   7   2       1476.03       1442.41        20.76 o                         
  11   7   2         64.19         72.19         7.70 o                         
  12   7   2        327.26        285.53        10.56 o                         
  13   7   2       1251.19       1251.73        21.71 o                         
  14   7   2       1042.59       1001.17        20.84 o                         
  15   7   2       1024.83        996.93        28.23 o                         
  16   7   2       1423.98       1377.24        32.89 o                         
  17   7   2        204.12        226.49        18.55 o                         
  18   7   2        199.80        146.34        21.13 o                         
  19   7   2        198.58        195.87        25.65 o                         
  20   7   2         14.45         18.27        24.02 o                         
 -20   8   2          2.02          6.60        23.71 o                         
 -19   8   2       7431.34       7590.78       116.16 o                         
 -18   8   2         48.10         33.82        13.24 o                         
 -17   8   2      10408.47      10419.00       123.60 o                         
 -16   8   2          0.85          1.66        10.94 o                         
 -15   8   2      14498.95      14431.27       146.65 o                         
 -14   8   2        156.33        178.14        13.76 o                         
 -13   8   2      16154.29      15699.67       148.36 o                         
 -12   8   2        480.38        443.65        27.07 o                         
 -11   8   2      19927.39      19458.74       187.94 o                         
 -10   8   2       2602.91       2549.37        38.86 o                         
  -9   8   2      24691.80      24712.83       233.69 o                         
  -8   8   2        534.21        553.40        19.67 o                         
  -7   8   2      26101.27      25593.74       229.75 o                         
  -6   8   2         81.36        105.93         7.08 o                         
  -5   8   2      18717.87      18772.72       169.68 o                         
  -4   8   2       2917.41       2870.30        41.23 o                         
  -3   8   2      20338.85      20259.66       190.88 o                         
  -2   8   2      13859.47      14210.11       129.66 o                         
  -1   8   2      32676.24      32402.21       287.65 o                         
   0   8   2      11213.44      11302.51       102.02 o                         
   1   8   2      35570.06      35952.19       304.56 o                         
   2   8   2       3579.01       3705.43        49.64 o                         
   3   8   2      20245.88      19814.13       178.35 o                         
   4   8   2      11048.15      10902.72        96.77 o                         
   5   8   2       9034.86       9119.75        79.18 o                         
   6   8   2      11893.73      11825.08        97.25 o                         
   7   8   2      17498.28      16642.31       134.55 o                         
   8   8   2       9817.31       9729.01        78.71 o                         
   9   8   2      23645.87      23244.68       185.54 o                         
  10   8   2       5961.10       6001.81        82.61 o                         
  11   8   2       9879.25       9613.57        97.77 o                         
  12   8   2       6369.95       6167.02        64.32 o                         
  13   8   2       1947.02       1952.00        29.16 o                         
  14   8   2       8150.80       8030.87        91.51 o                         
  15   8   2       3622.60       3476.39        56.64 o                         
  16   8   2       4316.85       4213.16        78.94 o                         
  17   8   2       3552.25       3471.49        72.00 o                         
  18   8   2       3806.31       3915.88        74.85 o                         
  19   8   2       1314.51       1211.96        52.75 o                         
 -19   9   2        308.45        278.49        30.74 o                         
 -18   9   2       1240.68       1244.01        43.64 o                         
 -17   9   2        149.93        117.74        14.38 o                         
 -16   9   2       3196.30       3054.42        51.74 o                         
 -15   9   2        364.23        340.88        17.57 o                         
 -14   9   2       1591.58       1466.62        30.85 o                         
 -13   9   2          4.59          1.56         9.33 o                         
 -12   9   2        307.57        293.60        13.87 o                         
 -11   9   2       1715.80       1616.01        27.75 o                         
 -10   9   2       2433.44       2429.86        33.07 o                         
  -9   9   2       2019.53       2012.95        29.74 o                         
  -8   9   2       4500.10       4415.13        50.38 o                         
  -7   9   2         54.97         68.19         7.64 o                         
  -6   9   2       1925.93       1841.69        23.78 o                         
  -5   9   2         79.43         68.74         6.47 o                         
  -4   9   2       2042.86       2133.62        26.14 o                         
  -3   9   2       1367.26       1316.78        18.94 o                         
  -2   9   2       3641.69       3614.69        38.67 o                         
  -1   9   2        664.53        594.04        12.54 o                         
   0   9   2       6508.79       6374.18        62.66 o                         
   1   9   2        563.07        546.12        13.20 o                         
   2   9   2       3618.58       3636.48        40.92 o                         
   3   9   2        541.55        553.58        11.75 o                         
   4   9   2       1748.53       1666.07        33.82 o                         
   5   9   2       1660.30       1589.21        22.02 o                         
   6   9   2       1870.00       1948.88        32.68 o                         
   7   9   2       1321.01       1312.51        20.08 o                         
   8   9   2       3655.88       3446.91        38.98 o                         
   9   9   2       1202.69       1162.85        21.94 o                         
  10   9   2       1857.21       1754.62        38.70 o                         
  11   9   2       1735.03       1650.19        38.19 o                         
  12   9   2       1022.76        907.52        31.18 o                         
  13   9   2       1808.07       1756.00        35.94 o                         
  14   9   2        598.64        531.92        21.66 o                         
  15   9   2       1822.48       1730.44        46.42 o                         
  16   9   2        947.55        893.42        38.31 o                         
  17   9   2        404.83        348.52        35.09 o                         
  18   9   2        642.52        592.42        43.10 o                         
 -18  10   2        101.55         95.42        28.39 o                         
 -17  10   2       2343.07       2313.44        67.21 o                         
 -16  10   2          0.93          5.01        22.92 o                         
 -15  10   2       2881.39       2581.24        53.63 o                         
 -14  10   2        197.81        190.24        20.52 o                         
 -13  10   2       5814.37       5730.30        88.01 o                         
 -12  10   2          2.38          7.91        10.87 o                         
 -11  10   2       6899.14       6454.52        84.71 o                         
 -10  10   2         11.53         15.30        10.40 o                         
  -9  10   2       6403.42       6208.96        75.13 o                         
  -8  10   2         34.59         44.66         9.42 o                         
  -7  10   2       3405.44       3419.41        40.93 o                         
  -6  10   2       1969.65       1962.32        34.27 o                         
  -5  10   2       4480.03       4433.97        51.70 o                         
  -4  10   2       1440.63       1325.55        30.44 o                         
  -3  10   2      10775.51      10887.48       108.18 o                         
  -2  10   2        944.62        930.23        27.42 o                         
  -1  10   2       4624.46       4457.14        56.41 o                         
   0  10   2       4936.85       4995.58        54.39 o                         
   1  10   2       3398.39       3416.31        40.04 o                         
   2  10   2       6906.88       6952.53        74.40 o                         
   3  10   2       7404.12       7235.97        74.85 o                         
   4  10   2       3443.62       3526.30        62.12 o                         
   5  10   2       8497.16       8266.38        95.45 o                         
   6  10   2       1285.47       1250.29        22.98 o                         
   7  10   2       3322.50       3154.13        43.20 o                         
   8  10   2       2272.57       2204.77        45.95 o                         
   9  10   2       1828.39       1742.75        35.98 o                         
  10  10   2       4777.62       4617.68        91.28 o                         
  11  10   2       4525.73       4291.11        63.90 o                         
  12  10   2       2239.74       2271.01        67.72 o                         
  13  10   2       3013.71       2943.65        53.20 o                         
  14  10   2        717.85        683.87        26.66 o                         
  15  10   2        503.99        428.76        29.85 o                         
  16  10   2       1332.58       1291.66        49.39 o                         
  17  10   2        355.74        253.00        41.86 o                         
 -17  11   2         13.91         36.88        30.22 o                         
 -16  11   2       6931.73       6826.33       120.43 o                         
 -15  11   2        123.80        128.16        17.02 o                         
 -14  11   2       8171.31       8164.74       116.13 o                         
 -13  11   2        587.68        525.96        21.75 o                         
 -12  11   2       9358.41       9178.88       116.15 o                         
 -11  11   2          8.31         16.72        11.91 o                         
 -10  11   2       8750.00       8922.54       120.80 o                         
  -9  11   2         88.81         84.73        12.28 o                         
  -8  11   2       7808.19       7714.64        85.31 o                         
  -7  11   2       3736.55       3654.16        44.23 o                         
  -6  11   2      16387.06      16428.52       160.08 o                         
  -5  11   2       2385.27       2352.64        45.78 o                         
  -4  11   2      22697.68      22720.83       217.21 o                         
  -3  11   2        611.56        658.52        29.38 o                         
  -2  11   2      19369.66      19704.70       189.54 o                         
  -1  11   2       1114.64       1136.85        36.65 o                         
   0  11   2      11076.04      11094.02       117.74 o                         
   1  11   2       7647.14       7630.29        95.01 o                         
   2  11   2      10429.76      10212.85       109.02 o                         
   3  11   2       8129.77       8165.68        89.42 o                         
   4  11   2      20269.29      20157.23       214.30 o                         
   5  11   2       2094.27       2121.57        31.68 o                         
   6  11   2      11176.97      11089.57       134.12 o                         
   7  11   2       3021.45       3011.46        46.51 o                         
   8  11   2       4210.40       4013.69        62.40 o                         
   9  11   2       4151.86       4002.91        83.13 o                         
  10  11   2       4343.78       4007.42        68.04 o                         
  11  11   2       3837.83       3831.89        82.36 o                         
  12  11   2       6929.91       6919.47       104.73 o                         
  13  11   2       3086.06       3020.56        56.05 o                         
  14  11   2       4163.75       3990.68        67.66 o                         
  15  11   2       2177.82       2000.37        59.65 o                         
  16  11   2       1231.59       1198.34        51.32 o                         
 -16  12   2         92.38         56.48        31.97 o                         
 -15  12   2         62.64         56.32        18.95 o                         
 -14  12   2        737.45        762.64        33.53 o                         
 -13  12   2        402.01        398.93        22.78 o                         
 -12  12   2         32.01         30.58        14.91 o                         
 -11  12   2        113.68        119.81        16.15 o                         
 -10  12   2          9.43         -1.66        13.88 o                         
  -9  12   2          3.03          6.41        12.91 o                         
  -8  12   2        197.72        180.94        13.21 o                         
  -7  12   2          3.70         12.89        10.48 o                         
  -6  12   2        369.80        354.91        15.15 o                         
  -5  12   2        853.91        889.79        23.35 o                         
  -4  12   2         21.53         25.60        10.33 o                         
  -3  12   2        129.82        136.64        11.90 o                         
  -2  12   2        495.57        449.17        16.25 o                         
  -1  12   2        340.19        296.26        14.03 o                         
   0  12   2         12.24         16.72         9.52 o                         
   1  12   2         39.81         52.03        10.15 o                         
   2  12   2         27.88         15.81         9.69 o                         
   3  12   2        265.44        269.53        13.96 o                         
   4  12   2         18.99         15.09         9.91 o                         
   5  12   2        118.53         97.07        11.36 o                         
   6  12   2         24.25         10.85        10.08 o                         
   7  12   2          1.95         -0.23        11.47 o                         
   8  12   2         99.48        109.09        14.92 o                         
   9  12   2         12.95         11.25        13.64 o                         
  10  12   2        918.36        925.73        31.06 o                         
  11  12   2         97.64        108.24        17.00 o                         
  12  12   2          5.72         20.85        14.30 o                         
  13  12   2        177.50        177.69        26.23 o                         
  14  12   2          3.42         15.03        23.35 o                         
  15  12   2          1.97         16.51        36.34 o                         
 -14  13   2       5850.29       5739.37       146.03 o                         
 -13  13   2         20.05         14.66        17.82 o                         
 -12  13   2       4690.48       4505.87        81.53 o                         
 -11  13   2         19.78         32.20        17.93 o                         
 -10  13   2       5599.65       5568.05       104.16 o                         
  -9  13   2        553.12        551.64        33.12 o                         
  -8  13   2       7883.56       7839.92       101.71 o                         
  -7  13   2        473.35        453.18        20.68 o                         
  -6  13   2       9328.68       9322.08       110.45 o                         
  -5  13   2       1146.05       1194.85        36.39 o                         
  -4  13   2       8263.10       8151.85        98.52 o                         
  -3  13   2       1330.19       1379.76        45.62 o                         
  -2  13   2       4081.25       4158.31        58.03 o                         
  -1  13   2       2043.39       2081.32        40.22 o                         
   0  13   2       5685.81       5749.33        73.90 o                         
   1  13   2       2360.65       2331.95        39.78 o                         
   2  13   2       7673.43       7461.68        91.17 o                         
   3  13   2       1552.27       1501.03        38.34 o                         
   4  13   2       3987.57       3992.22        56.32 o                         
   5  13   2       4005.35       4035.27        64.90 o                         
   6  13   2       4266.64       4332.60        65.46 o                         
   7  13   2       3509.93       3475.07        65.80 o                         
   8  13   2       4040.01       3905.03        71.45 o                         
   9  13   2       3117.06       3120.09        67.49 o                         
  10  13   2       3461.98       3443.07        72.15 o                         
  11  13   2       1515.57       1343.48        53.77 o                         
  12  13   2       1474.08       1455.83        47.90 o                         
  13  13   2       2200.70       2017.52        70.56 o                         
 -12  14   2        329.39        307.30        25.35 o                         
 -11  14   2       3713.82       3927.94        76.67 o                         
 -10  14   2        302.12        299.22        27.30 o                         
  -9  14   2       4057.10       4151.35        75.66 o                         
  -8  14   2        178.15        183.82        19.58 o                         
  -7  14   2       4595.95       4619.95        69.40 o                         
  -6  14   2         50.39         38.63        15.55 o                         
  -5  14   2       4668.71       4852.04        67.17 o                         
  -4  14   2       1061.52       1067.03        30.04 o                         
  -3  14   2       3761.07       3810.73        56.89 o                         
  -2  14   2       2376.36       2389.81        42.76 o                         
  -1  14   2       7153.93       7280.42        91.33 o                         
   0  14   2        834.72        816.06        27.35 o                         
   1  14   2       6829.04       7154.25        92.78 o                         
   2  14   2        839.34        869.37        28.23 o                         
   3  14   2       5134.21       5253.35        70.94 o                         
   4  14   2       1345.02       1312.50        32.64 o                         
   5  14   2       2491.90       2419.13        45.68 o                         
   6  14   2       1618.05       1627.07        37.68 o                         
   7  14   2       2672.35       2516.20        49.82 o                         
   8  14   2       1681.10       1692.13        50.86 o                         
   9  14   2       3416.47       3409.75        74.35 o                         
  10  14   2       1389.28       1270.40        45.53 o                         
  11  14   2       1599.70       1467.58        51.50 o                         
  12  14   2        888.70        779.94        40.06 o                         
 -10  15   2        351.83        310.13        26.39 o                         
  -9  15   2         13.00          9.22        20.60 o                         
  -8  15   2        347.64        298.52        24.08 o                         
  -7  15   2         22.23          8.43        17.86 o                         
  -6  15   2        650.65        573.95        26.13 o                         
  -5  15   2          1.99          2.51        15.82 o                         
  -4  15   2        473.36        416.35        22.10 o                         
  -3  15   2         80.07         77.75        16.78 o                         
  -2  15   2        147.03        135.69        17.61 o                         
  -1  15   2        276.22        258.34        19.77 o                         
   0  15   2        430.72        361.65        21.12 o                         
   1  15   2        232.75        202.86        18.51 o                         
   2  15   2        352.96        307.22        20.31 o                         
   3  15   2        256.17        202.70        18.60 o                         
   4  15   2        420.49        391.23        22.85 o                         
   5  15   2        143.07         90.12        18.12 o                         
   6  15   2        108.15         64.18        18.43 o                         
   7  15   2        410.29        366.25        24.54 o                         
   8  15   2        357.18        299.31        25.17 o                         
   9  15   2        212.90        177.47        26.13 o                         
  -7  16   2       4516.76       4501.83        79.32 o                         
  -6  16   2        138.60        145.41        21.84 o                         
  -5  16   2       3076.74       3195.51        59.55 o                         
  -4  16   2       1126.84       1128.53        36.73 o                         
  -3  16   2       4629.02       4721.60        71.26 o                         
  -2  16   2       1978.95       1957.27        44.53 o                         
  -1  16   2       7034.37       7294.90        95.89 o                         
   0  16   2       1594.49       1668.32        41.51 o                         
   1  16   2       4779.43       4892.88        72.30 o                         
   2  16   2       1191.34       1205.55        37.61 o                         
   3  16   2       2508.88       2654.59        50.98 o                         
   4  16   2       1804.52       1887.60        46.07 o                         
   5  16   2       2467.47       2367.54        51.33 o                         
   6  16   2       1998.27       1864.14        50.07 o                         
 -22   1   3       2681.12       2771.85        49.22 o                         
 -21   1   3       5460.31       5506.47        69.52 o                         
 -20   1   3       2358.16       2360.63        40.46 o                         
 -19   1   3       7585.51       7552.69        82.73 o                         
 -18   1   3       3402.01       3520.41        42.83 o                         
 -17   1   3      10024.32      10032.63       102.52 o                         
 -16   1   3       5837.21       5802.55        69.65 o                         
 -15   1   3      12609.70      12661.99       124.89 o                         
 -14   1   3       6513.96       6526.80        68.23 o                         
 -13   1   3      22606.03      22066.83       208.99 o                         
 -12   1   3       2524.10       2633.32        32.30 o                         
 -11   1   3      26453.73      26010.41       243.56 o                         
 -10   1   3       1712.26       1716.83        19.36 o                         
  -9   1   3      39665.72      39803.65       322.08 o                         
  -8   1   3       6768.43       6851.90        58.73 o                         
  -7   1   3      50354.40      50051.03       404.82 o                         
  -6   1   3       1935.97       2124.80        23.82 o                         
  -5   1   3      26485.93      26744.28       240.30 o                         
  -4   1   3        991.25        957.58        14.05 o                         
  -3   1   3      40669.57      41574.68       336.75 o                         
  -2   1   3       3142.27       3443.51        31.58 o                         
  -1   1   3     114718.53     116500.02       965.08 o                         
   0   1   3        150.56         93.47         3.98 o                         
   1   1   3      59825.77      60473.05       491.07 o                         
   2   1   3       1654.73       1713.26        14.76 o                         
   3   1   3      22022.44      21687.74       190.74 o                         
   4   1   3        693.34        739.23         8.96 o                         
   5   1   3      42140.03      41544.17       351.37 o                         
   6   1   3        941.54        877.37        11.95 o                         
   7   1   3      46659.07      45461.02       353.58 o                         
   8   1   3        521.69        607.48        13.07 o                         
   9   1   3      33696.20      33052.44       268.44 o                         
  10   1   3        236.87        252.67         7.32 o                         
  11   1   3      21871.15      21944.34       206.70 o                         
  12   1   3       1388.48       1443.58        24.92 o                         
  13   1   3      18132.28      17969.42       181.15 o                         
  14   1   3       3557.76       3676.54        57.59 o                         
  15   1   3       9993.69      10384.66       124.85 o                         
  16   1   3        505.19        454.71        19.51 o                         
  17   1   3       7803.43       8159.55       102.80 o                         
  18   1   3        475.97        481.04        20.48 o                         
  19   1   3       5786.21       5822.47        79.94 o                         
  20   1   3       1528.16       1541.48        36.68 o                         
  21   1   3       3050.35       3227.24        55.63 o                         
 -22   2   3       1655.54       1583.02        38.32 o                         
 -21   2   3       1537.10       1548.77        34.43 o                         
 -20   2   3       2234.81       2183.78        43.92 o                         
 -19   2   3       1533.43       1507.30        28.73 o                         
 -18   2   3       6256.40       6412.93        71.37 o                         
 -17   2   3       1304.23       1313.78        24.36 o                         
 -16   2   3       9652.27       9784.39        95.41 o                         
 -15   2   3       3318.58       3291.82        38.19 o                         
 -14   2   3       5803.09       5740.32        70.33 o                         
 -13   2   3       3433.56       3385.49        41.92 o                         
 -12   2   3       9170.66       9143.69        91.63 o                         
 -11   2   3       1205.86       1258.09        19.00 o                         
 -10   2   3      17923.01      17670.37       159.55 o                         
  -9   2   3       5700.97       5622.56        56.51 o                         
  -8   2   3      22789.52      22554.11       178.17 o                         
  -7   2   3       8429.64       8843.39        67.11 o                         
  -6   2   3      18643.20      18724.93       137.91 o                         
  -5   2   3       7004.64       7263.45        76.45 o                         
  -4   2   3      35599.85      36064.13       303.07 o                         
  -3   2   3       5062.82       5222.59        44.00 o                         
  -2   2   3      24361.96      25089.53       195.33 o                         
  -1   2   3         53.58         92.94         3.52 o                         
   0   2   3      23590.72      24587.75       178.96 o                         
   1   2   3       4820.84       4938.18        38.83 o                         
   2   2   3      12749.90      12651.53       114.97 o                         
   3   2   3       1641.26       1720.81        15.14 o                         
   4   2   3       6401.62       6094.98        47.98 o                         
   5   2   3          4.68         29.06         3.44 o                         
   6   2   3      15682.43      15047.34       123.76 o                         
   7   2   3        546.27        504.38         7.64 o                         
   8   2   3      23554.60      22943.28       185.87 o                         
   9   2   3        530.88        531.12         8.79 o                         
  10   2   3      16870.25      16749.91       138.84 o                         
  11   2   3        645.39        628.21        12.41 o                         
  12   2   3       6831.33       6825.05        78.37 o                         
  13   2   3       1240.07       1240.04        24.78 o                         
  14   2   3       7779.00       7704.56        91.48 o                         
  15   2   3       2056.39       2033.13        34.97 o                         
  16   2   3       6349.10       6229.37        81.30 o                         
  17   2   3       1173.58       1199.42        28.88 o                         
  18   2   3       3056.60       3028.84        49.50 o                         
  19   2   3        561.25        551.59        22.48 o                         
  20   2   3       1502.88       1521.93        36.73 o                         
  21   2   3        848.77        804.93        28.57 o                         
 -22   3   3        289.35        263.43        19.56 o                         
 -21   3   3       1365.59       1330.89        34.68 o                         
 -20   3   3       1167.19       1140.60        29.83 o                         
 -19   3   3        650.20        632.44        20.91 o                         
 -18   3   3        514.45        512.96        17.80 o                         
 -17   3   3        507.83        530.34        17.00 o                         
 -16   3   3        377.25        366.62        14.55 o                         
 -15   3   3       1591.49       1605.69        26.03 o                         
 -14   3   3        658.10        677.06        17.86 o                         
 -13   3   3       3963.27       3931.50        49.97 o                         
 -12   3   3       1497.42       1600.98        23.27 o                         
 -11   3   3       3070.20       3086.40        33.95 o                         
 -10   3   3       2322.01       2268.18        24.52 o                         
  -9   3   3       1052.16       1026.11        16.32 o                         
  -8   3   3        753.13        767.45         9.50 o                         
  -7   3   3       8855.24       9010.66        68.64 o                         
  -6   3   3        998.16       1169.92        12.47 o                         
  -5   3   3      11353.39      11011.11       109.33 o                         
  -4   3   3       2496.18       2713.77        22.18 o                         
  -3   3   3       3249.54       3479.02        28.46 o                         
  -2   3   3       1217.59       1316.55        14.18 o                         
  -1   3   3       2154.95       2264.60        21.24 o                         
   1   3   3       5478.90       5455.64        47.98 o                         
   2   3   3        471.24        443.48         6.44 o                         
   3   3   3       2295.40       2398.12        21.68 o                         
   4   3   3       1677.56       1592.94        15.27 o                         
   5   3   3       1982.15       1830.14        18.16 o                         
   6   3   3         99.89        123.79         4.46 o                         
   7   3   3        781.72        768.74        18.07 o                         
   8   3   3        556.55        608.46         9.35 o                         
   9   3   3       5223.55       5043.86        43.76 o                         
  10   3   3       1107.39       1099.74        17.75 o                         
  11   3   3       4790.83       4912.07        48.86 o                         
  12   3   3         50.13         76.11         6.03 o                         
  13   3   3       2914.85       2872.65        50.58 o                         
  14   3   3        113.35        121.87         9.88 o                         
  15   3   3        564.91        590.72        23.47 o                         
  16   3   3        788.20        804.71        23.49 o                         
  17   3   3       1526.53       1531.85        32.64 o                         
  18   3   3        486.62        534.06        20.98 o                         
  19   3   3       1393.08       1339.63        35.34 o                         
  20   3   3        161.34        179.09        17.47 o                         
  21   3   3        420.57        427.24        22.43 o                         
 -22   4   3       4568.65       4540.58        78.32 o                         
 -21   4   3       3435.14       3575.29        61.66 o                         
 -20   4   3       6010.48       5979.71        79.98 o                         
 -19   4   3       4650.81       4634.90        60.92 o                         
 -18   4   3      10099.55       9980.94       105.37 o                         
 -17   4   3       4340.29       4350.58        53.26 o                         
 -16   4   3      13439.14      13424.77       134.63 o                         
 -15   4   3       1997.46       2050.58        30.53 o                         
 -14   4   3      21093.21      20728.28       199.23 o                         
 -13   4   3       4789.85       4828.09        53.91 o                         
 -12   4   3      28733.32      28290.33       254.43 o                         
 -11   4   3       9185.10       9076.44        82.75 o                         
 -10   4   3      23838.67      24030.96       198.18 o                         
  -9   4   3       5624.44       5646.07        45.49 o                         
  -8   4   3      36056.49      35934.24       263.12 o                         
  -7   4   3        424.99        478.35        18.23 o                         
  -6   4   3      41104.39      39501.68       288.39 o                         
  -5   4   3        546.29        616.76        14.14 o                         
  -4   4   3      57052.21      56271.93       423.53 o                         
  -3   4   3       1006.00        993.50        19.26 o                         
  -2   4   3      26735.35      26327.07       213.34 o                         
  -1   4   3         25.45         60.08         5.92 o                         
   0   4   3      31526.46      31615.45       255.69 o                         
   1   4   3         59.02        107.74         6.12 o                         
   2   4   3      77792.96      77916.73       642.81 o                         
   3   4   3        435.01        515.04        14.88 o                         
   4   4   3      76354.21      76357.34       658.92 o                         
   5   4   3        102.61        156.97        11.09 o                         
   6   4   3      50912.18      49896.16       363.14 o                         
   7   4   3       2994.17       3069.41        29.41 o                         
   8   4   3      29047.94      28739.75       255.47 o                         
   9   4   3       3326.29       3283.80        47.78 o                         
  10   4   3      29508.36      29140.96       260.15 o                         
  11   4   3       1558.00       1658.36        41.78 o                         
  12   4   3      21360.60      21471.05       178.09 o                         
  13   4   3         38.51         62.56         6.03 o                         
  14   4   3      14185.06      14270.40       156.33 o                         
  15   4   3        930.85        922.32        23.64 o                         
  16   4   3       8094.19       8163.75       102.87 o                         
  17   4   3       2886.04       2918.07        50.25 o                         
  18   4   3       7306.56       7350.65        96.56 o                         
  19   4   3       1815.00       1820.57        38.47 o                         
  20   4   3       5416.45       5737.50        82.41 o                         
  21   4   3        611.61        563.86        24.25 o                         
 -21   5   3       2206.01       2175.68        49.01 o                         
 -20   5   3       1009.10        976.43        29.58 o                         
 -19   5   3       2322.51       2262.73        42.15 o                         
 -18   5   3       1584.54       1482.83        32.11 o                         
 -17   5   3        239.35        202.39        13.83 o                         
 -16   5   3        112.85        111.28        10.92 o                         
 -15   5   3       2510.49       2476.80        34.76 o                         
 -14   5   3         17.60         14.60         7.62 o                         
 -13   5   3       2818.28       2893.23        35.07 o                         
 -12   5   3       1741.08       1700.14        23.12 o                         
 -11   5   3       3103.07       3182.34        35.77 o                         
 -10   5   3       5093.95       5118.65        45.82 o                         
  -9   5   3       1972.86       1982.93        27.30 o                         
  -8   5   3          7.39         20.69         3.56 o                         
  -7   5   3       7815.01       7876.42        63.22 o                         
  -6   5   3        141.10        156.38         7.42 o                         
  -5   5   3      17592.97      18232.44       149.97 o                         
  -4   5   3       2086.32       2060.47        19.76 o                         
  -3   5   3       9696.91       9629.65        87.50 o                         
  -2   5   3       2499.84       2561.82        25.29 o                         
  -1   5   3        958.53        921.53        11.94 o                         
   0   5   3        249.14        277.11         6.92 o                         
   1   5   3       1884.25       1843.49        21.24 o                         
   2   5   3        574.86        613.74         8.49 o                         
   3   5   3       9560.48       9104.55        71.25 o                         
   4   5   3       4159.16       4618.45        36.89 o                         
   5   5   3       4793.26       4655.45        37.43 o                         
   6   5   3       5095.47       4988.09        40.05 o                         
   7   5   3       1568.17       1523.53        19.41 o                         
   8   5   3         11.11         20.73         4.83 o                         
   9   5   3       1822.05       1783.27        28.99 o                         
  10   5   3        303.95        293.89        12.96 o                         
  11   5   3       5824.11       5761.98        62.64 o                         
  12   5   3          3.04          9.06         6.88 o                         
  13   5   3       3008.48       2928.34        37.11 o                         
  14   5   3          8.35         11.92         9.78 o                         
  15   5   3       1099.83        997.21        30.43 o                         
  16   5   3        429.52        394.99        20.91 o                         
  17   5   3        982.53        979.94        34.81 o                         
  18   5   3        706.58        640.76        25.40 o                         
  19   5   3       1316.75       1312.48        38.17 o                         
  20   5   3        102.75         67.64        19.69 o                         
 -21   6   3        264.39        289.62        20.29 o                         
 -20   6   3       2055.55       1940.18        40.75 o                         
 -19   6   3        239.63        219.66        16.96 o                         
 -18   6   3       5358.59       5273.47        71.42 o                         
 -17   6   3       2576.10       2597.09        41.20 o                         
 -16   6   3       6864.50       6870.69        80.89 o                         
 -15   6   3       3516.27       3561.87        45.75 o                         
 -14   6   3       5012.25       4932.01        57.33 o                         
 -13   6   3        594.15        586.19        22.95 o                         
 -12   6   3       6154.12       6036.57        62.10 o                         
 -11   6   3         34.01         48.52         6.51 o                         
 -10   6   3      14452.12      14865.22       125.99 o                         
  -9   6   3       4650.88       4706.22        49.54 o                         
  -8   6   3      16860.73      17113.67       132.77 o                         
  -7   6   3       5387.54       5327.14        46.52 o                         
  -6   6   3       6245.58       6051.08        49.52 o                         
  -5   6   3       1550.38       1564.93        23.88 o                         
  -4   6   3       6268.35       6118.57        51.56 o                         
  -3   6   3         82.19        116.73         7.79 o                         
  -2   6   3      18722.06      18608.97       159.50 o                         
  -1   6   3         28.40         42.28         5.05 o                         
   0   6   3      25317.37      25056.94       226.73 o                         
   1   6   3       1282.43       1141.31        17.98 o                         
   2   6   3      14925.76      14750.15       122.16 o                         
   4   6   3       9616.66       9523.62        75.15 o                         
   5   6   3       3240.34       3258.36        39.39 o                         
   6   6   3      27177.35      27366.76       201.58 o                         
   7   6   3        726.51        704.05        16.12 o                         
   8   6   3      15812.95      15939.56       139.18 o                         
   9   6   3        149.07        278.46        18.78 o                         
  10   6   3       9203.65       9123.76        83.87 o                         
  11   6   3         39.99         47.57         6.83 o                         
  12   6   3       5390.85       5459.88        52.60 o                         
  13   6   3       1203.86       1250.74        27.72 o                         
  14   6   3       8061.80       8225.13        79.10 o                         
  15   6   3        481.09        573.91        26.73 o                         
  16   6   3       5667.70       5726.42        74.88 o                         
  17   6   3         21.01         35.81        14.55 o                         
  18   6   3       2207.14       2203.28        43.13 o                         
  19   6   3        159.82        184.96        19.40 o                         
  20   6   3       1203.51       1192.81        37.33 o                         
 -20   7   3       2150.01       2100.00        43.24 o                         
 -19   7   3       5380.62       5206.94        72.71 o                         
 -18   7   3       2004.19       1962.82        39.18 o                         
 -17   7   3       8501.73       8243.19        95.94 o                         
 -16   7   3       4427.49       4363.70        54.83 o                         
 -15   7   3       7788.08       7833.92        85.29 o                         
 -14   7   3       2575.21       2550.43        36.48 o                         
 -13   7   3      11623.34      11571.67       117.43 o                         
 -12   7   3       1668.64       1700.35        30.91 o                         
 -11   7   3      18373.37      18063.72       166.47 o                         
 -10   7   3       1611.94       1626.78        24.31 o                         
  -9   7   3      26980.53      26608.54       228.75 o                         
  -8   7   3       2151.85       2048.61        23.52 o                         
  -7   7   3      19751.23      19399.44       168.22 o                         
  -6   7   3       4792.26       4728.39        45.80 o                         
  -5   7   3      23369.28      23194.24       190.76 o                         
  -4   7   3        125.64        164.71        10.29 o                         
  -3   7   3      31200.83      29836.13       253.63 o                         
  -2   7   3        694.47        712.62        18.28 o                         
  -1   7   3      42067.25      42181.60       371.78 o                         
   0   7   3       1446.40       1438.06        29.57 o                         
   1   7   3      29002.35      28589.18       216.96 o                         
   2   7   3        210.11        195.85         7.73 o                         
   3   7   3      22969.48      22680.32       179.54 o                         
   4   7   3        434.89        348.35         8.35 o                         
   5   7   3      14261.84      14140.63       114.29 o                         
   6   7   3       2416.87       2501.22        23.30 o                         
   7   7   3      23062.48      22639.73       173.76 o                         
   8   7   3        154.54        223.97        13.22 o                         
   9   7   3      26975.28      26907.97       231.50 o                         
  10   7   3        430.69        471.19        14.30 o                         
  11   7   3      12002.61      12200.39       117.26 o                         
  12   7   3       2544.95       2471.67        30.35 o                         
  13   7   3       9204.38       9073.67        87.66 o                         
  14   7   3       2403.08       2281.51        31.18 o                         
  15   7   3       9009.37       8940.73       106.99 o                         
  16   7   3       1773.08       1861.91        38.38 o                         
  17   7   3       6934.38       6914.69       121.31 o                         
  18   7   3        861.27        772.79        27.46 o                         
  19   7   3       3176.43       3101.24        64.60 o                         
 -20   8   3          7.44          4.81        15.74 o                         
 -19   8   3         12.26         17.13        15.28 o                         
 -18   8   3         52.95         54.64        15.36 o                         
 -17   8   3          1.73          6.97        12.76 o                         
 -16   8   3        136.04        109.22        13.09 o                         
 -15   8   3        147.20        125.22        12.69 o                         
 -14   8   3         33.35         44.59        10.87 o                         
 -13   8   3        185.05        149.84        12.37 o                         
 -12   8   3         80.81         64.79         9.57 o                         
 -11   8   3        321.07        316.26        13.03 o                         
 -10   8   3        228.92        249.69        17.17 o                         
  -9   8   3        172.53        175.00         8.98 o                         
  -8   8   3          3.14         21.64         6.33 o                         
  -7   8   3         64.40         61.15         6.59 o                         
  -6   8   3         70.39         68.54         5.82 o                         
  -5   8   3        512.80        571.38        12.08 o                         
  -4   8   3         96.48        121.05         6.48 o                         
  -3   8   3          1.36          8.81         4.66 o                         
  -2   8   3        292.07        307.17         9.28 o                         
  -1   8   3        567.71        587.60        11.59 o                         
   0   8   3          5.78         13.11         4.75 o                         
   1   8   3       1593.91       1596.00        19.30 o                         
   2   8   3          7.13         21.54         4.43 o                         
   3   8   3        208.15        197.78         8.04 o                         
   4   8   3         16.54         30.54         5.13 o                         
   5   8   3         85.74         95.17         6.17 o                         
   6   8   3        868.54        825.35        20.90 o                         
   7   8   3       2373.57       2379.42        27.03 o                         
   8   8   3        145.09        136.98         6.56 o                         
   9   8   3        156.93        179.12         7.28 o                         
  10   8   3         49.05         58.78         8.33 o                         
  11   8   3         30.83         51.56         8.55 o                         
  12   8   3          1.94         11.92         8.36 o                         
  13   8   3          6.05         13.75         9.14 o                         
  14   8   3         53.36         47.14        11.03 o                         
  15   8   3        193.03        206.52        20.07 o                         
  16   8   3         52.99         35.42        22.09 o                         
  17   8   3         98.52         90.92        24.64 o                         
  18   8   3         12.17          5.16        26.68 o                         
  19   8   3         16.46         -1.13        28.95 o                         
 -19   9   3       3046.50       2995.72        80.32 o                         
 -18   9   3       2591.52       2610.90        53.25 o                         
 -17   9   3       3299.86       3065.75        56.97 o                         
 -16   9   3       1114.27       1075.93        30.97 o                         
 -15   9   3       6910.50       6744.95        91.24 o                         
 -14   9   3       2033.09       1978.98        55.14 o                         
 -13   9   3      10168.33      10017.72       127.05 o                         
 -12   9   3       2206.32       2231.35        48.77 o                         
 -11   9   3      13378.47      13194.97       148.40 o                         
 -10   9   3       1423.68       1326.60        27.85 o                         
  -9   9   3      13445.55      13307.04       138.43 o                         
  -8   9   3        395.49        357.78        16.77 o                         
  -7   9   3       5984.28       5981.98        63.41 o                         
  -6   9   3       1287.37       1338.15        25.08 o                         
  -5   9   3      11083.71      11490.49       113.24 o                         
  -4   9   3        866.20        811.55        32.57 o                         
  -3   9   3      20307.87      20253.63       192.80 o                         
  -2   9   3       1166.30       1166.63        33.11 o                         
  -1   9   3      15245.87      15151.73       146.12 o                         
   0   9   3        315.93        282.40        18.59 o                         
   1   9   3      24453.60      24424.30       230.51 o                         
   2   9   3         12.79         34.22         6.31 o                         
   3   9   3      18023.21      18187.83       173.61 o                         
   4   9   3        720.39        742.45        32.12 o                         
   5   9   3      18685.61      18587.78       177.53 o                         
   6   9   3        152.44        191.40         9.14 o                         
   7   9   3      12282.86      12036.20       118.28 o                         
   8   9   3        541.91        555.14        25.94 o                         
   9   9   3      16396.98      15939.10       210.54 o                         
  10   9   3       1661.95       1592.51        33.39 o                         
  11   9   3      13633.16      13888.02       154.69 o                         
  12   9   3         46.12         68.01        13.40 o                         
  13   9   3       6402.65       6297.46        84.41 o                         
  14   9   3         26.24         56.11        14.70 o                         
  15   9   3       5574.87       5705.61       123.75 o                         
  16   9   3        422.33        484.82        36.67 o                         
  17   9   3       3478.62       3446.64        92.87 o                         
  18   9   3        513.38        473.82        40.74 o                         
 -18  10   3       2550.71       2481.62        60.31 o                         
 -17  10   3        565.00        482.72        26.28 o                         
 -16  10   3       5674.15       5545.66        93.60 o                         
 -15  10   3       1254.10       1125.69        34.26 o                         
 -14  10   3       5475.64       5355.68        82.50 o                         
 -13  10   3        972.30        948.74        30.32 o                         
 -12  10   3       6278.95       6418.60        85.75 o                         
 -11  10   3        994.04        979.59        26.74 o                         
 -10  10   3       6936.10       6945.81        90.21 o                         
  -9  10   3        463.87        490.99        17.07 o                         
  -8  10   3       9225.49       9021.99        96.97 o                         
  -7  10   3        254.48        237.44        10.82 o                         
  -6  10   3      13703.68      13860.98       136.04 o                         
  -5  10   3        312.45        286.66        11.38 o                         
  -4  10   3      12495.76      12778.50       125.98 o                         
  -3  10   3       1397.59       1353.50        22.89 o                         
  -2  10   3      17224.53      17266.11       166.52 o                         
  -1  10   3        290.76        289.79        16.35 o                         
   0  10   3       9552.04       9601.22        96.67 o                         
   1  10   3        207.24        219.97         9.95 o                         
   2  10   3       8738.40       8658.72        87.94 o                         
   3  10   3        741.61        728.90        17.08 o                         
   4  10   3      15301.39      15054.86       146.08 o                         
   5  10   3        413.43        360.32        17.27 o                         
   6  10   3      11005.62      10379.21       117.75 o                         
   7  10   3         22.35         29.68         9.58 o                         
   8  10   3       6844.00       6759.00        87.28 o                         
   9  10   3        112.69        124.02        12.19 o                         
  10  10   3       3514.07       3296.07        60.98 o                         
  11  10   3       1687.19       1643.50        40.45 o                         
  12  10   3       9583.74       9394.58       139.28 o                         
  13  10   3       1116.96       1147.99        34.00 o                         
  14  10   3       5191.03       5007.39        78.38 o                         
  15  10   3        322.75        337.02        29.31 o                         
  16  10   3       2700.36       2644.24        95.02 o                         
  17  10   3        574.57        472.50        47.64 o                         
 -17  11   3        391.76        325.03        22.31 o                         
 -16  11   3        148.25        134.72        19.24 o                         
 -15  11   3        436.89        397.67        22.44 o                         
 -14  11   3         58.44         37.96        15.41 o                         
 -13  11   3       1094.63       1011.20        33.23 o                         
 -12  11   3        237.46        204.27        16.02 o                         
 -11  11   3       1717.47       1674.24        35.80 o                         
 -10  11   3        746.94        692.25        23.92 o                         
  -9  11   3       2043.87       1845.75        30.44 o                         
  -8  11   3        620.15        553.00        23.85 o                         
  -7  11   3       1008.02        915.27        20.57 o                         
  -6  11   3         65.20         66.01         9.36 o                         
  -5  11   3       2669.44       2553.57        34.55 o                         
  -4  11   3        105.11        106.53         9.91 o                         
  -3  11   3       3798.11       3698.97        44.49 o                         
  -2  11   3         63.62         50.05         8.56 o                         
  -1  11   3       2087.99       1987.68        28.93 o                         
   0  11   3        265.16        251.57        16.27 o                         
   1  11   3        858.19        840.61        19.90 o                         
   2  11   3        762.30        785.37        19.83 o                         
   3  11   3       3012.21       3003.67        40.66 o                         
   4  11   3        183.50        188.67        11.22 o                         
   5  11   3       2073.82       1925.92        31.51 o                         
   6  11   3         55.89         61.09        11.27 o                         
   7  11   3        590.42        546.82        20.24 o                         
   8  11   3        199.56        209.02        15.47 o                         
   9  11   3       1002.58        863.21        28.96 o                         
  10  11   3        841.16        745.41        28.81 o                         
  11  11   3       2106.28       1983.37        42.82 o                         
  12  11   3        188.81        188.50        23.76 o                         
  13  11   3        996.48        925.75        39.03 o                         
  14  11   3         42.04         45.21        19.15 o                         
  15  11   3        123.75        114.28        25.84 o                         
  16  11   3        334.18        368.62        54.03 o                         
 -16  12   3       3992.10       3864.58       102.13 o                         
 -15  12   3        716.42        684.09        33.78 o                         
 -14  12   3       7477.30       7413.84       118.61 o                         
 -13  12   3       1923.29       1942.46        48.97 o                         
 -12  12   3       7164.28       7239.02        97.64 o                         
 -11  12   3       2538.48       2434.81        45.31 o                         
 -10  12   3       4342.05       4414.47        65.89 o                         
  -9  12   3        793.00        836.91        24.38 o                         
  -8  12   3       7634.44       7630.94        86.41 o                         
  -7  12   3        127.42        140.71        12.19 o                         
  -6  12   3      16377.46      16371.72       161.18 o                         
  -5  12   3        638.51        582.46        20.88 o                         
  -4  12   3      11332.84      11604.14       117.69 o                         
  -3  12   3       1884.32       1846.01        31.85 o                         
  -2  12   3       6451.59       6461.10        74.94 o                         
  -1  12   3        113.86        108.27        11.47 o                         
   0  12   3       6811.21       6914.06        79.32 o                         
   1  12   3        484.64        471.74        17.09 o                         
   2  12   3      17086.05      17151.22       177.40 o                         
   3  12   3         37.45         55.50        10.52 o                         
   4  12   3      17301.79      17286.37       178.60 o                         
   5  12   3         18.26         41.75        10.93 o                         
   6  12   3      11274.98      11050.26       126.07 o                         
   7  12   3         70.02         82.58        14.14 o                         
   8  12   3       5762.12       5744.96        92.16 o                         
   9  12   3        782.59        790.33        30.17 o                         
  10  12   3       6842.30       6623.43       104.08 o                         
  11  12   3        286.23        260.87        25.98 o                         
  12  12   3       7343.24       7112.90       122.01 o                         
  13  12   3        458.66        400.94        27.83 o                         
  14  12   3       5501.96       5368.37        95.29 o                         
  15  12   3         61.02         86.72        33.08 o                         
 -14  13   3         15.39         21.66        19.37 o                         
 -13  13   3       2493.88       2548.48        59.04 o                         
 -12  13   3        492.96        435.17        23.90 o                         
 -11  13   3       1387.12       1415.42        39.72 o                         
 -10  13   3        145.13        129.19        16.48 o                         
  -9  13   3       1006.14        991.86        34.83 o                         
  -8  13   3         18.66         11.43        13.86 o                         
  -7  13   3       1908.94       1945.22        39.36 o                         
  -6  13   3         40.35         24.30        12.89 o                         
  -5  13   3       4746.72       4931.22        66.36 o                         
  -4  13   3        148.69        128.15        14.37 o                         
  -3  13   3       1638.41       1657.98        33.84 o                         
  -2  13   3         34.27         35.29        12.61 o                         
  -1  13   3       1727.22       1802.46        35.10 o                         
   0  13   3          1.54          3.52        12.11 o                         
   1  13   3       4295.58       4446.51        61.20 o                         
   2  13   3         98.49         88.52        13.47 o                         
   3  13   3       5171.36       5148.69        68.16 o                         
   4  13   3        109.84        100.48        13.76 o                         
   5  13   3       2223.58       2238.01        41.53 o                         
   6  13   3         35.34         43.01        13.54 o                         
   7  13   3       1684.07       1669.65        43.62 o                         
   8  13   3        388.33        393.96        25.73 o                         
   9  13   3       2485.45       2428.18        58.21 o                         
  10  13   3         78.94         66.86        19.03 o                         
  11  13   3       2123.33       1929.78        71.76 o                         
  12  13   3         13.88          1.93        16.53 o                         
  13  13   3        758.81        649.02        38.24 o                         
 -12  14   3       1391.93       1380.43        47.25 o                         
 -11  14   3        322.75        270.37        25.60 o                         
 -10  14   3       2502.48       2443.35        51.92 o                         
  -9  14   3        288.26        232.07        22.63 o                         
  -8  14   3       3556.72       3594.30        63.87 o                         
  -7  14   3        923.22        856.37        30.17 o                         
  -6  14   3       2878.44       2779.59        50.36 o                         
  -5  14   3        468.62        451.74        20.95 o                         
  -4  14   3       2653.69       2609.11        45.62 o                         
  -3  14   3        125.47        126.73        16.02 o                         
  -2  14   3       2735.72       2722.89        46.51 o                         
  -1  14   3         96.93        112.58        15.85 o                         
   0  14   3       5749.74       5653.90        75.30 o                         
   1  14   3         96.05        112.91        15.66 o                         
   2  14   3       3768.20       3812.77        56.98 o                         
   3  14   3         34.35         39.26        14.45 o                         
   4  14   3       3080.43       2947.71        51.49 o                         
   5  14   3        637.53        626.66        38.99 o                         
   6  14   3       4586.34       4550.72        68.68 o                         
   7  14   3        357.73        347.05        33.18 o                         
   8  14   3       4248.59       4202.48        86.37 o                         
   9  14   3          4.85         -2.17        19.12 o                         
  10  14   3       1630.15       1601.96        50.25 o                         
  11  14   3         84.96         51.89        21.46 o                         
 -10  15   3        470.10        440.26        27.58 o                         
  -9  15   3       5914.94       6153.61       104.87 o                         
  -8  15   3        958.79        973.83        40.19 o                         
  -7  15   3       5249.58       5221.12        78.90 o                         
  -6  15   3        895.19        890.67        32.99 o                         
  -5  15   3       2903.19       3032.90        52.31 o                         
  -4  15   3         39.03         50.22        16.74 o                         
  -3  15   3       7604.24       7961.19       100.94 o                         
  -2  15   3          3.76         19.43        15.93 o                         
  -1  15   3      11134.71      11805.85       139.27 o                         
   0  15   3        459.66        429.50        22.28 o                         
   1  15   3       5656.91       5767.54        78.74 o                         
   2  15   3        138.30        157.62        18.16 o                         
   3  15   3       3254.74       3268.20        53.92 o                         
   4  15   3         34.40         48.23        17.37 o                         
   5  15   3       3749.87       3757.01        62.60 o                         
   6  15   3        327.13        341.27        24.45 o                         
   7  15   3       6602.12       6699.91       109.24 o                         
   8  15   3         62.38         62.69        23.60 o                         
   9  15   3       4449.16       4432.44        91.76 o                         
  -6  16   3         80.16         45.74        20.72 o                         
  -5  16   3         14.88         -5.96        19.72 o                         
  -4  16   3          2.20          2.20        18.20 o                         
  -3  16   3          0.27         -9.49        18.06 o                         
  -2  16   3        114.78        149.97        20.70 o                         
  -1  16   3          1.50        -16.91        17.61 o                         
   0  16   3        662.10        715.11        28.56 o                         
   1  16   3        167.32        117.94        20.05 o                         
   2  16   3         19.94         34.92        18.68 o                         
   3  16   3          1.93         -5.58        18.98 o                         
   4  16   3         47.17         63.73        20.38 o                         
   5  16   3         62.75         46.72        21.98 o                         
 -22   0   4       6759.53       6839.70       170.55 o                         
 -21   0   4        984.53        955.33        42.73 o                         
 -20   0   4       7343.06       7709.30       110.96 o                         
 -19   0   4       2919.22       2912.33        53.70 o                         
 -18   0   4      13803.36      14125.88       202.13 o                         
 -17   0   4       2802.90       2704.36        54.51 o                         
 -16   0   4      19171.59      19595.49       300.52 o                         
 -15   0   4       5044.43       5075.76        90.80 o                         
 -14   0   4      13058.21      13229.17       183.52 o                         
 -13   0   4      17179.13      17329.43       235.31 o                         
 -12   0   4      13708.51      13987.98       215.17 o                         
 -11   0   4       9450.92       9568.00       150.24 o                         
 -10   0   4      28971.38      28409.58       375.02 o                         
  -9   0   4      28574.47      28257.29       340.19 o                         
  -8   0   4      32756.98      32922.79       394.38 o                         
  -7   0   4       4769.03       4434.19        58.51 o                         
  -6   0   4      24547.50      24046.04       266.28 o                         
  -5   0   4       3358.54       3133.40        38.04 o                         
  -4   0   4      44477.98      47227.36       459.87 o                         
  -3   0   4      39095.32      39890.51       500.61 o                         
  -2   0   4      42796.29      45860.13       474.42 o                         
  -1   0   4     103397.05     107584.69      2046.60 o                         
   0   0   4      14100.32      13839.39       143.71 o                         
   1   0   4      35173.34      35947.99       372.30 o                         
   2   0   4       2270.75       2435.40        29.77 o                         
   3   0   4      10925.23      11050.94       164.45 o                         
   4   0   4       5333.48       5055.93        63.86 o                         
   5   0   4      38787.12      37741.30       493.33 o                         
   6   0   4       5394.66       4959.48        70.57 o                         
   7   0   4      31305.46      30666.12       498.22 o                         
   8   0   4      17091.04      16884.61       205.22 o                         
   9   0   4      10165.06       9958.99       128.34 o                         
  10   0   4       8019.31       7897.75       125.44 o                         
  11   0   4      17646.43      17502.87       264.66 o                         
  12   0   4       2052.31       1974.00        42.31 o                         
  13   0   4      18854.32      19368.47       348.26 o                         
  14   0   4        889.60        884.95        25.06 o                         
  15   0   4      11192.86      11458.67       195.71 o                         
  16   0   4       1865.54       1826.12        44.01 o                         
  17   0   4       5444.56       5533.93        97.67 o                         
  18   0   4        227.73        223.60        20.69 o                         
  19   0   4       4819.96       5349.13       118.48 o                         
  20   0   4         30.52         11.59        19.55 o                         
  21   0   4       5388.33       5726.02       135.89 o                         
 -22   1   4          8.35         15.90        14.16 o                         
 -21   1   4        169.42        158.11        14.63 o                         
 -20   1   4        236.63        217.40        13.82 o                         
 -19   1   4        897.67        894.95        24.19 o                         
 -18   1   4       1206.45       1154.03        26.42 o                         
 -17   1   4       2396.96       2436.70        33.16 o                         
 -16   1   4       2536.63       2448.42        34.26 o                         
 -15   1   4       6368.92       6429.22        65.82 o                         
 -14   1   4         27.10         50.79         7.95 o                         
 -13   1   4       1854.47       1839.00        24.49 o                         
 -12   1   4       1444.05       1423.94        20.11 o                         
 -11   1   4       3084.37       3131.11        39.71 o                         
 -10   1   4       9069.44       8766.50        90.76 o                         
  -9   1   4       8085.98       7886.44        74.53 o                         
  -8   1   4       4050.58       4078.86        37.07 o                         
  -7   1   4       8196.32       8385.52        77.05 o                         
  -6   1   4       1685.04       1748.64        18.80 o                         
  -5   1   4       6420.59       6860.66        54.56 o                         
  -4   1   4       5815.78       6007.44        48.89 o                         
  -3   1   4       1150.80       1198.68        11.87 o                         
  -2   1   4      26378.32      27831.01       196.57 o                         
  -1   1   4       5824.43       5744.23        56.38 o                         
   0   1   4       8309.76       8545.33        71.25 o                         
   1   1   4       6613.33       6418.23        50.11 o                         
   2   1   4        909.34        909.53        10.45 o                         
   3   1   4         71.04         74.47         3.32 o                         
   4   1   4       8177.79       8081.04        87.78 o                         
   5   1   4        997.88        916.23        12.37 o                         
   6   1   4      15987.93      15740.77       140.56 o                         
   7   1   4       3636.84       3605.09        32.87 o                         
   8   1   4      10295.03      10019.33       102.48 o                         
   9   1   4       2941.93       2763.72        28.24 o                         
  10   1   4       3779.69       3787.24        54.60 o                         
  11   1   4        204.62        224.25         9.36 o                         
  12   1   4       3502.60       3440.45        44.05 o                         
  13   1   4         50.89         61.66         7.95 o                         
  14   1   4       7212.89       7220.07        97.49 o                         
  15   1   4        389.95        363.18        17.87 o                         
  16   1   4       2627.33       2639.69        42.80 o                         
  17   1   4        411.93        394.63        18.55 o                         
  18   1   4        777.59        702.41        24.04 o                         
  19   1   4        106.71        114.46        15.71 o                         
  20   1   4        674.48        630.96        25.03 o                         
  21   1   4          4.41          2.20        16.52 o                         
 -22   2   4       3333.40       3351.38        49.71 o                         
 -21   2   4       1414.35       1457.53        31.84 o                         
 -20   2   4       6486.66       6792.28        78.21 o                         
 -19   2   4        293.21        308.44        15.70 o                         
 -18   2   4       3206.96       3240.07        41.05 o                         
 -17   2   4        415.79        375.49        13.83 o                         
 -16   2   4       2284.44       2299.69        30.96 o                         
 -15   2   4       5755.47       5560.14        60.86 o                         
 -14   2   4      13115.10      13343.97       125.15 o                         
 -13   2   4       8572.37       8397.14        85.23 o                         
 -12   2   4      15197.34      15398.20       148.06 o                         
 -11   2   4       3434.73       3248.57        35.30 o                         
 -10   2   4      21265.08      21137.81       181.53 o                         
  -9   2   4       5530.36       5461.90        46.94 o                         
  -8   2   4       6159.98       6390.82        55.86 o                         
  -7   2   4      22009.68      21927.23       160.02 o                         
  -6   2   4      21091.32      21888.12       166.08 o                         
  -5   2   4      19006.05      19422.03       138.60 o                         
  -4   2   4      25294.95      25597.43       186.99 o                         
  -3   2   4       9098.14       9286.03        69.43 o                         
  -2   2   4       6173.90       6240.87        44.65 o                         
  -1   2   4       6214.82       6539.16        48.70 o                         
   0   2   4       5462.89       5295.43        43.07 o                         
   1   2   4      26702.56      26541.72       187.82 o                         
   2   2   4       5093.08       5206.33        38.84 o                         
   3   2   4      24881.78      24873.90       187.45 o                         
   4   2   4       5556.35       5024.23        42.03 o                         
   5   2   4      26947.04      26732.45       217.32 o                         
   6   2   4       4681.76       4401.83        40.87 o                         
   7   2   4      10328.54      10078.97        88.39 o                         
   8   2   4       2045.65       2055.49        21.14 o                         
   9   2   4      23767.12      23349.14       199.46 o                         
  10   2   4       1490.51       1466.68        18.92 o                         
  11   2   4      19533.27      19466.49       194.97 o                         
  12   2   4        764.50        778.96        17.10 o                         
  13   2   4       8971.04       9198.52        98.05 o                         
  14   2   4       1242.78       1262.49        24.87 o                         
  15   2   4       4700.56       4834.14        65.55 o                         
  16   2   4        298.03        247.85        14.88 o                         
  17   2   4       6280.73       6517.02        86.00 o                         
  18   2   4          2.28         15.74        12.84 o                         
  19   2   4       4740.66       5111.74        73.41 o                         
  20   2   4        124.13        149.06        17.72 o                         
  21   2   4       2613.29       2754.26        52.48 o                         
 -22   3   4        565.20        551.19        24.36 o                         
 -21   3   4       7858.28       7865.21        93.87 o                         
 -20   3   4        422.89        391.11        18.78 o                         
 -19   3   4       6729.63       6936.43        74.13 o                         
 -18   3   4       3935.79       3921.26        47.17 o                         
 -17   3   4       9054.72       9161.97        91.57 o                         
 -16   3   4       6118.92       6150.23        66.38 o                         
 -15   3   4      13028.60      12963.08       122.80 o                         
 -14   3   4       7834.50       7792.12        81.70 o                         
 -13   3   4      19615.06      19629.47       188.60 o                         
 -12   3   4       5918.83       5998.58        63.69 o                         
 -11   3   4      15164.63      14870.71       151.26 o                         
 -10   3   4       8696.39       8744.34        82.74 o                         
  -9   3   4      11065.25      10663.52        81.32 o                         
  -8   3   4      14538.72      14674.88       110.06 o                         
  -7   3   4      25964.54      26290.92       181.88 o                         
  -6   3   4      35425.09      35932.73       254.65 o                         
  -5   3   4      29776.35      30470.66       229.96 o                         
  -4   3   4      42321.92      43486.18       367.92 o                         
  -3   3   4      17916.37      17969.14       132.22 o                         
  -2   3   4      11450.40      11329.70        99.35 o                         
  -1   3   4      11876.21      11718.79        93.08 o                         
   0   3   4      13888.12      13803.12       117.67 o                         
   1   3   4       8918.79       8767.81        70.18 o                         
   2   3   4      53447.43      54836.60       413.01 o                         
   3   3   4      11023.84      10203.73        76.48 o                         
   4   3   4      32738.67      32797.39       239.35 o                         
   5   3   4       8285.69       7945.02        60.61 o                         
   6   3   4      11304.19      10834.05        84.48 o                         
   7   3   4       6828.83       6716.70        56.04 o                         
   8   3   4      19086.77      18864.97       155.50 o                         
   9   3   4       3047.59       3110.53        32.98 o                         
  10   3   4      19503.18      19460.27       161.22 o                         
  11   3   4       2198.22       2167.04        24.79 o                         
  12   3   4      15240.57      15316.59       156.14 o                         
  13   3   4       3526.07       3531.60        54.25 o                         
  14   3   4       8802.80       8965.17       102.88 o                         
  15   3   4        780.12        709.51        22.29 o                         
  16   3   4      10283.64      10575.19       129.25 o                         
  17   3   4        153.26        149.66        14.22 o                         
  18   3   4       7216.51       7292.01        95.90 o                         
  19   3   4         64.72         90.71        15.74 o                         
  20   3   4       3669.47       3695.95        60.90 o                         
  21   3   4        163.17        168.89        19.14 o                         
 -22   4   4          0.66         15.68        17.96 o                         
 -21   4   4         88.73         58.63        16.42 o                         
 -20   4   4         74.27         64.51        15.58 o                         
 -19   4   4        175.68        108.11        14.56 o                         
 -18   4   4        394.06        384.29        19.17 o                         
 -17   4   4        114.96        106.14        11.57 o                         
 -16   4   4         87.18         89.27        10.46 o                         
 -15   4   4          0.42         11.12         8.35 o                         
 -14   4   4         10.10         17.06         7.83 o                         
 -13   4   4        141.78        136.29         9.07 o                         
 -12   4   4         15.07         31.36         6.64 o                         
 -11   4   4        193.49        191.04         7.63 o                         
 -10   4   4         65.84        123.09         9.88 o                         
  -9   4   4       1674.70       1772.95        17.79 o                         
  -8   4   4        775.82        834.78        13.61 o                         
  -7   4   4         14.11         24.51         3.20 o                         
  -6   4   4        495.57        483.36         8.83 o                         
  -5   4   4        933.83        961.58        11.39 o                         
  -4   4   4         69.12         82.98         6.83 o                         
  -3   4   4         25.42         49.33         5.03 o                         
  -2   4   4       1496.02       1588.24        18.39 o                         
  -1   4   4        469.50        458.12         7.03 o                         
   0   4   4        390.69        488.10         7.02 o                         
   1   4   4       6306.41       6466.08        55.14 o                         
   2   4   4        568.11        661.91         8.98 o                         
   3   4   4        363.96        396.31        13.05 o                         
   4   4   4        732.52        800.26        11.00 o                         
   5   4   4        406.95        487.25         7.56 o                         
   6   4   4        872.16        929.98        11.10 o                         
   7   4   4        544.76        594.57        10.79 o                         
   8   4   4        187.65        170.10         5.67 o                         
   9   4   4        223.38        211.93         9.89 o                         
  10   4   4        530.34        513.47        11.24 o                         
  11   4   4          7.30         25.69         4.83 o                         
  12   4   4       1258.29       1227.72        19.44 o                         
  13   4   4         10.92         33.98         7.99 o                         
  14   4   4         19.75         23.37         8.98 o                         
  15   4   4         30.94         40.75        10.45 o                         
  16   4   4         25.87         30.90        11.35 o                         
  17   4   4          6.22         21.76        12.46 o                         
  18   4   4          1.90          2.43        12.96 o                         
  19   4   4        221.09        193.04        17.22 o                         
  20   4   4         16.66          6.87        15.19 o                         
 -21   5   4       4112.07       4227.06        65.24 o                         
 -20   5   4        518.78        429.92        21.45 o                         
 -19   5   4       7069.22       7119.53        86.63 o                         
 -18   5   4       2375.11       2327.53        39.84 o                         
 -17   5   4      10313.89      10303.24       114.58 o                         
 -16   5   4       3295.51       3226.47        45.82 o                         
 -15   5   4      11385.25      11220.75       121.22 o                         
 -14   5   4       4236.61       4102.59        48.83 o                         
 -13   5   4       7609.53       7670.38        76.95 o                         
 -12   5   4       3684.02       3814.79        42.73 o                         
 -11   5   4      14014.41      14317.88       127.17 o                         
 -10   5   4       9638.77       9891.76        89.68 o                         
  -9   5   4      16431.80      17170.95       133.54 o                         
  -8   5   4      14113.28      13893.74       108.50 o                         
  -7   5   4      17067.21      17160.65       134.39 o                         
  -6   5   4      18423.52      18412.99       136.86 o                         
  -5   5   4      18338.12      18251.95       161.44 o                         
  -4   5   4      19601.62      19902.92       163.32 o                         
  -3   5   4      32397.60      33038.91       268.07 o                         
  -2   5   4      13292.24      12804.50       116.02 o                         
  -1   5   4      14569.51      14098.19       127.25 o                         
   0   5   4      23313.55      22684.59       185.07 o                         
   1   5   4       5654.43       5407.79        49.00 o                         
   2   5   4      21704.20      22094.94       173.99 o                         
   3   5   4      17289.71      17404.34       133.15 o                         
   4   5   4      26862.82      26293.66       193.19 o                         
   5   5   4       8562.87       8600.80        68.31 o                         
   6   5   4      17823.55      17726.82       132.13 o                         
   7   5   4       2400.63       2387.06        27.98 o                         
   8   5   4      13371.13      13195.95       107.11 o                         
   9   5   4        194.22        223.32         7.67 o                         
  10   5   4      13063.35      13197.78       122.65 o                         
  11   5   4       4110.52       4070.05        42.34 o                         
  12   5   4      13391.15      13399.18       120.13 o                         
  13   5   4       1281.37       1263.14        23.36 o                         
  14   5   4      12365.55      12639.51       133.51 o                         
  15   5   4        305.33        249.51        16.47 o                         
  16   5   4       7961.54       8262.62       115.57 o                         
  17   5   4        107.30         92.27        17.54 o                         
  18   5   4       7001.59       7238.38       100.85 o                         
  19   5   4          2.17          4.69        17.33 o                         
  20   5   4       4005.19       4097.86        64.64 o                         
 -21   6   4       1509.49       1339.98        37.87 o                         
 -20   6   4       4552.13       4365.08        65.85 o                         
 -19   6   4       1068.70        908.07        28.04 o                         
 -18   6   4       5337.82       5333.68        69.02 o                         
 -17   6   4       1391.47       1368.66        34.39 o                         
 -16   6   4       4301.37       4074.66        54.59 o                         
 -15   6   4       2311.51       2292.41        36.66 o                         
 -14   6   4       5036.60       5024.30        58.50 o                         
 -13   6   4       5042.90       4946.86        57.45 o                         
 -12   6   4      11030.71      11103.42       112.24 o                         
 -11   6   4       7500.42       7432.57        74.00 o                         
 -10   6   4      13962.76      13995.82       136.56 o                         
  -9   6   4       6362.14       6247.18        59.17 o                         
  -8   6   4      10245.86      10063.00        87.10 o                         
  -7   6   4      11627.53      12058.58       102.66 o                         
  -6   6   4       7982.90       7780.37        65.35 o                         
  -5   6   4      11046.50      10971.03        96.52 o                         
  -4   6   4       7325.59       7224.23        65.11 o                         
  -3   6   4       6375.72       6039.15        53.03 o                         
  -2   6   4       2120.77       1993.10        27.34 o                         
  -1   6   4      15482.58      16141.92       145.63 o                         
   0   6   4       3368.16       3115.33        29.40 o                         
   1   6   4      15600.63      15237.22       121.77 o                         
   2   6   4       3164.72       3074.06        29.10 o                         
   3   6   4      10421.48      10288.75        83.94 o                         
   4   6   4      11364.31      11088.04        86.97 o                         
   5   6   4       7618.99       7459.98        58.35 o                         
   6   6   4       1475.79       1430.30        22.42 o                         
   7   6   4      15132.55      14957.70       112.90 o                         
   8   6   4        796.83        795.39        12.82 o                         
   9   6   4      14921.79      14669.33       124.25 o                         
  10   6   4       2321.83       2263.66        27.65 o                         
  11   6   4       8205.67       8139.67        80.13 o                         
  12   6   4       2657.35       2591.38        31.59 o                         
  13   6   4       6106.15       6106.02        67.36 o                         
  14   6   4        278.93        256.06        13.45 o                         
  15   6   4       4251.62       4336.09        57.19 o                         
  16   6   4         20.00         34.38        13.81 o                         
  17   6   4       3885.95       3917.20        59.35 o                         
  18   6   4        392.92        408.85        21.92 o                         
  19   6   4       3421.33       3438.00        57.66 o                         
  20   6   4         80.56         90.77        20.35 o                         
 -20   7   4        214.22        166.05        18.42 o                         
 -19   7   4        326.42        318.42        19.77 o                         
 -18   7   4        451.99        435.93        20.25 o                         
 -17   7   4       1377.23       1361.72        31.19 o                         
 -16   7   4         21.74         12.30        10.85 o                         
 -15   7   4       2572.44       2510.80        37.56 o                         
 -14   7   4         88.43         71.17        10.60 o                         
 -13   7   4        220.94        258.60        16.21 o                         
 -12   7   4       1297.71       1270.50        23.25 o                         
 -11   7   4        963.30        952.84        27.80 o                         
 -10   7   4       3138.38       3013.71        37.19 o                         
  -9   7   4       3885.52       3887.84        52.94 o                         
  -8   7   4       1375.81       1251.51        20.80 o                         
  -7   7   4       2808.84       2791.68        27.81 o                         
  -6   7   4       2716.27       2698.72        28.74 o                         
  -5   7   4       1237.56       1327.09        17.06 o                         
  -4   7   4        752.54        731.72        12.69 o                         
  -3   7   4        213.62        210.19         7.95 o                         
  -2   7   4        455.23        413.21        10.64 o                         
  -1   7   4       1525.29       1429.83        19.69 o                         
   0   7   4       1410.90       1337.97        17.75 o                         
   1   7   4        586.49        588.06         9.81 o                         
   2   7   4        566.15        603.84        12.63 o                         
   3   7   4       1351.59       1262.14        15.17 o                         
   4   7   4       2041.57       1935.58        22.48 o                         
   5   7   4        202.76        191.47         8.58 o                         
   6   7   4       1452.09       1521.78        20.71 o                         
   7   7   4        114.23        128.04         5.84 o                         
   8   7   4       4852.97       4890.54        55.06 o                         
   9   7   4         34.61         26.29         4.99 o                         
  10   7   4       2168.45       2210.99        27.97 o                         
  11   7   4         80.45         77.66         8.57 o                         
  12   7   4       2386.92       2247.73        28.46 o                         
  13   7   4        110.72        102.15         9.99 o                         
  14   7   4       1834.26       1791.11        31.09 o                         
  15   7   4          4.84         14.86        12.12 o                         
  16   7   4        791.14        778.15        27.91 o                         
  17   7   4        267.87        234.55        21.83 o                         
  18   7   4        559.26        601.92        28.83 o                         
  19   7   4         12.19         17.58        21.19 o                         
 -20   8   4       3606.07       3550.05        72.71 o                         
 -19   8   4       1286.21       1178.45        40.67 o                         
 -18   8   4       6607.40       6506.88       114.91 o                         
 -17   8   4       1931.07       1943.38        41.98 o                         
 -16   8   4       8589.29       8363.71       102.91 o                         
 -15   8   4       1342.05       1278.00        55.50 o                         
 -14   8   4       9935.86       9992.42       117.15 o                         
 -13   8   4       4884.54       4815.10        63.53 o                         
 -12   8   4       9011.31       9102.83        99.60 o                         
 -11   8   4      12498.33      12439.19       130.86 o                         
 -10   8   4       7750.17       7842.01        86.15 o                         
  -9   8   4      10791.63      10708.53       101.91 o                         
  -8   8   4      17131.98      17225.28       145.24 o                         
  -7   8   4       5147.35       5306.67        56.16 o                         
  -6   8   4      16712.01      16855.75       161.60 o                         
  -5   8   4       7439.21       7259.10        79.39 o                         
  -4   8   4       6163.10       6048.74        68.61 o                         
  -3   8   4      19973.30      19896.24       189.01 o                         
  -2   8   4       9564.16       9557.57        99.99 o                         
  -1   8   4      18045.24      18098.62       172.31 o                         
   0   8   4      19315.46      18677.83       177.55 o                         
   1   8   4      21049.14      20947.81       198.16 o                         
   2   8   4       8667.64       8785.77        87.35 o                         
   3   8   4      10979.21      10950.96       107.19 o                         
   4   8   4        819.28        779.37        14.30 o                         
   5   8   4      15259.33      14822.47       142.82 o                         
   6   8   4       3345.70       3253.90        34.88 o                         
   7   8   4      21374.20      21411.72       193.82 o                         
   8   8   4       7398.93       7084.88        73.26 o                         
   9   8   4      16696.50      16324.29       150.70 o                         
  10   8   4       2743.93       2671.49        32.78 o                         
  11   8   4      10077.86       9915.83       120.25 o                         
  12   8   4        386.90        368.12        14.54 o                         
  13   8   4       8942.76       8945.86        94.12 o                         
  14   8   4        348.20        291.02        17.07 o                         
  15   8   4      10081.87      10560.24       124.41 o                         
  16   8   4        355.61        300.52        22.87 o                         
  17   8   4       5728.68       5898.55       216.33 o                         
  18   8   4        279.76        254.30        30.22 o                         
 -19   9   4        595.56        552.34        31.95 o                         
 -18   9   4        780.20        764.13        34.35 o                         
 -17   9   4       2198.50       2108.01        47.74 o                         
 -16   9   4        699.86        665.26        25.91 o                         
 -15   9   4       3650.34       3597.00        62.63 o                         
 -14   9   4        325.06        324.73        19.28 o                         
 -13   9   4       1545.37       1516.38        36.41 o                         
 -12   9   4       1360.59       1276.42        29.59 o                         
 -11   9   4        763.85        753.73        23.03 o                         
 -10   9   4       3370.26       3434.81        51.32 o                         
  -9   9   4       3412.36       3402.64        40.98 o                         
  -8   9   4       1070.14       1034.58        19.21 o                         
  -7   9   4       3005.11       3011.93        36.98 o                         
  -6   9   4        795.76        808.02        17.03 o                         
  -5   9   4        474.91        439.50        13.33 o                         
  -4   9   4       2796.99       2760.39        34.13 o                         
  -3   9   4        731.55        712.98        15.56 o                         
  -2   9   4       7862.15       8044.86        81.96 o                         
  -1   9   4       3554.80       3497.93        40.60 o                         
   0   9   4       2392.33       2404.11        30.58 o                         
   1   9   4       2670.67       2559.69        31.90 o                         
   2   9   4        550.28        492.88        13.07 o                         
   3   9   4        252.66        232.75        10.23 o                         
   4   9   4       3664.98       3623.24        44.53 o                         
   5   9   4        352.79        332.64        12.39 o                         
   6   9   4       4707.90       4585.72        53.46 o                         
   7   9   4       3604.43       3627.94        42.57 o                         
   8   9   4       1295.75       1226.63        25.03 o                         
   9   9   4       1617.32       1477.72        28.08 o                         
  10   9   4        579.87        542.81        17.37 o                         
  11   9   4         27.03         24.62        10.79 o                         
  12   9   4       2002.40       1971.72        33.52 o                         
  13   9   4          8.54          4.01        13.42 o                         
  14   9   4       2278.10       2292.40        65.42 o                         
  15   9   4        461.57        504.64        31.03 o                         
  16   9   4        951.75        813.81        53.09 o                         
  17   9   4         89.60         67.88        35.96 o                         
  18   9   4        237.49        156.32        41.86 o                         
 -18  10   4       1842.11       1699.46        77.06 o                         
 -17  10   4        421.82        390.44        24.64 o                         
 -16  10   4       1011.87        981.62        34.08 o                         
 -15  10   4       1857.40       1777.92        43.30 o                         
 -14  10   4       3575.62       3549.09        74.17 o                         
 -13  10   4       1843.18       1814.38        41.50 o                         
 -12  10   4       6548.10       6425.51        86.50 o                         
 -11  10   4       1529.63       1487.57        32.59 o                         
 -10  10   4       4188.44       4163.34        60.38 o                         
  -9  10   4       2117.96       2019.77        29.82 o                         
  -8  10   4       2059.48       2031.63        31.92 o                         
  -7  10   4       4166.31       4131.66        48.28 o                         
  -6  10   4       3753.39       3831.78        45.44 o                         
  -5  10   4       6083.89       5981.54        79.04 o                         
  -4  10   4       8030.92       8098.07        83.70 o                         
  -3  10   4       2272.49       2206.62        34.55 o                         
  -2  10   4       4406.57       4517.93        53.43 o                         
  -1  10   4       2682.28       2661.14        41.30 o                         
   0  10   4       1740.81       1736.66        36.42 o                         
   1  10   4       5769.57       5849.41        62.80 o                         
   2  10   4        971.13        986.02        32.01 o                         
   3  10   4       7455.75       7497.76        77.82 o                         
   4  10   4       1476.55       1439.84        32.82 o                         
   5  10   4       5409.65       5334.41        75.52 o                         
   6  10   4       1447.27       1416.73        26.64 o                         
   7  10   4       3555.84       3506.49        51.07 o                         
   8  10   4         82.12         84.82        11.84 o                         
   9  10   4       5976.08       5783.35        89.91 o                         
  10  10   4         19.81         27.03        10.78 o                         
  11  10   4       5882.40       5638.03        83.38 o                         
  12  10   4        730.62        635.06        24.73 o                         
  13  10   4       2497.09       2475.20        50.73 o                         
  14  10   4        118.64        113.31        23.04 o                         
  15  10   4       1441.28       1558.96        69.18 o                         
  16  10   4         87.89         71.57        35.17 o                         
  17  10   4       1961.04       2123.99        91.22 o                         
 -17  11   4       3193.19       3023.73        65.44 o                         
 -16  11   4       1281.06       1232.34        41.28 o                         
 -15  11   4       4352.03       4449.94        75.95 o                         
 -14  11   4       3135.21       3083.61        59.07 o                         
 -13  11   4       7135.29       7194.90       105.48 o                         
 -12  11   4       2217.95       2049.82        41.05 o                         
 -11  11   4       9254.65       9568.32       121.12 o                         
 -10  11   4       1697.06       1719.69        32.48 o                         
  -9  11   4       4652.61       4566.78        57.22 o                         
  -8  11   4       7453.02       7524.83        84.55 o                         
  -7  11   4       4083.67       4160.02        49.82 o                         
  -6  11   4      10391.72      10532.71       107.42 o                         
  -5  11   4       6858.51       6882.34        74.11 o                         
  -4  11   4       5233.03       5340.00        59.91 o                         
  -3  11   4       7606.12       7665.64        80.98 o                         
  -2  11   4       4414.31       4526.63        52.31 o                         
  -1  11   4       3816.97       3827.18        45.92 o                         
   0  11   4       5010.81       5117.05        57.55 o                         
   1  11   4       1529.33       1453.09        31.11 o                         
   2  11   4      10327.62      10327.89       104.64 o                         
   3  11   4       6355.78       6173.88        72.56 o                         
   4  11   4       9910.03       9994.13       107.50 o                         
   5  11   4       5854.10       5579.62        68.85 o                         
   6  11   4       7748.25       7773.69        98.71 o                         
   7  11   4       1189.06       1139.99        32.93 o                         
   8  11   4       6417.98       6465.62       100.42 o                         
   9  11   4        382.90        344.07        20.58 o                         
  10  11   4       7728.10       7878.52       118.95 o                         
  11  11   4        311.98        311.47        20.00 o                         
  12  11   4       9477.09       9598.21       162.69 o                         
  13  11   4       1037.43       1053.91        52.82 o                         
  14  11   4       5070.77       4774.44       111.43 o                         
  15  11   4        292.89        252.84        42.50 o                         
 -15  12   4        361.84        367.14        24.73 o                         
 -14  12   4          8.27          8.08        17.58 o                         
 -13  12   4        171.16        190.23        20.54 o                         
 -12  12   4        103.60        136.32        17.30 o                         
 -11  12   4          7.49         18.50        14.53 o                         
 -10  12   4          1.80          9.20        12.38 o                         
  -9  12   4         22.56         18.89        12.31 o                         
  -8  12   4         82.21         57.28        11.85 o                         
  -7  12   4        269.66        272.57        14.44 o                         
  -6  12   4         49.55         35.28        10.60 o                         
  -5  12   4        541.50        520.43        16.97 o                         
  -4  12   4        443.52        438.64        15.83 o                         
  -3  12   4        102.88        107.89        11.02 o                         
  -2  12   4         43.80         37.86         9.74 o                         
  -1  12   4        134.25        134.19        12.19 o                         
   0  12   4        121.34         99.93        11.58 o                         
   1  12   4       1031.71       1007.38        24.12 o                         
   2  12   4        535.52        540.72        18.37 o                         
   3  12   4        202.18        252.41        14.00 o                         
   4  12   4        303.33        303.10        14.83 o                         
   5  12   4         11.20         23.33        11.03 o                         
   6  12   4         29.34         29.49        12.58 o                         
   7  12   4         52.01         66.21        15.52 o                         
   8  12   4         59.98         60.55        15.42 o                         
   9  12   4        116.38        102.16        16.79 o                         
  10  12   4        355.21        343.40        20.90 o                         
  11  12   4         15.52         27.96        13.76 o                         
  12  12   4        140.64        140.23        25.72 o                         
  13  12   4        136.86        125.57        26.03 o                         
  14  12   4          1.62          7.67        26.90 o                         
 -14  13   4       1180.81       1135.51        42.84 o                         
 -13  13   4       2953.04       2928.83        64.73 o                         
 -12  13   4       1542.43       1431.88        41.20 o                         
 -11  13   4       2204.33       2164.23        43.73 o                         
 -10  13   4       3115.12       3111.73        68.35 o                         
  -9  13   4       4202.17       4202.80        86.86 o                         
  -8  13   4       3919.88       3849.03        53.13 o                         
  -7  13   4       5340.77       5578.21        69.10 o                         
  -6  13   4       3953.74       3928.25        60.52 o                         
  -5  13   4       3815.14       3848.84        56.92 o                         
  -4  13   4       5157.64       5247.40        66.06 o                         
  -3  13   4       2733.03       2676.53        41.86 o                         
  -2  13   4       5436.08       5532.04        68.39 o                         
  -1  13   4       2927.28       3003.19        73.34 o                         
   0  13   4       8219.75       8608.83        97.54 o                         
   1  13   4       5380.00       5394.28        66.86 o                         
   2  13   4       5415.01       5486.35       104.27 o                         
   3  13   4       1854.43       1813.87        44.97 o                         
   4  13   4       5996.36       5893.14        75.69 o                         
   5  13   4        479.59        460.62        19.23 o                         
   6  13   4       7587.32       7535.42        99.35 o                         
   7  13   4        855.55        810.44        32.23 o                         
   8  13   4       4793.09       4619.68        80.69 o                         
   9  13   4        740.23        682.47        45.38 o                         
  10  13   4       3753.21       3667.69        69.34 o                         
  11  13   4        133.33        120.04        17.45 o                         
  12  13   4       2575.30       2383.95        53.00 o                         
  13  13   4         13.54         17.47        27.08 o                         
 -12  14   4       2080.55       2136.14        52.04 o                         
 -11  14   4       1739.53       1709.20        45.79 o                         
 -10  14   4       3380.93       3494.76        64.67 o                         
  -9  14   4       1445.23       1370.94        41.12 o                         
  -8  14   4       3324.13       3397.67        62.37 o                         
  -7  14   4       1351.76       1404.34        37.32 o                         
  -6  14   4       1688.64       1742.83        38.80 o                         
  -5  14   4       1703.13       1735.39        37.86 o                         
  -4  14   4        951.63       1004.20        31.28 o                         
  -3  14   4       3134.86       3308.15        52.77 o                         
  -2  14   4       1470.88       1437.78        34.78 o                         
  -1  14   4       2138.01       2210.11        41.97 o                         
   0  14   4       3007.88       2994.52        49.47 o                         
   1  14   4       1298.00       1408.43        34.26 o                         
   2  14   4       1882.00       1852.00        38.47 o                         
   3  14   4       2664.91       2774.16        47.35 o                         
   4  14   4       1176.45       1092.97        33.30 o                         
   5  14   4       2090.98       2121.13        43.12 o                         
   6  14   4        365.88        402.99        25.01 o                         
   7  14   4       4055.27       4261.73        87.27 o                         
   8  14   4        749.58        719.60        36.73 o                         
   9  14   4       2754.28       2683.40        65.69 o                         
  10  14   4        654.57        624.67        33.69 o                         
  11  14   4       1744.20       1668.74        49.39 o                         
 -10  15   4         46.37         25.65        29.76 o                         
  -9  15   4        423.44        313.22        26.01 o                         
  -8  15   4         72.73         60.63        22.66 o                         
  -7  15   4        575.67        523.61        26.46 o                         
  -6  15   4         75.11         42.47        18.57 o                         
  -5  15   4        736.34        657.98        26.24 o                         
  -4  15   4        155.95        124.45        18.40 o                         
  -3  15   4        294.94        256.21        20.44 o                         
  -2  15   4        380.76        330.91        21.28 o                         
  -1  15   4        370.10        326.12        21.29 o                         
   0  15   4        142.72        121.05        18.02 o                         
   1  15   4        261.87        211.92        19.48 o                         
   2  15   4        200.49        153.73        18.55 o                         
   3  15   4         86.84         57.32        18.23 o                         
   4  15   4        200.61        158.02        19.81 o                         
   5  15   4          9.77         13.48        20.30 o                         
   6  15   4        372.69        315.53        25.75 o                         
   7  15   4          4.64        -16.24        20.13 o                         
   8  15   4        391.07        310.95        28.85 o                         
  -6  16   4       1893.67       1893.50        48.39 o                         
  -5  16   4       1975.27       2069.28        49.58 o                         
  -4  16   4       1827.93       1925.99        45.36 o                         
  -3  16   4       4768.26       4943.66        73.73 o                         
  -2  16   4       3032.19       3070.88        55.83 o                         
  -1  16   4       4173.54       4284.32        67.07 o                         
   0  16   4       2113.69       2126.09        47.22 o                         
   1  16   4       3082.82       3189.17        57.04 o                         
   2  16   4       1258.42       1215.31        40.80 o                         
   3  16   4       3128.01       3231.42        60.67 o                         
   4  16   4        720.24        743.57        35.57 o                         
 -22   1   5       5418.00       5389.21        65.65 o                         
 -21   1   5         88.96         80.14        13.49 o                         
 -20   1   5       8262.48       8373.24        84.46 o                         
 -19   1   5        148.79        173.78        12.50 o                         
 -18   1   5      10756.48      10700.01       101.78 o                         
 -17   1   5       1436.37       1458.76        24.73 o                         
 -16   1   5      11215.02      11259.82       104.81 o                         
 -15   1   5        105.42        114.34         8.73 o                         
 -14   1   5      12654.19      13000.21       117.59 o                         
 -13   1   5       1622.44       1695.76        23.62 o                         
 -12   1   5      33487.20      33063.41       282.84 o                         
 -11   1   5       1492.21       1457.16        22.96 o                         
 -10   1   5      37617.97      38461.90       326.53 o                         
  -9   1   5        499.49        478.16         9.83 o                         
  -8   1   5      29351.10      28507.56       224.12 o                         
  -7   1   5        383.97        392.22         6.51 o                         
  -6   1   5      34178.84      34387.02       250.95 o                         
  -5   1   5       9739.35      10375.54        77.97 o                         
  -4   1   5      53897.75      56626.30       400.98 o                         
  -3   1   5       5969.92       6131.59        50.26 o                         
  -2   1   5      94695.56      97104.72       711.26 o                         
  -1   1   5      14391.06      14644.19       108.10 o                         
   0   1   5      43936.70      45435.83       332.20 o                         
   1   1   5       4572.60       4844.64        37.56 o                         
   2   1   5      33905.93      32703.97       238.10 o                         
   3   1   5       5625.57       5638.17        50.35 o                         
   4   1   5      10515.03       9981.38        86.85 o                         
   5   1   5       7887.70       7692.67        71.33 o                         
   6   1   5      16664.41      16052.74       144.20 o                         
   7   1   5      10294.52      10184.95        85.99 o                         
   8   1   5      20125.10      19498.65       167.04 o                         
   9   1   5       9806.37       9597.21        94.54 o                         
  10   1   5      11791.02      11657.30       120.02 o                         
  11   1   5       7945.17       8048.71        86.06 o                         
  12   1   5       8754.59       8652.48        92.45 o                         
  13   1   5       9112.25       9370.56       100.05 o                         
  14   1   5       4928.70       5010.92        59.27 o                         
  15   1   5       7532.13       7733.09        97.75 o                         
  16   1   5       5166.36       5226.22        71.42 o                         
  17   1   5       4275.29       4454.25        66.86 o                         
  18   1   5       3638.70       3901.36        59.94 o                         
  19   1   5       3628.20       3815.17        60.13 o                         
  20   1   5       2285.43       2383.54        47.29 o                         
  21   1   5       3333.92       3271.22        58.64 o                         
 -22   2   5        608.47        532.81        20.71 o                         
 -21   2   5       2117.79       2068.95        38.10 o                         
 -20   2   5        301.09        289.81        15.23 o                         
 -19   2   5       4719.98       4742.88        53.66 o                         
 -18   2   5          4.43         17.76        10.06 o                         
 -17   2   5      10921.93      10895.30       106.94 o                         
 -16   2   5          0.98          8.34         8.12 o                         
 -15   2   5      17160.21      17008.38       158.31 o                         
 -14   2   5        769.65        728.21        16.16 o                         
 -13   2   5       9582.39       9498.06        91.51 o                         
 -12   2   5       1150.45       1174.29        18.52 o                         
 -11   2   5      14158.11      14084.12       130.02 o                         
 -10   2   5       5294.92       5220.02        52.25 o                         
  -9   2   5      19035.84      19115.14       158.13 o                         
  -8   2   5        793.43        916.61        12.35 o                         
  -7   2   5      29421.95      30698.25       226.73 o                         
  -6   2   5        117.45        181.80         8.03 o                         
  -5   2   5      24986.07      25212.10       184.64 o                         
  -4   2   5        379.86        289.33         6.92 o                         
  -3   2   5      17394.20      17144.67       122.62 o                         
  -2   2   5       2992.43       3156.54        25.65 o                         
  -1   2   5      38571.56      39076.44       268.53 o                         
   0   2   5         60.69        103.32         5.04 o                         
   1   2   5      25078.98      24987.18       177.15 o                         
   2   2   5       7100.82       7243.21        54.82 o                         
   3   2   5       8623.92       7885.91        72.92 o                         
   4   2   5      21229.53      21856.94       172.03 o                         
   5   2   5      14866.43      14468.40       119.78 o                         
   6   2   5       7003.91       6957.35        60.20 o                         
   7   2   5      15257.75      15026.82       142.55 o                         
   8   2   5       3295.23       3296.26        32.87 o                         
   9   2   5       8464.00       8316.57        74.86 o                         
  10   2   5       2854.55       2826.56        37.86 o                         
  11   2   5       2337.94       2348.27        31.84 o                         
  12   2   5       5604.26       5584.83        63.37 o                         
  13   2   5       5908.39       5896.18        67.06 o                         
  14   2   5       3771.72       3840.91        48.46 o                         
  15   2   5       7856.37       7873.67        99.53 o                         
  16   2   5       1539.87       1501.21        32.23 o                         
  17   2   5       2493.89       2567.08        44.86 o                         
  18   2   5       1097.84       1073.57        31.23 o                         
  19   2   5        895.00        915.38        29.85 o                         
  20   2   5       1315.25       1334.47        37.48 o                         
  21   2   5        732.65        768.64        29.38 o                         
 -22   3   5       1254.49       1251.91        32.77 o                         
 -21   3   5         85.66         85.18        15.00 o                         
 -20   3   5       2779.25       2704.13        40.09 o                         
 -19   3   5        770.79        740.81        21.43 o                         
 -18   3   5        659.68        640.37        18.71 o                         
 -17   3   5         47.49         54.93         9.76 o                         
 -16   3   5       1582.83       1497.86        24.92 o                         
 -15   3   5         74.67         80.23         8.65 o                         
 -14   3   5       3084.04       3041.41        36.41 o                         
 -13   3   5        499.34        440.75        18.43 o                         
 -12   3   5       8291.72       8125.50        79.11 o                         
 -11   3   5          4.45         16.31         5.24 o                         
 -10   3   5       3734.77       3733.76        45.02 o                         
  -9   3   5         34.57         61.60         4.66 o                         
  -8   3   5        215.16        194.50         7.46 o                         
  -7   3   5       1739.56       1886.06        17.20 o                         
  -6   3   5       8668.90       9129.53        67.56 o                         
  -5   3   5        647.18        659.42         8.09 o                         
  -4   3   5       4349.38       4203.55        34.64 o                         
  -3   3   5        240.20        239.38         4.70 o                         
  -2   3   5       2565.63       2565.90        20.32 o                         
  -1   3   5         12.41         23.70         2.23 o                         
   0   3   5       4820.37       5139.68        38.83 o                         
   1   3   5        168.88        257.29         5.02 o                         
   2   3   5      10983.07      10300.69        77.43 o                         
   3   3   5       4938.08       5077.29        40.11 o                         
   4   3   5       4569.50       4468.01        36.92 o                         
   5   3   5         20.15         44.36         3.33 o                         
   6   3   5       2729.41       2714.97        33.13 o                         
   7   3   5        785.29        736.88        14.70 o                         
   8   3   5       1436.37       1404.36        17.06 o                         
   9   3   5       3054.14       3017.43        31.52 o                         
  10   3   5       1050.65       1065.12        16.94 o                         
  11   3   5        276.25        273.05        13.24 o                         
  12   3   5        625.42        659.39        17.08 o                         
  13   3   5        291.89        301.52        12.63 o                         
  14   3   5       1260.48       1211.93        30.03 o                         
  15   3   5        388.65        365.83        18.59 o                         
  16   3   5        224.52        259.87        26.03 o                         
  17   3   5        868.23        930.71        38.53 o                         
  18   3   5        425.05        494.51        21.52 o                         
  19   3   5        296.24        290.29        19.51 o                         
  20   3   5        447.56        462.22        23.42 o                         
 -22   4   5        638.68        577.04        22.91 o                         
 -21   4   5       8060.73       8214.92        97.63 o                         
 -20   4   5       1164.51       1143.15        31.82 o                         
 -19   4   5       8053.84       8174.60        90.60 o                         
 -18   4   5          6.00         20.04        10.91 o                         
 -17   4   5      10408.20      10227.76       107.04 o                         
 -16   4   5        302.71        299.31        12.63 o                         
 -15   4   5      15540.91      15870.69       156.80 o                         
 -14   4   5        612.58        600.88        17.17 o                         
 -13   4   5      27087.58      27191.82       245.56 o                         
 -12   4   5        768.45        736.05        21.69 o                         
 -11   4   5      21743.73      21700.11       196.65 o                         
 -10   4   5        878.29        920.43        13.74 o                         
  -9   4   5      32016.98      32279.55       237.53 o                         
  -8   4   5       5679.14       5699.88        47.37 o                         
  -7   4   5      63009.49      64143.70       480.00 o                         
  -6   4   5       5416.12       5861.04        48.07 o                         
  -5   4   5      73280.49      72378.76       544.25 o                         
  -4   4   5       2533.41       2397.64        33.27 o                         
  -3   4   5      49206.94      49914.95       363.17 o                         
  -2   4   5        131.70        163.23         6.34 o                         
  -1   4   5      21159.93      20298.93       159.95 o                         
   0   4   5       8343.32       8178.46        64.38 o                         
   1   4   5      22086.54      21136.78       166.44 o                         
   2   4   5      14885.16      15125.31       116.32 o                         
   3   4   5      45258.76      44279.30       322.81 o                         
   4   4   5       8643.22       8643.33        67.11 o                         
   5   4   5      26287.75      25797.74       189.84 o                         
   6   4   5       5822.31       5723.44        45.76 o                         
   7   4   5      13201.44      12953.67       109.06 o                         
   8   4   5       7556.84       7432.21        67.97 o                         
   9   4   5       6813.63       6683.43        60.91 o                         
  10   4   5      14326.77      13974.61       113.97 o                         
  11   4   5      15724.37      15828.93       139.30 o                         
  12   4   5       8166.81       8237.33        85.01 o                         
  13   4   5      12687.92      12611.38       140.86 o                         
  14   4   5       5123.33       5181.77        81.99 o                         
  15   4   5       5146.54       5232.81        73.33 o                         
  16   4   5       7852.36       8212.93       114.99 o                         
  17   4   5       2962.18       2947.60        55.75 o                         
  18   4   5       5541.77       5757.77        89.32 o                         
  19   4   5       2421.47       2496.07        55.08 o                         
  20   4   5       2996.36       3078.89        51.98 o                         
 -21   5   5          3.74          1.01        16.67 o                         
 -20   5   5       2800.98       2826.45        47.93 o                         
 -19   5   5        712.02        663.69        23.83 o                         
 -18   5   5        593.53        551.24        21.12 o                         
 -17   5   5         18.69         11.09        11.74 o                         
 -16   5   5       1162.15       1064.39        26.14 o                         
 -15   5   5        416.11        369.59        16.07 o                         
 -14   5   5       6010.98       5937.56        70.22 o                         
 -13   5   5        427.97        379.79        14.44 o                         
 -12   5   5       5686.94       5574.53        61.79 o                         
 -11   5   5        282.25        257.34         8.28 o                         
 -10   5   5       4247.84       4125.53        65.82 o                         
  -9   5   5          7.29         13.80         4.08 o                         
  -8   5   5       1378.22       1384.17        16.74 o                         
  -7   5   5       6656.62       6758.59        55.44 o                         
  -6   5   5       4576.86       4389.61        38.52 o                         
  -5   5   5         67.49         72.34         4.22 o                         
  -4   5   5       6866.19       6739.51        56.47 o                         
  -3   5   5        929.24        899.54        10.61 o                         
  -2   5   5       2397.14       2241.99        23.74 o                         
  -1   5   5       2168.15       2285.81        22.70 o                         
   0   5   5       3556.41       3314.52        30.68 o                         
   1   5   5       6678.94       6951.81        59.90 o                         
   2   5   5       6749.03       6713.10        69.74 o                         
   3   5   5        446.43        452.45         7.53 o                         
   4   5   5      12045.36      11451.95        92.84 o                         
   5   5   5        656.33        740.90        10.93 o                         
   6   5   5        315.30        319.80         7.88 o                         
   7   5   5       3725.70       3706.25        35.59 o                         
   8   5   5         75.92        103.31         6.28 o                         
   9   5   5       4337.75       4162.76        40.14 o                         
  10   5   5       6601.49       6352.95        58.01 o                         
  11   5   5        454.85        425.33        10.19 o                         
  12   5   5       3743.89       3599.40        54.78 o                         
  13   5   5        104.52        116.47        10.86 o                         
  14   5   5        840.91        819.57        20.94 o                         
  15   5   5        197.00        194.59        12.34 o                         
  16   5   5        277.42        253.76        18.56 o                         
  17   5   5       1663.25       1657.53        40.10 o                         
  18   5   5       1195.88       1189.34        37.56 o                         
  19   5   5        933.45        844.81        30.71 o                         
  20   5   5        631.77        573.89        28.25 o                         
 -21   6   5       1608.36       1553.21        40.80 o                         
 -20   6   5         16.21         18.92        16.26 o                         
 -19   6   5       3947.89       4025.41        58.58 o                         
 -18   6   5         85.26         71.33        14.49 o                         
 -17   6   5       5639.09       5538.84        70.38 o                         
 -16   6   5        310.58        303.14        15.80 o                         
 -15   6   5       7535.30       7637.48        88.21 o                         
 -14   6   5         84.57         79.49        10.58 o                         
 -13   6   5       2659.24       2662.60        36.92 o                         
 -12   6   5        584.97        552.56        18.21 o                         
 -11   6   5       9969.92       9850.30        99.92 o                         
 -10   6   5        137.56        131.95         9.96 o                         
  -9   6   5      17310.01      17268.57       144.87 o                         
  -8   6   5         64.39         87.27         5.39 o                         
  -7   6   5      15833.29      15977.33       129.18 o                         
  -6   6   5        506.12        574.76        16.11 o                         
  -5   6   5       8983.02       8966.21        74.51 o                         
  -4   6   5       2098.34       1933.51        24.12 o                         
  -3   6   5      10541.36      10662.12        98.81 o                         
  -2   6   5       2087.08       1911.83        26.16 o                         
  -1   6   5      15987.40      15632.00       141.72 o                         
   0   6   5       1086.16       1065.51        15.14 o                         
   1   6   5       6268.02       6041.30        51.34 o                         
   2   6   5        232.11        250.85         6.44 o                         
   3   6   5       5727.69       5688.92        48.81 o                         
   4   6   5       4579.35       4551.30        38.79 o                         
   5   6   5      10384.45      10444.90        80.34 o                         
   6   6   5       3524.89       3621.22        31.41 o                         
   7   6   5       4882.84       4855.16        45.29 o                         
   8   6   5       2443.33       2393.27        47.09 o                         
   9   6   5       4217.96       4072.80        39.83 o                         
  10   6   5       2373.05       2240.73        26.83 o                         
  11   6   5       2741.47       2657.21        33.51 o                         
  12   6   5       4428.43       4381.60        60.15 o                         
  13   6   5       1999.13       1924.39        30.82 o                         
  14   6   5       3519.93       3596.09        49.00 o                         
  15   6   5       2490.77       2569.72        43.68 o                         
  16   6   5       1319.43       1349.83        35.91 o                         
  17   6   5        931.28        871.98        34.31 o                         
  18   6   5       1377.27       1458.72        42.15 o                         
  19   6   5        371.14        345.82        26.09 o                         
 -20   7   5       5396.80       5386.32        83.76 o                         
 -19   7   5         17.09         11.64        15.86 o                         
 -18   7   5       9297.94       9418.90       116.18 o                         
 -17   7   5        432.99        421.83        20.13 o                         
 -16   7   5      11942.64      11839.27       130.43 o                         
 -15   7   5        335.03        323.87        16.09 o                         
 -14   7   5      13088.93      12940.87       138.59 o                         
 -13   7   5        130.27        163.63        14.22 o                         
 -12   7   5      16963.19      17167.99       177.50 o                         
 -11   7   5       1136.58       1154.98        31.58 o                         
 -10   7   5      21941.42      22221.35       202.13 o                         
  -9   7   5        425.25        487.43        14.72 o                         
  -8   7   5      29417.88      30115.47       247.67 o                         
  -7   7   5        116.80        128.82         7.70 o                         
  -6   7   5      18371.07      18792.03       156.72 o                         
  -5   7   5       1285.03       1316.92        19.65 o                         
  -4   7   5      20399.48      20580.73       194.85 o                         
  -3   7   5       5548.46       5681.32        77.79 o                         
  -2   7   5      33555.67      33301.25       310.32 o                         
  -1   7   5       4991.96       5099.19        53.63 o                         
   0   7   5      38097.53      37304.22       346.64 o                         
   1   7   5       1452.72       1390.01        30.44 o                         
   2   7   5      21585.99      21436.45       176.77 o                         
   3   7   5       2274.72       2328.38        25.83 o                         
   4   7   5      10715.96      10305.10        92.41 o                         
   5   7   5       6420.30       6541.48        61.33 o                         
   6   7   5      12507.64      12518.75       116.10 o                         
   7   7   5       9022.20       9156.94        87.65 o                         
   8   7   5      18477.70      18283.90       159.82 o                         
   9   7   5       1992.56       1901.02        24.05 o                         
  10   7   5       8982.71       8665.01        80.49 o                         
  11   7   5       4694.56       4599.61        59.72 o                         
  12   7   5       4112.08       4110.48        50.59 o                         
  13   7   5       4729.33       4841.40        60.39 o                         
  14   7   5       3644.52       3711.64        53.79 o                         
  15   7   5       3966.33       3977.09        58.62 o                         
  16   7   5       5398.08       5706.93        88.85 o                         
  17   7   5       2375.78       2349.56        52.99 o                         
  18   7   5       2252.89       2248.12        53.67 o                         
  19   7   5       1936.92       1898.81        52.09 o                         
 -19   8   5          3.12         14.86        19.00 o                         
 -18   8   5         43.68         41.28        17.46 o                         
 -17   8   5        137.60        141.60        18.64 o                         
 -16   8   5          0.72          0.81        13.90 o                         
 -15   8   5         26.38         25.38        13.53 o                         
 -14   8   5        154.25        170.86        15.27 o                         
 -13   8   5         86.13         84.19        14.67 o                         
 -12   8   5        303.08        285.21        15.69 o                         
 -11   8   5         13.50         22.27         8.20 o                         
 -10   8   5        177.12        166.03         9.96 o                         
  -9   8   5        224.39        256.27        10.64 o                         
  -8   8   5          4.40         11.29         6.61 o                         
  -7   8   5         69.80         79.35         7.47 o                         
  -6   8   5        151.00        163.33         8.33 o                         
  -5   8   5         30.42         45.10         6.71 o                         
  -4   8   5        698.10        732.30        15.38 o                         
  -3   8   5         54.62         77.67         9.31 o                         
  -2   8   5        257.70        258.61         9.75 o                         
  -1   8   5        148.89        155.83         8.17 o                         
   0   8   5         15.52         23.59         5.93 o                         
   1   8   5         19.40         33.47         6.10 o                         
   2   8   5          4.31          5.20         5.57 o                         
   3   8   5       1205.95       1148.33        19.40 o                         
   4   8   5        806.78        728.18        14.51 o                         
   5   8   5         49.77         75.84         6.92 o                         
   6   8   5         11.06         23.22         6.73 o                         
   7   8   5        689.58        598.19        16.20 o                         
   8   8   5        161.57        160.20         9.49 o                         
   9   8   5        164.27        126.46         8.90 o                         
  10   8   5         97.24         94.65         8.65 o                         
  11   8   5         46.44         49.68        10.27 o                         
  12   8   5         15.54         18.56        10.59 o                         
  13   8   5          3.95          8.85        12.73 o                         
  14   8   5        400.93        381.71        19.10 o                         
  15   8   5        160.23        136.45        16.62 o                         
  16   8   5          9.11         26.72        19.09 o                         
  17   8   5         61.86         44.54        20.91 o                         
  18   8   5          3.45         15.49        26.35 o                         
 -19   9   5        131.53         89.73        22.63 o                         
 -18   9   5       4230.57       4089.66        79.73 o                         
 -17   9   5         17.75         12.88        16.58 o                         
 -16   9   5       5758.05       5632.50        88.45 o                         
 -15   9   5          6.59         19.92        14.78 o                         
 -14   9   5       8790.23       8742.38       122.70 o                         
 -13   9   5         64.79         74.08        14.92 o                         
 -12   9   5      11604.23      11528.25       153.67 o                         
 -11   9   5         18.69         35.75         9.80 o                         
 -10   9   5      10717.94      10885.37       123.38 o                         
  -9   9   5        387.52        389.69        15.24 o                         
  -8   9   5      14161.89      14184.95       133.10 o                         
  -7   9   5        775.18        725.93        28.13 o                         
  -6   9   5      18571.22      18508.92       178.18 o                         
  -5   9   5       1240.94       1164.81        29.09 o                         
  -4   9   5      19986.15      20202.83       193.46 o                         
  -3   9   5       1869.77       1869.69        53.21 o                         
  -2   9   5      17699.66      18113.33       174.07 o                         
  -1   9   5       3120.85       3030.49        42.29 o                         
   0   9   5      11394.12      11219.42       111.24 o                         
   1   9   5       2359.81       2388.95        34.28 o                         
   2   9   5      11374.75      11388.47       112.49 o                         
   3   9   5       1016.38        963.50        22.96 o                         
   4   9   5       6674.18       6303.85        66.20 o                         
   5   9   5       1831.98       1850.69        34.50 o                         
   6   9   5      10415.63      10369.75       116.26 o                         
   7   9   5       1510.91       1494.10        34.83 o                         
   8   9   5       5941.83       5734.68        65.99 o                         
   9   9   5       3858.73       3867.68        65.17 o                         
  10   9   5       4773.57       4621.63        56.25 o                         
  11   9   5       3626.75       3616.11        53.59 o                         
  12   9   5       2246.18       2254.37        36.90 o                         
  13   9   5       4634.16       4888.21        85.97 o                         
  14   9   5       1586.73       1693.06        39.56 o                         
  15   9   5       2840.49       2999.64        82.92 o                         
  16   9   5       1506.45       1542.20        65.07 o                         
  17   9   5       2753.16       2829.08       184.16 o                         
 -18  10   5        121.96        104.68        22.67 o                         
 -17  10   5       4630.96       4548.13        78.11 o                         
 -16  10   5        136.01        112.25        18.99 o                         
 -15  10   5       5486.96       5357.49        85.49 o                         
 -14  10   5          8.61         17.77        15.58 o                         
 -13  10   5       6657.53       6643.03        98.49 o                         
 -12  10   5         24.35         41.94        14.08 o                         
 -11  10   5       7166.49       7216.17        87.70 o                         
 -10  10   5         88.48        112.95        12.15 o                         
  -9  10   5       8873.52       9066.29        99.53 o                         
  -8  10   5        486.59        522.45        15.88 o                         
  -7  10   5       5799.45       5920.85        62.28 o                         
  -6  10   5        731.79        731.11        18.52 o                         
  -5  10   5       9870.70      10163.90       103.38 o                         
  -4  10   5        380.74        399.10        13.57 o                         
  -3  10   5       8538.55       8587.95        88.50 o                         
  -2  10   5       1161.78       1206.14        21.75 o                         
  -1  10   5      10122.25      10000.52       101.25 o                         
   0  10   5       1432.39       1381.27        23.21 o                         
   1  10   5       4579.26       4551.81        51.56 o                         
   2  10   5       2669.01       2687.78        34.80 o                         
   3  10   5       8081.29       8032.39        83.14 o                         
   4  10   5       2233.90       2168.73        30.18 o                         
   5  10   5       8727.96       8869.25       102.07 o                         
   6  10   5       2450.17       2413.15        39.59 o                         
   7  10   5       5784.81       5566.69        79.66 o                         
   8  10   5       1865.99       1692.00        35.02 o                         
   9  10   5       4305.36       4211.14        60.34 o                         
  10  10   5       1470.64       1489.64        31.73 o                         
  11  10   5       2783.44       2598.07        55.18 o                         
  12  10   5       1719.63       1571.73        43.97 o                         
  13  10   5       3658.24       3691.41       110.93 o                         
  14  10   5       1547.39       1464.28        50.93 o                         
  15  10   5       1282.99       1201.53        48.58 o                         
  16  10   5        727.46        639.67        52.31 o                         
 -17  11   5         25.59         12.58        19.13 o                         
 -16  11   5        448.82        434.66        25.85 o                         
 -15  11   5          0.20        -11.77        17.55 o                         
 -14  11   5        855.19        813.10        31.84 o                         
 -13  11   5          3.10         13.42        16.55 o                         
 -12  11   5        892.61        802.24        27.99 o                         
 -11  11   5         40.06         38.59        12.60 o                         
 -10  11   5        690.00        646.81        21.60 o                         
  -9  11   5         18.80         23.58        10.83 o                         
  -8  11   5        505.79        465.56        16.21 o                         
  -7  11   5        559.92        470.71        16.29 o                         
  -6  11   5       1432.98       1347.30        25.23 o                         
  -5  11   5        132.84        131.24        10.92 o                         
  -4  11   5       1410.40       1344.71        24.83 o                         
  -3  11   5         83.28         69.98         9.79 o                         
  -2  11   5       1257.74       1240.99        23.45 o                         
  -1  11   5        149.97        158.73        10.76 o                         
   0  11   5       1079.34       1049.91        21.56 o                         
   1  11   5        189.11        175.31        10.95 o                         
   2  11   5       1143.71       1056.62        21.70 o                         
   3  11   5        884.56        793.34        29.13 o                         
   4  11   5       2449.27       2352.44        33.35 o                         
   5  11   5        171.13        168.88        11.69 o                         
   6  11   5        529.86        534.34        22.24 o                         
   7  11   5        531.82        453.10        22.76 o                         
   8  11   5        579.22        596.36        24.96 o                         
   9  11   5        387.70        335.21        18.67 o                         
  10  11   5        202.35        200.77        16.75 o                         
  11  11   5        728.42        653.52        30.40 o                         
  12  11   5        353.21        309.45        25.23 o                         
  13  11   5        529.73        472.15        37.48 o                         
  14  11   5         86.61         77.75        29.88 o                         
  15  11   5        204.02        174.61        34.26 o                         
 -15  12   5       6039.64       6012.20        96.58 o                         
 -14  12   5         55.01         46.43        19.47 o                         
 -13  12   5       8802.71       9065.45       130.07 o                         
 -12  12   5         11.02         16.17        15.26 o                         
 -11  12   5       9546.34       9661.36       115.52 o                         
 -10  12   5         85.58         62.90        14.10 o                         
  -9  12   5       9748.56      10106.02       112.54 o                         
  -8  12   5        701.28        705.96        20.92 o                         
  -7  12   5      13302.28      13600.67       137.66 o                         
  -6  12   5       1101.25       1088.42        27.37 o                         
  -5  12   5      13630.17      13949.85       140.18 o                         
  -4  12   5        950.51        951.66        33.87 o                         
  -3  12   5      11489.86      11608.72       118.54 o                         
  -2  12   5        269.90        279.76        13.86 o                         
  -1  12   5       7220.07       7206.77        78.46 o                         
   0  12   5       2018.08       2044.01        31.95 o                         
   1  12   5      10941.59      11003.56       113.32 o                         
   2  12   5       1859.24       1893.55        32.55 o                         
   3  12   5      11308.24      11309.08       122.05 o                         
   4  12   5       1368.37       1321.08        28.95 o                         
   5  12   5       7204.70       7389.89        89.62 o                         
   6  12   5       2265.81       2193.75        49.12 o                         
   7  12   5       4070.83       3977.03        93.23 o                         
   8  12   5       2861.03       2793.33        56.43 o                         
   9  12   5       4472.87       4393.42        76.82 o                         
  10  12   5       2910.27       2958.54        54.67 o                         
  11  12   5       3883.19       3923.06        66.29 o                         
  12  12   5       1399.12       1290.14        51.56 o                         
  13  12   5       2099.75       2203.02        74.44 o                         
  14  12   5       2178.05       1980.66        74.36 o                         
 -14  13   5       1437.57       1463.53        54.41 o                         
 -13  13   5         55.91         63.97        20.65 o                         
 -12  13   5       1866.85       1952.49        44.51 o                         
 -11  13   5        102.29         84.19        16.45 o                         
 -10  13   5       1213.11       1169.77        32.87 o                         
  -9  13   5          3.89         -2.80        14.11 o                         
  -8  13   5       1472.81       1502.95        32.78 o                         
  -7  13   5        264.85        278.90        16.80 o                         
  -6  13   5       2671.81       2802.92        41.43 o                         
  -5  13   5        411.78        421.23        17.47 o                         
  -4  13   5       1979.75       1985.08        36.27 o                         
  -3  13   5        156.61        151.88        14.44 o                         
  -2  13   5        327.15        341.50        22.93 o                         
  -1  13   5        187.96        193.83        15.13 o                         
   0  13   5       1301.48       1278.29        29.36 o                         
   1  13   5        366.05        375.88        17.59 o                         
   2  13   5       2173.69       2196.16        37.57 o                         
   3  13   5        556.11        584.51        20.74 o                         
   4  13   5       2014.67       1974.14        37.71 o                         
   5  13   5         10.95         11.74        13.90 o                         
   6  13   5        560.44        521.58        23.37 o                         
   7  13   5        267.79        230.05        21.64 o                         
   8  13   5        841.54        755.73        31.97 o                         
   9  13   5        813.04        771.58        33.24 o                         
  10  13   5       1318.99       1212.09        37.39 o                         
  11  13   5        221.10        232.52        19.49 o                         
  12  13   5       1205.09       1182.33        52.64 o                         
 -12  14   5        103.10         87.22        22.69 o                         
 -11  14   5       2184.48       2065.20        51.03 o                         
 -10  14   5        190.12        182.68        22.31 o                         
  -9  14   5       4207.67       4109.89        72.70 o                         
  -8  14   5         85.60         81.18        18.87 o                         
  -7  14   5       2804.89       2792.84        52.13 o                         
  -6  14   5          4.76         10.42        15.60 o                         
  -5  14   5       2242.35       2198.58        43.16 o                         
  -4  14   5        501.49        479.16        25.19 o                         
  -3  14   5       2740.09       2715.38        47.80 o                         
  -2  14   5        905.26        877.09        43.56 o                         
  -1  14   5       4722.93       4760.19        64.96 o                         
   0  14   5         47.22         54.18        14.91 o                         
   1  14   5       2843.97       2827.84        45.77 o                         
   2  14   5         35.01         30.28        14.24 o                         
   3  14   5        949.64        888.84        29.03 o                         
   4  14   5        831.52        807.28        27.76 o                         
   5  14   5       1242.01       1214.00        38.26 o                         
   6  14   5       1365.98       1211.17        38.65 o                         
   7  14   5       2444.10       2367.76        58.80 o                         
   8  14   5        725.28        682.55        43.77 o                         
   9  14   5       1569.71       1474.13        50.73 o                         
  10  14   5        287.46        263.85        23.92 o                         
  -9  15   5        114.38        130.70        23.35 o                         
  -8  15   5       5777.10       6054.68        97.47 o                         
  -7  15   5          7.20          3.80        19.26 o                         
  -6  15   5       3650.12       3687.78        63.68 o                         
  -5  15   5        283.37        270.42        21.17 o                         
  -4  15   5       3495.80       3652.95        59.48 o                         
  -3  15   5       1945.82       1906.43        42.80 o                         
  -2  15   5       7108.99       7544.56        97.50 o                         
  -1  15   5        727.99        703.02        27.57 o                         
   0  15   5       6289.71       6580.62        87.64 o                         
   1  15   5        539.13        548.13        24.94 o                         
   2  15   5       3888.30       3959.62        65.93 o                         
   3  15   5       1281.05       1305.87        39.37 o                         
   4  15   5       3401.10       3418.29        64.55 o                         
   5  15   5       2481.36       2498.88        71.95 o                         
   6  15   5       4695.76       4795.39       105.33 o                         
   7  15   5       1591.48       1586.98        48.48 o                         
  -5  16   5          2.51         -4.86        21.03 o                         
  -4  16   5          1.95         -3.33        19.24 o                         
  -3  16   5         12.97         38.64        19.54 o                         
  -2  16   5        149.83        134.71        21.29 o                         
  -1  16   5        133.76        130.63        21.17 o                         
   0  16   5          2.80        -10.99        19.05 o                         
   1  16   5         57.11         66.16        20.33 o                         
   2  16   5        137.10         99.42        22.55 o                         
   3  16   5         30.95         27.34        22.42 o                         
 -22   0   6       2738.19       2571.91        58.00 o                         
 -21   0   6       2029.00       2061.02        49.40 o                         
 -20   0   6       4673.24       4632.01        76.76 o                         
 -19   0   6       3048.08       2987.63        56.06 o                         
 -18   0   6       9491.61       9614.16       132.25 o                         
 -17   0   6      13139.73      13078.05       171.41 o                         
 -16   0   6       3663.15       3651.00        59.59 o                         
 -15   0   6       6549.49       6658.47        93.66 o                         
 -14   0   6      10880.99      10721.31       140.16 o                         
 -13   0   6       2026.61       2102.48        54.69 o                         
 -12   0   6      32709.04      33212.41       414.63 o                         
 -11   0   6       3740.10       3788.15        55.32 o                         
 -10   0   6      49546.46      49777.00       595.26 o                         
  -9   0   6      12385.45      12189.54       152.57 o                         
  -8   0   6      33561.58      32722.04       363.10 o                         
  -7   0   6       2701.80       2571.62        32.12 o                         
  -6   0   6      12634.80      12728.97       127.26 o                         
  -4   0   6      69592.15      74479.61       771.09 o                         
  -3   0   6       3110.12       3298.28        41.02 o                         
  -2   0   6      90088.69      93525.59       969.28 o                         
  -1   0   6       7779.68       7968.72        94.28 o                         
   0   0   6      43924.17      43694.89       481.22 o                         
   1   0   6       3043.18       2887.40        31.95 o                         
   2   0   6      17269.75      17005.62       190.16 o                         
   3   0   6       5491.50       6188.01        77.75 o                         
   4   0   6      18698.89      17558.74       213.08 o                         
   5   0   6        806.40        884.36        21.06 o                         
   6   0   6      46835.95      45508.99       542.14 o                         
   7   0   6       3691.44       4085.26        68.82 o                         
   8   0   6      30237.69      29773.28       392.95 o                         
   9   0   6         12.67         40.65         8.25 o                         
  10   0   6      21778.95      22100.68       295.50 o                         
  11   0   6        395.05        399.19        16.87 o                         
  12   0   6      12360.36      12408.34       172.77 o                         
  13   0   6       3095.61       3176.35        55.91 o                         
  14   0   6       5994.89       6340.61        96.79 o                         
  15   0   6       3077.66       3138.64        63.22 o                         
  16   0   6      12088.57      12812.05       203.32 o                         
  17   0   6         49.54         67.02        18.20 o                         
  18   0   6       8176.80       8329.19       141.55 o                         
  19   0   6        498.33        463.84        29.12 o                         
  20   0   6       4798.87       5086.63        99.72 o                         
 -22   1   6        538.88        546.87        20.81 o                         
 -21   1   6        160.34        147.95        14.78 o                         
 -20   1   6        530.31        492.68        18.09 o                         
 -19   1   6       1535.68       1434.04        27.53 o                         
 -18   1   6       1239.94       1198.31        24.36 o                         
 -17   1   6       2958.50       2781.40        36.04 o                         
 -16   1   6       2255.82       2201.96        30.23 o                         
 -15   1   6       1101.86       1078.21        20.08 o                         
 -14   1   6       2096.58       1979.04        31.13 o                         
 -13   1   6        172.66        170.92         8.59 o                         
 -12   1   6        251.52        255.57        11.49 o                         
 -11   1   6       7494.34       7543.21        70.48 o                         
 -10   1   6         33.89         55.28         7.55 o                         
  -9   1   6       4650.04       4484.25        41.66 o                         
  -8   1   6       1247.96       1153.75        14.50 o                         
  -7   1   6       3462.49       3493.30        31.53 o                         
  -6   1   6       3080.07       3303.52        28.53 o                         
  -5   1   6       1777.25       1713.08        15.98 o                         
  -4   1   6        244.52        282.84         5.64 o                         
  -3   1   6      18770.12      19282.70       142.25 o                         
  -2   1   6        853.51       1054.77        13.36 o                         
  -1   1   6      23536.77      24448.00       191.56 o                         
   0   1   6       2653.72       2671.32        23.13 o                         
   1   1   6       5766.08       5578.65        43.41 o                         
   2   1   6        146.91        106.40         4.14 o                         
   3   1   6       3421.42       3306.77        29.68 o                         
   4   1   6       2508.77       2635.74        25.24 o                         
   5   1   6       9455.79       9504.10        80.38 o                         
   6   1   6        244.67        235.07         6.11 o                         
   7   1   6       4343.96       3964.00        51.38 o                         
   8   1   6        287.65        262.01        10.81 o                         
   9   1   6       1241.98       1161.47        19.63 o                         
  10   1   6         94.51         91.44         7.88 o                         
  11   1   6        253.63        251.26        15.73 o                         
  12   1   6       1810.89       1811.86        28.32 o                         
  13   1   6       3997.09       3960.68        49.17 o                         
  14   1   6        106.80         91.45        10.54 o                         
  15   1   6       2761.87       2766.95        49.49 o                         
  16   1   6          8.01         13.28        12.11 o                         
  17   1   6        375.08        398.78        19.56 o                         
  18   1   6        127.14        153.97        16.76 o                         
  19   1   6        449.68        436.96        22.36 o                         
  20   1   6        414.95        418.15        23.27 o                         
 -22   2   6       2546.37       2469.30        42.44 o                         
 -21   2   6       2591.96       2695.52        40.50 o                         
 -20   2   6       3814.67       3725.24        47.19 o                         
 -19   2   6       3769.30       3713.78        45.89 o                         
 -18   2   6       1568.31       1521.59        29.43 o                         
 -17   2   6       1996.03       1930.34        29.24 o                         
 -16   2   6       3610.96       3605.60        41.91 o                         
 -15   2   6       2939.01       2944.82        35.48 o                         
 -14   2   6       7692.89       7613.14        73.47 o                         
 -13   2   6       1266.97       1291.40        20.05 o                         
 -12   2   6      15286.89      15651.76       138.80 o                         
 -11   2   6       2895.30       2827.03        31.36 o                         
 -10   2   6       9325.86       9224.82        83.95 o                         
  -9   2   6       4648.28       4578.05        42.48 o                         
  -8   2   6      13737.66      13842.90       119.92 o                         
  -7   2   6        210.12        192.08         6.39 o                         
  -6   2   6      28041.01      28506.14       216.10 o                         
  -5   2   6        649.02        587.22         8.63 o                         
  -4   2   6      25368.33      26268.14       186.89 o                         
  -3   2   6       3633.31       3336.73        27.52 o                         
  -2   2   6      27909.41      28777.90       204.25 o                         
  -1   2   6       3510.60       3824.74        30.88 o                         
   0   2   6      36469.89      36421.04       265.44 o                         
   1   2   6         33.35         50.35         3.16 o                         
   2   2   6      27842.57      27454.28       195.02 o                         
   3   2   6        243.37        245.30         6.44 o                         
   4   2   6      10763.74      10046.13        81.79 o                         
   5   2   6       1461.48       1367.26        16.52 o                         
   6   2   6       8213.98       7823.87        70.51 o                         
   7   2   6       2632.50       2642.39        27.88 o                         
   8   2   6      12460.83      12367.19       109.36 o                         
   9   2   6        384.93        362.56        12.66 o                         
  10   2   6      15547.97      15562.81       158.44 o                         
  11   2   6        307.17        264.29        14.58 o                         
  12   2   6       4468.48       4373.30        52.60 o                         
  13   2   6        182.21        175.43        11.04 o                         
  14   2   6       3012.54       3126.63        62.10 o                         
  15   2   6        769.06        767.38        22.99 o                         
  16   2   6       3840.57       4066.94        60.52 o                         
  17   2   6       1239.55       1216.64        32.33 o                         
  18   2   6       5768.37       5868.70        82.09 o                         
  19   2   6        130.47        125.98        17.61 o                         
  20   2   6       1834.85       1893.78        48.14 o                         
 -22   3   6       3704.24       3782.84        55.57 o                         
 -21   3   6       3284.37       3331.42        48.09 o                         
 -20   3   6       4310.04       4195.15        53.96 o                         
 -19   3   6       3284.43       3171.70        43.91 o                         
 -18   3   6       3772.36       3723.78        45.03 o                         
 -17   3   6       6577.80       6550.91        67.33 o                         
 -16   3   6       3647.54       3638.72        42.23 o                         
 -15   3   6       9921.53      10059.83        98.77 o                         
 -14   3   6       7776.74       7645.63        76.87 o                         
 -13   3   6      12322.91      12349.77       117.07 o                         
 -12   3   6       7604.22       7790.02        76.76 o                         
 -11   3   6       9253.64       9402.52        86.32 o                         
 -10   3   6        776.25        735.09        12.60 o                         
  -9   3   6      23612.96      23959.79       197.70 o                         
  -8   3   6       3024.51       2995.01        28.16 o                         
  -7   3   6      43962.17      43750.87       349.76 o                         
  -6   3   6       1538.34       1620.59        16.50 o                         
  -5   3   6      35357.82      35486.79       259.58 o                         
  -4   3   6       2106.92       1867.39        17.90 o                         
  -3   3   6      19929.54      19409.78       135.20 o                         
  -2   3   6        149.88        130.88         5.39 o                         
  -1   3   6      29801.87      30071.40       213.52 o                         
   0   3   6       2814.59       3010.23        26.86 o                         
   1   3   6      52677.57      51852.05       366.36 o                         
   2   3   6        157.74        140.97         6.50 o                         
   3   3   6      45261.21      45227.38       302.02 o                         
   4   3   6        193.83        155.74         6.23 o                         
   5   3   6      21427.96      20884.41       206.57 o                         
   6   3   6        451.56        446.04        12.35 o                         
   7   3   6      18587.45      18068.34       150.08 o                         
   8   3   6        165.69        182.03         8.14 o                         
   9   3   6       9217.69       8994.12        90.29 o                         
  10   3   6       2918.64       2890.44        36.54 o                         
  11   3   6      12136.99      12209.27       120.72 o                         
  12   3   6        632.33        640.16        19.46 o                         
  13   3   6      11603.03      11811.62       133.00 o                         
  14   3   6        254.56        252.88        14.91 o                         
  15   3   6       8988.46       9399.41       130.49 o                         
  16   3   6       1259.61       1284.78        35.76 o                         
  17   3   6       4823.65       4845.72        77.23 o                         
  18   3   6       1299.19       1400.08        41.18 o                         
  19   3   6       4192.41       4244.01        93.40 o                         
  20   3   6        791.44        729.44        37.54 o                         
 -21   4   6          0.74         -0.73        14.34 o                         
 -20   4   6          0.31          4.96        13.22 o                         
 -19   4   6         39.16         33.96        12.49 o                         
 -18   4   6        304.81        331.86        16.06 o                         
 -17   4   6         27.62         30.48        10.77 o                         
 -16   4   6        118.24         95.40        11.10 o                         
 -15   4   6         14.31         24.72         8.88 o                         
 -14   4   6        853.93        817.67        18.03 o                         
 -13   4   6         76.17         71.34         8.61 o                         
 -12   4   6        114.94        105.23         7.86 o                         
 -11   4   6       1357.44       1232.49        19.27 o                         
 -10   4   6        108.94        102.69         6.38 o                         
  -9   4   6        469.52        511.49        12.91 o                         
  -8   4   6        353.86        354.95         7.40 o                         
  -7   4   6       1806.14       1897.89        17.95 o                         
  -6   4   6       1277.33       1242.84        13.49 o                         
  -5   4   6         25.85         44.13         3.43 o                         
  -4   4   6         32.43         50.98         3.27 o                         
  -3   4   6        498.45        545.87         7.85 o                         
  -2   4   6        678.66        809.72        10.31 o                         
  -1   4   6          4.32         14.90         2.95 o                         
   0   4   6        114.65        129.41         6.22 o                         
   1   4   6        163.58        194.49         5.20 o                         
   2   4   6        868.48        876.92        13.85 o                         
   3   4   6        304.42        285.07         7.49 o                         
   4   4   6        922.96        871.48        11.02 o                         
   5   4   6          0.17         11.28         3.47 o                         
   6   4   6         67.37        103.25         8.77 o                         
   7   4   6         14.48         19.51         4.50 o                         
   8   4   6          8.80         21.90         4.90 o                         
   9   4   6        488.57        476.53        11.85 o                         
  10   4   6        258.55        278.98        10.43 o                         
  11   4   6          1.99         11.87         7.26 o                         
  12   4   6          1.19         15.35         8.21 o                         
  13   4   6         91.24         89.97         9.91 o                         
  14   4   6          2.65         26.74         9.62 o                         
  15   4   6         24.14         23.79        10.69 o                         
  16   4   6          2.95         18.00        12.21 o                         
  17   4   6         48.15         48.32        13.51 o                         
  18   4   6         86.05        101.05        15.20 o                         
  19   4   6         19.35         24.94        15.21 o                         
  20   4   6         38.45         40.09        16.87 o                         
 -21   5   6       4005.42       4048.76        55.29 o                         
 -20   5   6       2876.45       2900.33        43.96 o                         
 -19   5   6       4556.70       4369.64        59.83 o                         
 -18   5   6       3939.76       3851.94        51.52 o                         
 -17   5   6       8130.76       8098.88        88.88 o                         
 -16   5   6       2499.74       2486.03        36.98 o                         
 -15   5   6       9117.73       9290.31        97.66 o                         
 -14   5   6       4772.41       4695.49        55.07 o                         
 -13   5   6      11998.70      11720.82       118.17 o                         
 -12   5   6       6904.04       6943.29        96.67 o                         
 -11   5   6      13654.62      13944.29       137.08 o                         
 -10   5   6       4823.04       4547.92        47.98 o                         
  -9   5   6      24973.29      25574.61       220.10 o                         
  -8   5   6       1559.39       1519.67        29.93 o                         
  -7   5   6      37586.00      37713.47       276.76 o                         
  -6   5   6       2494.51       2450.78        25.92 o                         
  -5   5   6      24906.36      24872.31       183.67 o                         
  -4   5   6       2276.38       2145.38        20.71 o                         
  -3   5   6      36598.54      36932.33       289.34 o                         
  -2   5   6        519.99        461.03        11.72 o                         
  -1   5   6      22933.04      22685.49       173.23 o                         
   0   5   6        775.26        675.21        15.04 o                         
   1   5   6      33002.68      33063.10       242.40 o                         
   2   5   6       3205.86       3339.32        44.05 o                         
   3   5   6      28499.61      28604.25       217.48 o                         
   4   5   6        626.68        683.55        18.34 o                         
   5   5   6      29593.92      29061.06       214.29 o                         
   6   5   6          2.54         16.88         4.49 o                         
   7   5   6      15330.50      15244.85       128.32 o                         
   8   5   6         83.77        115.99         6.31 o                         
   9   5   6      10295.55      10184.67        92.72 o                         
  10   5   6        178.57        197.23         9.43 o                         
  11   5   6      11995.45      12201.76       115.54 o                         
  12   5   6        424.82        435.90        15.21 o                         
  13   5   6       9666.67       9996.66       102.73 o                         
  14   5   6        562.09        498.84        18.30 o                         
  15   5   6       6572.78       6683.26        78.34 o                         
  16   5   6        585.53        516.35        20.00 o                         
  17   5   6       4338.44       4474.08        68.83 o                         
  18   5   6        337.72        371.38        23.48 o                         
  19   5   6       3873.78       4109.03        70.98 o                         
 -21   6   6       2538.84       2479.52        48.39 o                         
 -20   6   6       1779.29       1749.54        40.35 o                         
 -19   6   6       3193.50       3183.94        51.47 o                         
 -18   6   6       1524.33       1413.91        33.99 o                         
 -17   6   6       1790.30       1819.32        36.30 o                         
 -16   6   6       3387.88       3246.48        44.47 o                         
 -15   6   6       1269.53       1205.65        24.99 o                         
 -14   6   6       6159.51       6158.14        72.31 o                         
 -13   6   6       3203.38       3087.35        40.20 o                         
 -12   6   6       6306.00       6360.18        69.08 o                         
 -11   6   6       3945.53       3971.21        44.55 o                         
 -10   6   6       9034.97       9092.54        88.00 o                         
  -9   6   6        974.39       1024.78        17.12 o                         
  -8   6   6       7238.86       7460.51        64.28 o                         
  -7   6   6        164.31        166.74         6.80 o                         
  -6   6   6      16894.71      16781.47       130.67 o                         
  -5   6   6       2654.74       2670.03        25.41 o                         
  -4   6   6      18780.97      18810.40       170.28 o                         
  -3   6   6       2270.84       2186.51        25.92 o                         
  -2   6   6      21018.32      20748.36       186.86 o                         
  -1   6   6        174.90        181.69        11.64 o                         
   0   6   6      16915.13      16984.29       135.60 o                         
   1   6   6        671.56        656.70        14.73 o                         
   2   6   6      18479.89      17998.06       144.13 o                         
   3   6   6        115.64        115.73         5.88 o                         
   4   6   6      17100.12      17333.36       144.87 o                         
   5   6   6         36.44         37.17         5.21 o                         
   6   6   6       5649.14       5610.36        54.33 o                         
   7   6   6        479.97        429.58        13.18 o                         
   8   6   6       9581.08       9160.16       108.20 o                         
   9   6   6         14.22         58.75         6.94 o                         
  10   6   6       7916.65       7972.58        75.30 o                         
  11   6   6          3.97         11.66         7.44 o                         
  12   6   6       5447.45       5368.64        57.81 o                         
  13   6   6         44.33         27.18        10.94 o                         
  14   6   6       3626.93       3498.86        56.29 o                         
  15   6   6        493.60        495.69        22.71 o                         
  16   6   6       3479.80       3358.62        62.19 o                         
  17   6   6        788.06        777.17        34.16 o                         
  18   6   6       3156.00       3253.48        64.19 o                         
  19   6   6        361.93        325.44        26.91 o                         
 -20   7   6        419.50        427.79        27.19 o                         
 -19   7   6        513.73        449.69        26.48 o                         
 -18   7   6       1039.42       1029.87        48.58 o                         
 -17   7   6        944.82        805.05        30.70 o                         
 -16   7   6        606.63        561.97        25.62 o                         
 -15   7   6       1210.46       1186.88        31.49 o                         
 -14   7   6        153.01        131.89        12.40 o                         
 -13   7   6        955.34        886.28        22.99 o                         
 -12   7   6         11.48         18.18         9.34 o                         
 -11   7   6        827.86        852.47        19.57 o                         
 -10   7   6       1024.19        931.00        19.69 o                         
  -9   7   6       1079.35       1158.31        20.32 o                         
  -8   7   6       1574.35       1604.97        21.69 o                         
  -7   7   6       2443.36       2592.31        30.92 o                         
  -6   7   6        140.46        172.03         9.08 o                         
  -5   7   6       2877.33       2961.80        33.81 o                         
  -4   7   6        631.97        605.83        13.30 o                         
  -3   7   6       7282.62       7267.77        74.20 o                         
  -2   7   6         13.05         20.23         5.63 o                         
  -1   7   6      10219.11      10442.60       103.93 o                         
   0   7   6       1479.21       1477.25        22.12 o                         
   1   7   6       2923.15       2944.57        40.24 o                         
   2   7   6          2.60          8.36         4.76 o                         
   3   7   6       1825.13       1943.63        22.62 o                         
   4   7   6          2.25          9.72         5.20 o                         
   5   7   6       2679.46       2600.76        29.26 o                         
   6   7   6         28.16         36.09         6.98 o                         
   7   7   6       3139.85       2984.70        47.81 o                         
   8   7   6        223.71        182.29         9.49 o                         
   9   7   6       1582.47       1453.37        25.39 o                         
  10   7   6        247.09        220.35        10.46 o                         
  11   7   6        743.05        733.36        21.61 o                         
  12   7   6        174.87        190.43        13.54 o                         
  13   7   6       1191.37       1234.39        28.07 o                         
  14   7   6         53.97         52.17        14.04 o                         
  15   7   6        986.82        969.99        29.40 o                         
  16   7   6        168.16        170.34        20.92 o                         
  17   7   6        326.45        339.59        25.39 o                         
  18   7   6        144.73        123.18        22.70 o                         
 -19   8   6       1691.21       1591.72        46.17 o                         
 -18   8   6       6026.37       5834.20        92.83 o                         
 -17   8   6       4336.56       4503.38        92.88 o                         
 -16   8   6       6161.14       6270.73        95.72 o                         
 -15   8   6       4669.08       4574.71        69.38 o                         
 -14   8   6       6700.06       6758.72        84.58 o                         
 -13   8   6       2208.93       2117.34        36.28 o                         
 -12   8   6      12747.22      13091.28       148.04 o                         
 -11   8   6       1497.34       1458.24        47.55 o                         
 -10   8   6      20181.19      20179.22       217.77 o                         
  -9   8   6       3706.35       3691.81        62.85 o                         
  -8   8   6      17290.77      17483.73       161.25 o                         
  -7   8   6       8599.38       8560.32        83.61 o                         
  -6   8   6      14375.68      14568.00       135.52 o                         
  -5   8   6        548.77        513.66        13.76 o                         
  -4   8   6      24449.40      24842.44       235.19 o                         
  -3   8   6        305.12        293.23        17.83 o                         
  -2   8   6      31053.64      31505.80       295.44 o                         
  -1   8   6       1661.62       1613.52        29.35 o                         
   0   8   6      21084.98      21430.68       203.62 o                         
   1   8   6       1461.24       1323.52        38.16 o                         
   2   8   6      13994.50      13789.82       133.99 o                         
   3   8   6         24.71         48.06         6.64 o                         
   4   8   6       9603.46      10081.28       106.28 o                         
   5   8   6        548.45        537.45        14.64 o                         
   6   8   6      19155.45      19281.29       198.52 o                         
   7   8   6        588.17        565.24        19.97 o                         
   8   8   6      18246.69      17970.05       183.00 o                         
   9   8   6        140.42        159.03         9.93 o                         
  10   8   6       8666.98       8804.46        87.24 o                         
  11   8   6       1067.63       1018.58        21.46 o                         
  12   8   6       6615.34       6572.58        77.63 o                         
  13   8   6        693.68        625.34        21.00 o                         
  14   8   6       7696.06       7900.90        97.79 o                         
  15   8   6        187.51        190.03        18.26 o                         
  16   8   6       5515.47       5672.76       117.81 o                         
  17   8   6        143.68        128.75        23.42 o                         
 -18   9   6        592.33        548.26        36.70 o                         
 -17   9   6       1694.78       1668.34        48.50 o                         
 -16   9   6       2417.40       2488.13        53.83 o                         
 -15   9   6        864.70        885.09        33.60 o                         
 -14   9   6       1081.11       1053.01        34.90 o                         
 -13   9   6        989.51        956.47        27.91 o                         
 -12   9   6         22.57         49.22        12.35 o                         
 -11   9   6       4073.42       4035.99        55.15 o                         
 -10   9   6        958.17        964.20        23.75 o                         
  -9   9   6       4518.15       4676.48        57.06 o                         
  -8   9   6       1859.37       1761.54        26.25 o                         
  -7   9   6       2057.18       2039.19        28.27 o                         
  -6   9   6        921.81        852.00        17.99 o                         
  -5   9   6       3371.96       3550.60        40.83 o                         
  -4   9   6         40.89         35.30         7.88 o                         
  -3   9   6       4800.10       4851.46        54.19 o                         
  -2   9   6        309.28        253.65        11.68 o                         
  -1   9   6       8346.47       8412.47        86.26 o                         
   0   9   6        568.29        530.05        14.73 o                         
   1   9   6       2797.40       2757.81        34.89 o                         
   2   9   6         51.97         65.53         7.94 o                         
   3   9   6       3202.38       3061.70        37.47 o                         
   4   9   6          1.82          8.07         7.07 o                         
   5   9   6       4917.76       4617.33        62.31 o                         
   6   9   6        204.32        187.89        14.01 o                         
   7   9   6       3358.47       3358.94        50.29 o                         
   8   9   6        220.48        183.98        12.74 o                         
   9   9   6       2185.42       2149.82        35.59 o                         
  10   9   6          1.27          5.29         9.30 o                         
  11   9   6       1094.10        979.75        23.53 o                         
  12   9   6        322.96        339.43        18.35 o                         
  13   9   6       2230.76       2177.85        42.93 o                         
  14   9   6         19.97         24.27        16.90 o                         
  15   9   6       1685.75       1691.71        42.38 o                         
  16   9   6         74.58         80.94        31.20 o                         
 -17  10   6        463.57        461.74        45.19 o                         
 -16  10   6       2709.75       2620.12        56.93 o                         
 -15  10   6        723.12        652.39        29.59 o                         
 -14  10   6       3664.68       3646.25        65.50 o                         
 -13  10   6       2219.62       2138.78        42.40 o                         
 -12  10   6       4379.09       4432.74        65.83 o                         
 -11  10   6       1818.48       1733.23        37.63 o                         
 -10  10   6       4695.79       4722.34        62.95 o                         
  -9  10   6        234.24        202.18        13.33 o                         
  -8  10   6       6452.17       6509.24        71.34 o                         
  -7  10   6        626.02        557.01        17.42 o                         
  -6  10   6      10759.99      10976.93       106.35 o                         
  -5  10   6       3202.01       3070.10        51.00 o                         
  -4  10   6       8220.87       8396.92        87.61 o                         
  -3  10   6       1386.96       1370.37        24.13 o                         
  -2  10   6       5670.07       5687.15        62.80 o                         
  -1  10   6         40.37         48.68         8.73 o                         
   0  10   6       6943.77       6997.57        74.46 o                         
   1  10   6         73.76         69.06        10.40 o                         
   2  10   6      10479.50      10197.44       103.45 o                         
   3  10   6        503.80        474.93        20.74 o                         
   4  10   6       7969.39       7908.48        86.82 o                         
   5  10   6        602.92        539.07        16.88 o                         
   6  10   6       2732.62       2638.57        46.22 o                         
   7  10   6         27.34         28.51        11.15 o                         
   8  10   6       5579.92       5394.55        73.87 o                         
   9  10   6        411.65        396.60        18.59 o                         
  10  10   6       6327.56       6498.81        86.21 o                         
  11  10   6         62.22         69.77        12.90 o                         
  12  10   6       3755.89       3597.52        79.31 o                         
  13  10   6         19.76         21.47        26.32 o                         
  14  10   6       1919.34       1906.18        69.01 o                         
  15  10   6        179.45        162.47        32.05 o                         
 -16  11   6        806.42        802.59        35.86 o                         
 -15  11   6       5961.16       5948.27        95.37 o                         
 -14  11   6       1442.90       1419.98        42.63 o                         
 -13  11   6       6553.13       6808.69        93.85 o                         
 -12  11   6       3190.97       3106.60        52.98 o                         
 -11  11   6       4582.60       4582.69        63.38 o                         
 -10  11   6       2303.82       2300.01        39.97 o                         
  -9  11   6       6193.48       6335.08        75.51 o                         
  -8  11   6        455.01        438.60        20.00 o                         
  -7  11   6      10937.85      11309.44       110.77 o                         
  -6  11   6        756.80        735.01        19.94 o                         
  -5  11   6      16066.57      16276.69       160.54 o                         
  -4  11   6       2978.02       3032.16        40.39 o                         
  -3  11   6      10881.26      11165.41       113.69 o                         
  -2  11   6        718.03        691.77        19.20 o                         
  -1  11   6       8195.31       8307.71        87.63 o                         
   0  11   6        360.70        356.67        15.12 o                         
   1  11   6      13733.56      14204.68       140.99 o                         
   2  11   6          4.09         20.18         9.32 o                         
   3  11   6      15483.91      15722.81       154.93 o                         
   4  11   6        823.97        783.52        23.80 o                         
   5  11   6       8253.44       8067.29        94.95 o                         
   6  11   6          2.43         11.83        12.80 o                         
   7  11   6       4066.78       4028.57        64.51 o                         
   8  11   6        255.30        254.93        18.27 o                         
   9  11   6       5890.36       5852.12       119.78 o                         
  10  11   6         11.72         18.07        13.96 o                         
  11  11   6       8329.09       8196.44       115.00 o                         
  12  11   6         13.45         12.53        23.03 o                         
  13  11   6       3144.74       2956.62        83.44 o                         
  14  11   6         68.64         69.05        30.74 o                         
 -15  12   6          8.58         10.67        20.66 o                         
 -14  12   6        305.84        312.67        22.20 o                         
 -13  12   6        420.19        432.71        23.52 o                         
 -12  12   6        192.07        175.46        18.83 o                         
 -11  12   6        935.33        924.83        29.64 o                         
 -10  12   6         12.40          5.78        13.88 o                         
  -9  12   6         33.82         32.69        13.25 o                         
  -8  12   6        103.11        117.47        14.07 o                         
  -7  12   6         13.60         10.39        11.09 o                         
  -6  12   6        779.94        787.25        22.00 o                         
  -5  12   6         72.42         51.68        11.59 o                         
  -4  12   6        104.56        105.74        12.11 o                         
  -3  12   6         97.11         76.00        11.54 o                         
  -2  12   6         41.01         37.56        10.92 o                         
  -1  12   6          3.41         -2.30        10.10 o                         
   0  12   6          2.06         10.62        10.22 o                         
   1  12   6         17.88         12.23        10.48 o                         
   2  12   6        228.95        236.95        13.79 o                         
   3  12   6         45.51         36.23        11.80 o                         
   4  12   6        337.22        318.59        17.90 o                         
   5  12   6         65.33         50.92        13.61 o                         
   6  12   6         51.95         48.51        16.74 o                         
   7  12   6          6.24          5.14        15.34 o                         
   8  12   6         84.27        138.91        17.60 o                         
   9  12   6         52.44         46.58        16.13 o                         
  10  12   6        274.30        247.40        19.61 o                         
  11  12   6         64.04         68.06        16.23 o                         
  12  12   6        241.56        209.00        33.25 o                         
  13  12   6         72.07         56.50        31.91 o                         
 -13  13   6       3375.18       3507.40        62.77 o                         
 -12  13   6        856.90        761.42        30.89 o                         
 -11  13   6       5501.27       5547.77        76.67 o                         
 -10  13   6       2011.84       1996.83        41.42 o                         
  -9  13   6       5823.29       6045.45        80.58 o                         
  -8  13   6       1918.26       1937.07        40.63 o                         
  -7  13   6       5985.79       6101.19        71.74 o                         
  -6  13   6        618.88        569.06        20.67 o                         
  -5  13   6       5930.09       6028.57        70.48 o                         
  -4  13   6        110.74        104.65        13.68 o                         
  -3  13   6       7447.01       7672.63        85.10 o                         
  -2  13   6        634.60        596.78        20.44 o                         
  -1  13   6       6768.04       6987.33        83.40 o                         
   0  13   6        736.24        708.21        37.47 o                         
   1  13   6       6648.73       6767.35        81.19 o                         
   2  13   6        244.44        250.32        16.55 o                         
   3  13   6       5674.85       5789.02        75.88 o                         
   4  13   6          0.81         22.90        14.32 o                         
   5  13   6       6626.92       6475.13        95.17 o                         
   6  13   6         10.95         24.96        15.92 o                         
   7  13   6       6427.81       6468.76       105.61 o                         
   8  13   6         57.44         66.49        18.16 o                         
   9  13   6       4619.53       4626.74        76.46 o                         
  10  13   6          9.50          4.70        16.85 o                         
  11  13   6       3283.10       3206.24        60.56 o                         
 -11  14   6        576.49        540.51        26.94 o                         
 -10  14   6       3102.51       3186.66        58.53 o                         
  -9  14   6        773.83        710.02        27.59 o                         
  -8  14   6       3420.65       3576.63        58.76 o                         
  -7  14   6        746.89        749.00        26.84 o                         
  -6  14   6       4352.88       4532.24        60.24 o                         
  -5  14   6        281.66        288.65        19.18 o                         
  -4  14   6       3722.92       3833.80        56.06 o                         
  -3  14   6         95.60        107.09        16.03 o                         
  -2  14   6       4700.97       4950.81        66.15 o                         
  -1  14   6        214.83        199.33        17.56 o                         
   0  14   6       5233.16       5495.96        71.24 o                         
   1  14   6         72.77         53.44        15.21 o                         
   2  14   6       3660.75       3707.60        57.61 o                         
   3  14   6          2.13         11.52        16.54 o                         
   4  14   6       3787.78       3915.85        63.19 o                         
   5  14   6          6.50         25.52        18.05 o                         
   6  14   6       3572.86       3596.92        65.14 o                         
   7  14   6         32.23         41.79        20.62 o                         
   8  14   6       3144.70       3194.04        63.00 o                         
   9  14   6          7.98         -7.56        18.82 o                         
  -8  15   6         17.69         14.34        21.85 o                         
  -7  15   6        165.52        153.40        22.43 o                         
  -6  15   6          6.28         26.33        18.55 o                         
  -5  15   6        549.74        510.93        25.30 o                         
  -4  15   6          1.68          1.07        17.77 o                         
  -3  15   6        545.58        492.29        24.88 o                         
  -2  15   6          6.51         -4.23        17.58 o                         
  -1  15   6        501.98        488.38        24.93 o                         
   0  15   6         76.91         82.11        18.94 o                         
   1  15   6        362.61        332.45        22.69 o                         
   2  15   6          4.37         12.97        19.38 o                         
   3  15   6        592.80        574.98        29.61 o                         
   4  15   6          6.15         -3.01        21.72 o                         
   5  15   6        285.26        212.07        25.25 o                         
   6  15   6          2.69          6.07        21.63 o                         
  -3  16   6        372.60        397.40        25.72 o                         
  -2  16   6       5367.03       5572.93        81.34 o                         
  -1  16   6        179.43        191.79        22.89 o                         
   0  16   6       4673.91       4895.93        74.61 o                         
   1  16   6         79.80         70.89        22.66 o                         
 -22   1   7        742.14        748.16        23.70 o                         
 -21   1   7       5864.94       6046.87        68.05 o                         
 -20   1   7        654.58        644.04        20.19 o                         
 -19   1   7       7903.55       7976.47        81.44 o                         
 -18   1   7        840.24        780.35        21.12 o                         
 -17   1   7      13824.21      13907.93       128.75 o                         
 -16   1   7       1095.37       1046.29        21.52 o                         
 -15   1   7      16230.57      16316.22       147.00 o                         
 -14   1   7       2348.66       2273.47        29.42 o                         
 -13   1   7      17721.27      18070.46       159.94 o                         
 -12   1   7       2986.41       3118.16        35.00 o                         
 -11   1   7      18975.04      18783.85       164.43 o                         
 -10   1   7       4743.29       4720.78        46.98 o                         
  -9   1   7      20736.15      21293.25       176.61 o                         
  -8   1   7       9740.92      10255.34        94.11 o                         
  -7   1   7      11322.17      11301.11        85.91 o                         
  -6   1   7       6522.51       6309.75        49.76 o                         
  -5   1   7      18063.95      18104.78       134.48 o                         
  -4   1   7      17628.41      18073.12       134.13 o                         
  -3   1   7      19800.74      19733.52       146.17 o                         
  -2   1   7      22724.29      22791.61       168.04 o                         
  -1   1   7      12306.96      11873.61        92.24 o                         
   0   1   7      25910.61      26361.59       193.44 o                         
   1   1   7       8777.67       8292.89        65.67 o                         
   2   1   7      19030.96      18456.78       136.74 o                         
   3   1   7      19868.80      19728.97       150.97 o                         
   4   1   7      22660.23      22458.14       184.40 o                         
   5   1   7       8521.69       8093.70        69.85 o                         
   6   1   7      17235.51      16695.75       158.86 o                         
   7   1   7       5802.45       5644.50        55.96 o                         
   8   1   7      12517.57      12267.36       113.85 o                         
   9   1   7       5881.65       5731.30        63.66 o                         
  10   1   7      14259.26      14480.53       148.21 o                         
  11   1   7       1723.71       1768.95        25.40 o                         
  12   1   7       4996.61       4923.47        63.49 o                         
  13   1   7        512.07        537.96        20.78 o                         
  14   1   7       4473.13       4574.84        53.23 o                         
  15   1   7         78.46         94.39        11.47 o                         
  16   1   7       6001.08       6246.85        78.15 o                         
  17   1   7        414.65        445.52        23.57 o                         
  18   1   7       5316.15       5749.73        75.59 o                         
  19   1   7        138.79        160.19        17.65 o                         
  20   1   7       3162.08       3487.03        56.54 o                         
 -22   2   7       2264.39       2235.17        41.42 o                         
 -21   2   7        348.50        324.44        18.87 o                         
 -20   2   7       3607.43       3524.88        46.52 o                         
 -19   2   7       1427.76       1366.71        28.10 o                         
 -18   2   7       5327.71       5268.51        58.08 o                         
 -17   2   7       1144.89       1147.13        23.71 o                         
 -16   2   7       6828.13       6796.89        68.83 o                         
 -15   2   7        367.26        348.15        12.79 o                         
 -14   2   7       5970.75       6094.87        61.36 o                         
 -13   2   7        862.12        835.32        17.10 o                         
 -12   2   7       5415.00       5428.22        54.27 o                         
 -11   2   7       5648.90       5709.22        55.98 o                         
 -10   2   7      13204.69      13165.28       117.26 o                         
  -9   2   7       5648.07       5581.74        51.09 o                         
  -8   2   7      18704.11      18697.44       144.11 o                         
  -7   2   7       6944.92       7264.66        59.08 o                         
  -6   2   7      16000.40      16177.35       124.89 o                         
  -5   2   7      15644.58      16204.40       121.00 o                         
  -4   2   7       3729.67       3391.71        28.65 o                         
  -3   2   7      18401.11      18746.90       139.06 o                         
  -2   2   7       6617.76       6266.99        49.16 o                         
  -1   2   7      14940.00      15570.92       115.99 o                         
   0   2   7      13429.46      13380.83       111.23 o                         
   1   2   7       7160.55       7215.35        59.72 o                         
   2   2   7       4390.36       4154.65        33.93 o                         
   3   2   7       9822.39       9858.35        77.48 o                         
   4   2   7       3854.54       3789.78        46.24 o                         
   5   2   7      10595.60      10195.49        90.17 o                         
   6   2   7       8908.62       8883.73        83.65 o                         
   7   2   7       7702.32       7273.41        74.15 o                         
   8   2   7       4361.87       4212.98        46.80 o                         
   9   2   7       5448.58       5431.56        58.44 o                         
  10   2   7        331.82        310.09        12.90 o                         
  11   2   7       5513.82       5496.19        60.24 o                         
  12   2   7         92.77         80.21        10.79 o                         
  13   2   7       9145.91       9423.59       109.19 o                         
  14   2   7       1479.74       1524.47        30.93 o                         
  15   2   7       3231.63       3384.34        54.03 o                         
  16   2   7        237.78        228.80        19.36 o                         
  17   2   7       1405.57       1365.88        39.20 o                         
  18   2   7         41.52         30.87        18.07 o                         
  19   2   7       2086.93       2167.22        51.12 o                         
 -22   3   7        234.45        202.29        20.97 o                         
 -21   3   7       1439.13       1411.73        33.34 o                         
 -20   3   7         72.48         77.10        14.56 o                         
 -19   3   7        817.67        749.48        22.80 o                         
 -18   3   7        139.80        122.36        12.96 o                         
 -17   3   7         72.46         93.62        11.19 o                         
 -16   3   7       1364.58       1311.50        23.87 o                         
 -15   3   7       1798.75       1798.09        29.16 o                         
 -14   3   7        668.33        656.66        16.33 o                         
 -13   3   7       2312.60       2396.35        30.07 o                         
 -12   3   7        201.75        218.38         9.43 o                         
 -11   3   7       1599.47       1540.36        24.83 o                         
 -10   3   7        904.58        866.47        15.14 o                         
  -9   3   7        531.96        550.47        11.44 o                         
  -8   3   7       5090.35       5365.16        45.38 o                         
  -7   3   7       3071.21       3250.87        32.16 o                         
  -6   3   7       5540.29       5497.87        45.66 o                         
  -5   3   7       8127.06       8114.22        63.01 o                         
  -4   3   7       2554.22       2628.46        23.84 o                         
  -3   3   7       1437.67       1351.90        13.93 o                         
  -2   3   7       4426.26       4704.47        35.86 o                         
  -1   3   7        619.19        661.42         9.54 o                         
   0   3   7       9512.44      10053.13        79.02 o                         
   1   3   7       1325.23       1419.93        15.86 o                         
   2   3   7       5588.53       5546.97        44.18 o                         
   3   3   7       5380.29       5204.76        39.57 o                         
   4   3   7       2744.22       2996.06        27.03 o                         
   5   3   7       1707.12       1868.32        25.00 o                         
   6   3   7         49.48         73.28         6.09 o                         
   7   3   7         28.51         34.72         5.73 o                         
   8   3   7       3102.62       3012.03        36.25 o                         
   9   3   7        699.31        631.80        15.51 o                         
  10   3   7       4095.65       4275.73        51.64 o                         
  11   3   7        475.29        477.16        14.67 o                         
  12   3   7        987.03       1051.06        27.65 o                         
  13   3   7        452.72        405.89        15.79 o                         
  14   3   7        690.60        698.85        19.88 o                         
  15   3   7         42.19         62.11        12.08 o                         
  16   3   7       1049.18       1095.60        29.70 o                         
  17   3   7        186.99        170.31        16.45 o                         
  18   3   7       1849.80       1941.85        42.20 o                         
  19   3   7        108.98        111.60        17.68 o                         
 -21   4   7        277.28        250.03        18.42 o                         
 -20   4   7      10652.55      10736.18       111.40 o                         
 -19   4   7        351.86        324.05        17.19 o                         
 -18   4   7       8863.84       8778.89        92.26 o                         
 -17   4   7       1556.25       1569.05        29.18 o                         
 -16   4   7      10324.21      10347.43       103.63 o                         
 -15   4   7       3747.21       3624.79        53.51 o                         
 -14   4   7      20399.81      20695.85       191.72 o                         
 -13   4   7       1973.59       2003.62        34.35 o                         
 -12   4   7      25086.84      25163.25       218.64 o                         
 -11   4   7       1109.23       1139.00        23.35 o                         
 -10   4   7      12389.42      12602.32       112.40 o                         
  -9   4   7      11674.00      11881.23       101.58 o                         
  -8   4   7      14439.02      14376.64       120.48 o                         
  -7   4   7      21150.01      21457.42       155.02 o                         
  -6   4   7      25862.98      25838.60       185.29 o                         
  -5   4   7      17126.04      17848.52       133.41 o                         
  -4   4   7      26694.50      26304.55       188.30 o                         
  -3   4   7       5220.69       5050.17        41.60 o                         
  -2   4   7      11389.49      11329.61        83.46 o                         
  -1   4   7      12897.17      13088.92       102.28 o                         
   0   4   7      11388.33      10947.12        80.60 o                         
   1   4   7      39790.01      40638.86       287.99 o                         
   2   4   7      24634.54      24712.33       188.11 o                         
   3   4   7      26690.34      26778.49       203.52 o                         
   4   4   7      17342.36      17112.38       128.04 o                         
   5   4   7      17890.37      17658.60       167.90 o                         
   6   4   7       4292.57       4175.63        41.63 o                         
   7   4   7      13778.09      13754.34       121.67 o                         
   8   4   7       1592.63       1646.57        22.93 o                         
   9   4   7      12251.21      12265.04       115.42 o                         
  10   4   7       1740.92       1705.94        26.06 o                         
  11   4   7      12844.34      12804.04       127.49 o                         
  12   4   7       4499.91       4560.65        53.27 o                         
  13   4   7       6933.10       7096.43        77.07 o                         
  14   4   7        966.31       1002.04        23.65 o                         
  15   4   7       6690.18       6948.20        81.31 o                         
  16   4   7        390.82        374.13        18.72 o                         
  17   4   7       4908.34       5048.61        69.66 o                         
  18   4   7         58.02         70.40        16.04 o                         
  19   4   7       4122.60       4453.95        71.14 o                         
 -21   5   7       1558.97       1401.55        34.29 o                         
 -20   5   7         98.85         53.72        14.82 o                         
 -19   5   7       1049.39        972.93        26.34 o                         
 -18   5   7         30.99         26.00        12.44 o                         
 -17   5   7        159.71        129.18        12.85 o                         
 -16   5   7        820.53        808.90        21.73 o                         
 -15   5   7       1363.60       1278.44        24.99 o                         
 -14   5   7        680.27        662.52        18.87 o                         
 -13   5   7       4236.61       4271.03        50.87 o                         
 -12   5   7        269.91        275.53        11.96 o                         
 -11   5   7       6460.33       6505.63        69.56 o                         
 -10   5   7         80.84         66.04         6.87 o                         
  -9   5   7       1642.88       1578.36        20.43 o                         
  -8   5   7       3021.50       2966.42        27.55 o                         
  -7   5   7       1489.26       1437.83        16.34 o                         
  -6   5   7       6476.47       6622.02        53.35 o                         
  -5   5   7       5049.11       4859.88        41.89 o                         
  -4   5   7       1755.62       1686.25        17.98 o                         
  -3   5   7       3122.40       3095.40        29.68 o                         
  -2   5   7        856.16        851.38        11.97 o                         
  -1   5   7        238.40        242.03         6.68 o                         
   0   5   7       2040.33       1987.90        19.22 o                         
   1   5   7        571.81        479.39         8.74 o                         
   2   5   7       4916.27       4845.42        39.88 o                         
   3   5   7       2623.78       2621.67        29.75 o                         
   4   5   7       1495.47       1603.49        17.59 o                         
   5   5   7       2961.46       2870.53        30.95 o                         
   6   5   7       1186.36       1125.78        16.95 o                         
   7   5   7         69.70         80.13         6.79 o                         
   8   5   7       3472.77       3672.52        38.84 o                         
   9   5   7        732.86        740.23        23.23 o                         
  10   5   7       1239.42       1218.45        21.21 o                         
  11   5   7       1516.07       1486.37        24.08 o                         
  12   5   7        707.79        634.72        19.93 o                         
  13   5   7         14.99         24.02         9.84 o                         
  14   5   7        477.41        440.70        16.74 o                         
  15   5   7         91.29         85.40        12.86 o                         
  16   5   7       1252.90       1314.61        33.95 o                         
  17   5   7          5.40          2.32        14.29 o                         
  18   5   7       1438.01       1386.95        37.09 o                         
  19   5   7        311.06        314.57        26.74 o                         
 -20   6   7       2510.80       2388.58        49.95 o                         
 -19   6   7        553.04        487.06        22.91 o                         
 -18   6   7       5277.95       5367.01        88.29 o                         
 -17   6   7        966.85        940.24        25.74 o                         
 -16   6   7       6029.86       6021.57        70.01 o                         
 -15   6   7        772.28        719.49        22.97 o                         
 -14   6   7       2507.51       2588.45        38.84 o                         
 -13   6   7       2009.13       2101.81        33.39 o                         
 -12   6   7       2728.49       2774.30        37.31 o                         
 -11   6   7       2526.73       2626.58        33.39 o                         
 -10   6   7       7049.03       7397.11        70.71 o                         
  -9   6   7       3014.21       3129.29        37.02 o                         
  -8   6   7       4568.34       4811.36        46.04 o                         
  -7   6   7       5418.89       5484.82        51.20 o                         
  -6   6   7       6163.16       6298.12        57.45 o                         
  -5   6   7       6491.51       6678.82        62.96 o                         
  -4   6   7       7730.92       7737.52        74.69 o                         
  -3   6   7      10014.67      10109.88        91.21 o                         
  -2   6   7      10070.22       9952.68        89.87 o                         
  -1   6   7       6380.62       6521.48        61.23 o                         
   0   6   7       6113.66       5946.51        50.01 o                         
   1   6   7       6005.63       6286.15        50.58 o                         
   2   6   7       2320.46       2373.99        24.08 o                         
   3   6   7       7409.99       7529.94        66.48 o                         
   4   6   7       2899.41       2796.37        40.12 o                         
   5   6   7       9874.05      10214.18       107.03 o                         
   6   6   7       2287.82       2193.20        27.72 o                         
   7   6   7       4712.56       4950.06        52.04 o                         
   8   6   7       1860.80       1890.39        25.97 o                         
   9   6   7       2544.84       2643.57        33.78 o                         
  10   6   7        774.25        734.52        18.36 o                         
  11   6   7       3077.74       3068.80        50.64 o                         
  12   6   7         28.60         31.87         9.51 o                         
  13   6   7       6671.01       6819.55        79.35 o                         
  14   6   7        329.74        325.06        16.36 o                         
  15   6   7       3109.05       3121.22        54.68 o                         
  16   6   7        423.99        353.93        24.23 o                         
  17   6   7       1993.50       2041.63        52.61 o                         
  18   6   7         43.81         40.36        21.92 o                         
 -20   7   7       1151.77       1023.02        38.40 o                         
 -19   7   7       6358.02       6332.20        91.23 o                         
 -18   7   7       1806.97       1867.09        42.63 o                         
 -17   7   7       9304.21       9487.33       122.66 o                         
 -16   7   7        391.88        404.89        20.20 o                         
 -15   7   7       8012.68       7987.79       104.13 o                         
 -14   7   7       1884.93       1803.56        36.23 o                         
 -13   7   7       7907.69       8152.01        98.02 o                         
 -12   7   7       5947.12       6089.91        76.29 o                         
 -11   7   7      11124.04      11230.75       127.66 o                         
 -10   7   7       8046.37       8253.22        90.75 o                         
  -9   7   7      24004.25      24184.51       231.38 o                         
  -8   7   7       2012.95       2025.52        37.56 o                         
  -7   7   7      13162.71      13089.64       128.19 o                         
  -6   7   7       6959.61       7156.51        75.01 o                         
  -5   7   7       7779.99       7703.67        78.81 o                         
  -4   7   7      20362.45      20394.52       185.28 o                         
  -3   7   7      11762.38      11545.01       129.69 o                         
  -2   7   7      20820.68      21223.57       192.26 o                         
  -1   7   7      21153.24      21119.32       191.35 o                         
   0   7   7      12396.95      12274.13       120.12 o                         
   1   7   7      10477.48      10106.07       104.87 o                         
   2   7   7      10731.51      10939.77        98.48 o                         
   3   7   7       2159.18       2121.64        26.31 o                         
   4   7   7      13435.24      13968.81       128.08 o                         
   5   7   7       5917.41       5754.77        59.88 o                         
   6   7   7      17440.85      17196.04       166.18 o                         
   7   7   7       9403.00       9172.35        93.60 o                         
   8   7   7       9173.03       9270.17        90.53 o                         
   9   7   7       3486.21       3352.90        39.79 o                         
  10   7   7       6147.75       6120.48        67.53 o                         
  11   7   7        894.80        849.30        21.13 o                         
  12   7   7       6427.69       6519.57        72.37 o                         
  13   7   7        383.68        337.67        17.40 o                         
  14   7   7       6601.88       6690.83        85.54 o                         
  15   7   7        549.59        498.74        24.41 o                         
  16   7   7       4555.20       4780.46        80.72 o                         
  17   7   7        446.61        393.38        27.14 o                         
 -19   8   7         54.74         43.44        21.96 o                         
 -18   8   7         26.51          9.36        19.99 o                         
 -17   8   7          2.20          2.14        16.58 o                         
 -16   8   7        350.22        371.96        21.82 o                         
 -15   8   7        235.21        217.23        18.39 o                         
 -14   8   7          1.49         16.08        13.05 o                         
 -13   8   7         14.94         21.02        12.35 o                         
 -12   8   7         10.20         21.02        12.00 o                         
 -11   8   7        287.05        296.03        16.21 o                         
 -10   8   7        124.53        123.64        11.67 o                         
  -9   8   7          3.13         13.07         8.84 o                         
  -8   8   7        912.68        918.17        18.53 o                         
  -7   8   7        484.76        454.74        13.65 o                         
  -6   8   7          3.07         19.25         7.18 o                         
  -5   8   7       1389.63       1375.99        21.80 o                         
  -4   8   7       1348.48       1367.53        21.36 o                         
  -3   8   7        185.85        195.58         9.41 o                         
  -2   8   7          6.39         17.26         6.73 o                         
  -1   8   7        102.42        123.23         8.66 o                         
   0   8   7        289.16        288.10        10.96 o                         
   1   8   7         50.91         57.28         9.15 o                         
   2   8   7         27.55         23.65         6.83 o                         
   3   8   7         19.97         21.56         6.69 o                         
   4   8   7        645.72        597.29        15.01 o                         
   5   8   7        152.02        171.89        10.52 o                         
   6   8   7          9.34         35.15         9.28 o                         
   7   8   7        182.53        182.40        11.39 o                         
   8   8   7        103.16         86.04        10.04 o                         
   9   8   7         18.49         19.65         9.39 o                         
  10   8   7          1.05         -2.63         9.60 o                         
  11   8   7         38.99         41.01        10.50 o                         
  12   8   7         21.53         22.77        10.36 o                         
  13   8   7          4.56          3.08        13.81 o                         
  14   8   7        232.42        243.40        18.96 o                         
  15   8   7         19.05         39.52        16.76 o                         
  16   8   7         39.84         65.48        21.55 o                         
  17   8   7         47.52         38.37        23.00 o                         
 -18   9   7        613.68        597.71        33.99 o                         
 -17   9   7       4985.95       5188.15        95.86 o                         
 -16   9   7        919.02        880.09        32.38 o                         
 -15   9   7       7183.36       7456.56       101.26 o                         
 -14   9   7       1530.07       1391.90        37.10 o                         
 -13   9   7       6739.47       6809.71        92.29 o                         
 -12   9   7       4580.43       4721.17        68.86 o                         
 -11   9   7       5829.77       5894.49        75.12 o                         
 -10   9   7       3093.94       3130.99        46.48 o                         
  -9   9   7       4382.26       4395.06        55.22 o                         
  -8   9   7       3638.41       3805.79        46.36 o                         
  -7   9   7       7766.29       7767.42        78.37 o                         
  -6   9   7       2224.82       2340.56        31.35 o                         
  -5   9   7       5603.78       5695.80        59.96 o                         
  -4   9   7       8519.30       8859.19        87.17 o                         
  -3   9   7       6081.68       6172.80        63.72 o                         
  -2   9   7       8708.49       8853.06       116.88 o                         
  -1   9   7       8581.22       8760.26       106.35 o                         
   0   9   7      11074.55      11004.61       110.36 o                         
   1   9   7       5601.63       5675.78        72.50 o                         
   2   9   7      10490.06      10769.90       108.19 o                         
   3   9   7       3233.15       3199.80        59.31 o                         
   4   9   7       7788.26       7891.55        86.49 o                         
   5   9   7       4002.24       4087.02        50.59 o                         
   6   9   7       8704.53       8578.29       107.36 o                         
   7   9   7       2404.94       2332.95        44.58 o                         
   8   9   7       7146.61       7257.80        87.71 o                         
   9   9   7       1106.18       1018.62        25.72 o                         
  10   9   7       6008.61       5920.27        80.35 o                         
  11   9   7        806.40        755.56        24.08 o                         
  12   9   7       4358.56       4259.65        68.06 o                         
  13   9   7       1000.44        908.97        29.37 o                         
  14   9   7       3456.87       3419.81        76.22 o                         
  15   9   7        213.25        198.47        21.52 o                         
  16   9   7       2406.62       2582.96        64.99 o                         
 -17  10   7        671.30        624.59        35.08 o                         
 -16  10   7       3373.09       3232.19        58.24 o                         
 -15  10   7       1383.03       1418.04        38.67 o                         
 -14  10   7       3970.03       3940.77        63.59 o                         
 -13  10   7        726.92        711.14        26.40 o                         
 -12  10   7       3620.10       3833.23        60.77 o                         
 -11  10   7       2219.61       2292.21        40.30 o                         
 -10  10   7       4723.36       4719.65        63.92 o                         
  -9  10   7       3031.07       3003.86        43.50 o                         
  -8  10   7       8048.27       8187.07        92.39 o                         
  -7  10   7       3702.46       3655.38        52.98 o                         
  -6  10   7       7647.59       7776.41        79.25 o                         
  -5  10   7       3245.48       3235.72        41.47 o                         
  -4  10   7       8716.62       8830.46        88.03 o                         
  -3  10   7       4740.05       4751.85        55.08 o                         
  -2  10   7       3870.66       3810.68        46.54 o                         
  -1  10   7       8308.71       8582.06        89.51 o                         
   0  10   7       3532.12       3418.87        42.64 o                         
   1  10   7       3918.96       3914.45        47.02 o                         
   2  10   7       3408.43       3231.86        40.93 o                         
   3  10   7       4745.94       4748.59        57.45 o                         
   4  10   7       2940.32       2829.26        41.41 o                         
   5  10   7       3442.41       3541.29        49.29 o                         
   6  10   7       1483.49       1445.72        31.81 o                         
   7  10   7       4193.19       4274.57        62.17 o                         
   8  10   7       1111.89       1121.01        30.67 o                         
   9  10   7       3603.48       3524.91        55.33 o                         
  10  10   7        850.14        790.49        26.19 o                         
  11  10   7       4164.17       4226.46        88.94 o                         
  12  10   7        501.93        476.85        28.79 o                         
  13  10   7       2657.04       2621.60        68.99 o                         
  14  10   7        236.26        259.59        34.76 o                         
  15  10   7       2019.63       1986.90        73.76 o                         
 -16  11   7        137.43        120.27        20.48 o                         
 -15  11   7        756.65        689.73        29.76 o                         
 -14  11   7        144.11        137.89        19.37 o                         
 -13  11   7       1170.82       1070.82        34.81 o                         
 -12  11   7         27.39         23.29        15.75 o                         
 -11  11   7        150.35        134.81        15.61 o                         
 -10  11   7        568.77        548.27        24.70 o                         
  -9  11   7        520.19        518.11        19.50 o                         
  -8  11   7        856.36        874.94        24.90 o                         
  -7  11   7        561.15        528.23        17.13 o                         
  -6  11   7        727.88        672.21        19.36 o                         
  -5  11   7       1221.63       1235.72        24.64 o                         
  -4  11   7        277.97        258.30        13.03 o                         
  -3  11   7        147.63        145.28        11.95 o                         
  -2  11   7       1059.26       1070.44        23.70 o                         
  -1  11   7        754.97        730.61        20.41 o                         
   0  11   7       1642.60       1596.51        32.49 o                         
   1  11   7        791.75        763.84        20.88 o                         
   2  11   7        996.27        995.62        22.98 o                         
   3  11   7        561.04        545.48        19.55 o                         
   4  11   7        148.01        139.21        13.06 o                         
   5  11   7        463.11        452.49        18.27 o                         
   6  11   7        309.07        290.24        17.91 o                         
   7  11   7         44.15         45.39        13.82 o                         
   8  11   7        590.22        541.21        22.61 o                         
   9  11   7        107.52         98.83        15.64 o                         
  10  11   7        699.78        648.11        26.38 o                         
  11  11   7         30.07         27.80        16.69 o                         
  12  11   7        336.29        361.07        32.24 o                         
  13  11   7          7.74          3.95        29.42 o                         
  14  11   7        306.80        321.40        39.67 o                         
 -14  12   7       4283.96       4289.64        71.14 o                         
 -13  12   7       1278.35       1253.40        39.01 o                         
 -12  12   7       4658.91       4935.47        75.85 o                         
 -11  12   7       1733.26       1680.57        38.00 o                         
 -10  12   7       4026.66       3969.99        59.43 o                         
  -9  12   7       3754.54       3759.72        54.47 o                         
  -8  12   7       4982.99       4937.52        64.65 o                         
  -7  12   7       6722.14       6874.78        77.74 o                         
  -6  12   7       6115.97       6190.86        68.24 o                         
  -5  12   7       4455.35       4633.78        54.70 o                         
  -4  12   7       6515.77       6523.98        74.03 o                         
  -3  12   7       3362.18       3439.38        46.15 o                         
  -2  12   7       4922.39       4923.47        59.27 o                         
  -1  12   7       5263.67       5449.47        63.79 o                         
   0  12   7       3105.27       3131.78        43.15 o                         
   1  12   7       8422.90       8594.03        92.08 o                         
   2  12   7       5950.83       6057.10        69.79 o                         
   3  12   7       7072.28       7249.55        89.07 o                         
   4  12   7       2780.17       2714.78        43.93 o                         
   5  12   7       5137.02       5052.27        72.95 o                         
   6  12   7       1596.82       1557.71        35.64 o                         
   7  12   7       4730.84       4903.58        78.18 o                         
   8  12   7        790.66        801.57        30.58 o                         
   9  12   7       5972.16       5899.96        90.90 o                         
  10  12   7       1625.01       1629.82        41.91 o                         
  11  12   7       4201.47       4217.68        77.91 o                         
  12  12   7        982.24        919.36        45.04 o                         
 -13  13   7       1628.57       1712.42        46.05 o                         
 -12  13   7        383.39        361.45        24.51 o                         
 -11  13   7       1873.29       1902.78        43.31 o                         
 -10  13   7        165.23        152.71        18.62 o                         
  -9  13   7        885.66        918.12        30.24 o                         
  -8  13   7        618.25        593.22        23.06 o                         
  -7  13   7       1095.09       1131.54        30.12 o                         
  -6  13   7       1585.92       1593.80        31.68 o                         
  -5  13   7       2182.73       2229.37        36.53 o                         
  -4  13   7        414.82        439.79        18.65 o                         
  -3  13   7       1139.45       1154.95        28.44 o                         
  -2  13   7        432.90        400.04        17.97 o                         
  -1  13   7        793.86        862.14        25.59 o                         
   0  13   7       1200.25       1245.91        29.77 o                         
   1  13   7        812.60        798.82        25.71 o                         
   2  13   7       2322.24       2349.74        45.48 o                         
   3  13   7       1156.52       1184.33        34.06 o                         
   4  13   7        871.38        905.95        33.14 o                         
   5  13   7        118.52         86.02        17.94 o                         
   6  13   7        659.11        660.31        26.37 o                         
   7  13   7         29.88         18.27        17.82 o                         
   8  13   7       1660.38       1623.37        44.23 o                         
   9  13   7        194.08        168.18        21.30 o                         
  10  13   7        974.70        956.50        35.23 o                         
 -10  14   7       1840.43       1798.01        43.33 o                         
  -9  14   7        895.34        882.70        31.09 o                         
  -8  14   7       2013.18       1988.34        41.81 o                         
  -7  14   7        427.16        439.31        22.07 o                         
  -6  14   7        664.25        618.77        23.15 o                         
  -5  14   7       1346.58       1359.78        34.03 o                         
  -4  14   7        446.53        432.56        21.61 o                         
  -3  14   7       2785.35       2785.08        47.46 o                         
  -2  14   7       1943.12       1926.67        40.63 o                         
  -1  14   7       1690.52       1643.14        37.21 o                         
   0  14   7       1930.21       1899.32        39.37 o                         
   1  14   7        712.51        671.52        26.27 o                         
   2  14   7        565.44        563.54        31.52 o                         
   3  14   7       2038.24       2029.26        48.60 o                         
   4  14   7        332.90        299.57        23.74 o                         
   5  14   7       2428.67       2403.69        53.12 o                         
   6  14   7        408.52        373.48        23.86 o                         
   7  14   7       2068.98       2135.05        53.78 o                         
   8  14   7        730.78        703.42        33.00 o                         
  -7  15   7       3025.80       3129.78        60.80 o                         
  -6  15   7       1233.23       1192.35        39.03 o                         
  -5  15   7       2265.24       2268.83        45.78 o                         
  -4  15   7       3042.45       3176.74        53.61 o                         
  -3  15   7       2887.12       2983.30        54.74 o                         
  -2  15   7       3818.34       3998.55        64.51 o                         
  -1  15   7       3156.72       3212.93        63.63 o                         
   0  15   7       2422.87       2599.08        48.53 o                         
   1  15   7       3077.48       3167.42        60.05 o                         
   2  15   7       1098.70       1099.59        38.57 o                         
   3  15   7        888.76        954.76        38.71 o                         
   4  15   7       2566.42       2578.96        59.52 o                         
   5  15   7        924.46        927.12        39.75 o                         
 -22   0   8        252.18        239.13        25.71 o                         
 -21   0   8       7207.51       7357.37       124.18 o                         
 -20   0   8        100.04         95.83        19.79 o                         
 -19   0   8      11949.15      12162.24       165.38 o                         
 -18   0   8        210.49        201.55        19.15 o                         
 -17   0   8      17213.31      17745.77       228.00 o                         
 -16   0   8        559.60        534.43        23.13 o                         
 -15   0   8      11726.91      11757.17       155.09 o                         
 -14   0   8          3.82         19.92        11.21 o                         
 -13   0   8      12299.33      12489.41       161.52 o                         
 -12   0   8        342.75        354.34        16.20 o                         
 -11   0   8      19766.19      20079.10       248.49 o                         
 -10   0   8        850.86        861.50        26.26 o                         
  -9   0   8      27935.85      28756.70       348.96 o                         
  -8   0   8        265.07        299.48        17.28 o                         
  -7   0   8      25380.73      25908.90       280.12 o                         
  -6   0   8         12.65         41.26         5.52 o                         
  -5   0   8      38231.62      38571.93       399.34 o                         
  -4   0   8       4823.13       5140.90        58.89 o                         
  -3   0   8      54932.14      56337.91       580.34 o                         
  -2   0   8      20385.62      22229.84       232.59 o                         
  -1   0   8      43610.34      41935.18       433.08 o                         
   0   0   8       3273.94       3578.28        42.77 o                         
   1   0   8      26530.02      26212.21       275.40 o                         
   2   0   8       4900.43       5099.62        59.28 o                         
   3   0   8      17064.88      16763.87       189.68 o                         
   4   0   8       9697.61       9461.64       130.94 o                         
   5   0   8      19469.09      19044.71       233.23 o                         
   6   0   8       5866.12       5791.61        77.98 o                         
   7   0   8      27131.62      27246.02       330.82 o                         
   8   0   8       2015.96       2039.28        36.50 o                         
   9   0   8       9307.14       9103.38       118.89 o                         
  10   0   8       3821.11       3705.45        68.68 o                         
  11   0   8       8652.51       8598.27       140.18 o                         
  12   0   8       5573.67       5476.54        86.24 o                         
  13   0   8       4718.22       4737.87        78.09 o                         
  14   0   8       3485.35       3603.99        64.81 o                         
  15   0   8       4971.98       5333.82        87.91 o                         
  16   0   8       1424.96       1394.69        45.18 o                         
  17   0   8       3025.44       3332.37        73.17 o                         
  18   0   8       1825.79       2044.43        58.21 o                         
  19   0   8       1076.71       1238.96        59.49 o                         
 -22   1   8        240.72        209.41        18.93 o                         
 -21   1   8          4.82          0.39        13.97 o                         
 -20   1   8       1884.95       1825.37        37.47 o                         
 -19   1   8          2.28          3.16        11.79 o                         
 -18   1   8       3704.38       3613.08        45.33 o                         
 -17   1   8        258.24        219.52        13.14 o                         
 -16   1   8       2263.67       2235.63        31.82 o                         
 -15   1   8       1020.25        978.43        20.71 o                         
 -14   1   8       1668.73       1667.16        25.02 o                         
 -13   1   8         11.63         23.59         7.35 o                         
 -12   1   8       5644.34       5619.31        56.22 o                         
 -11   1   8          1.49          8.95         6.00 o                         
 -10   1   8      11496.03      11638.95       105.05 o                         
  -9   1   8       1503.69       1464.02        20.68 o                         
  -8   1   8       7153.81       7234.13        63.94 o                         
  -7   1   8       2916.52       2826.24        27.36 o                         
  -6   1   8       5309.04       5574.40        45.02 o                         
  -5   1   8        414.07        387.91         7.77 o                         
  -4   1   8       6045.97       6025.82        48.10 o                         
  -3   1   8       1111.46       1161.55        13.09 o                         
  -2   1   8      10855.40      10812.24        82.39 o                         
  -1   1   8        722.01        730.29        10.42 o                         
   0   1   8       5187.29       5078.24        42.31 o                         
   1   1   8       1128.14       1210.06        14.05 o                         
   2   1   8       1518.63       1434.21        21.96 o                         
   3   1   8        654.16        626.08         9.84 o                         
   4   1   8       4866.56       4861.70        44.66 o                         
   5   1   8       1617.99       1529.33        19.42 o                         
   6   1   8       7967.89       7845.39        72.24 o                         
   7   1   8        173.14        188.81         7.88 o                         
   8   1   8       4834.25       4746.99        74.30 o                         
   9   1   8        246.56        255.61        10.40 o                         
  10   1   8        707.92        709.08        15.89 o                         
  11   1   8       1167.44       1151.01        20.48 o                         
  12   1   8        720.98        759.43        20.04 o                         
  13   1   8       1907.31       1885.65        29.91 o                         
  14   1   8       2240.08       2293.36        36.26 o                         
  15   1   8         48.10         39.69        12.27 o                         
  16   1   8        395.97        401.97        26.02 o                         
  17   1   8         97.59         89.34        16.83 o                         
  18   1   8        185.70        203.42        19.50 o                         
  19   1   8        274.16        276.32        19.35 o                         
 -21   2   8       4544.66       4473.99        59.21 o                         
 -20   2   8        637.11        577.99        21.50 o                         
 -19   2   8       3488.85       3415.60        47.46 o                         
 -18   2   8        351.51        343.20        15.53 o                         
 -17   2   8       4411.25       4371.86        50.53 o                         
 -16   2   8         17.82         28.91         9.64 o                         
 -15   2   8      11640.15      11740.01       114.51 o                         
 -14   2   8        691.36        639.59        16.64 o                         
 -13   2   8      12714.97      12734.54       116.26 o                         
 -12   2   8       1321.69       1272.43        20.36 o                         
 -11   2   8       9609.60       9923.12        91.44 o                         
 -10   2   8         60.43         62.73         6.76 o                         
  -9   2   8      11166.60      11429.77       102.35 o                         
  -8   2   8       1196.63       1231.56        15.22 o                         
  -7   2   8      26045.58      26843.51       212.28 o                         
  -6   2   8         17.36         19.60         4.09 o                         
  -5   2   8      19190.67      19191.78       143.08 o                         
  -4   2   8         57.40         86.83         5.24 o                         
  -3   2   8      13603.05      13829.54       104.17 o                         
  -2   2   8        641.63        799.97        10.77 o                         
  -1   2   8      14956.04      15003.79       112.45 o                         
   0   2   8       2621.77       2605.97        24.31 o                         
   1   2   8      26555.57      26652.96       202.84 o                         
   2   2   8       1503.16       1655.52        17.09 o                         
   3   2   8      14699.91      14552.30       113.22 o                         
   4   2   8        571.32        572.24        10.61 o                         
   5   2   8      10010.80       9941.59        85.48 o                         
   6   2   8        619.53        555.36        11.73 o                         
   7   2   8       9169.78       8884.45        89.09 o                         
   8   2   8       6899.85       7045.00        69.41 o                         
   9   2   8       6536.65       6580.25        65.95 o                         
  10   2   8       2402.44       2362.58        30.02 o                         
  11   2   8       5375.83       5387.96        56.68 o                         
  12   2   8       1628.07       1663.41        27.66 o                         
  13   2   8       3343.46       3475.89        44.72 o                         
  14   2   8        955.01        936.95        23.83 o                         
  15   2   8       1037.83       1085.49        26.13 o                         
  16   2   8       2155.25       2252.62        41.72 o                         
  17   2   8       1192.87       1323.71        34.45 o                         
  18   2   8       1754.04       1858.48        41.22 o                         
  19   2   8       1453.46       1563.50        39.56 o                         
 -21   3   8        557.89        542.03        22.41 o                         
 -20   3   8       8174.57       8335.00        91.03 o                         
 -19   3   8        139.06        134.88        14.92 o                         
 -18   3   8       8752.77       8795.27        92.84 o                         
 -17   3   8         20.36         26.33        11.26 o                         
 -16   3   8      10594.16      10597.53       106.19 o                         
 -15   3   8         35.66         43.28         9.60 o                         
 -14   3   8      18852.22      19114.00       170.27 o                         
 -13   3   8        184.61        169.67         9.81 o                         
 -12   3   8      15608.30      15610.02       145.67 o                         
 -11   3   8        458.47        448.89        12.93 o                         
 -10   3   8      20417.11      20753.41       188.98 o                         
  -9   3   8          9.77         13.99         5.26 o                         
  -8   3   8      25274.25      26373.29       201.96 o                         
  -7   3   8        473.93        566.19        11.64 o                         
  -6   3   8      36728.32      37506.99       294.49 o                         
  -5   3   8       1816.37       1893.87        22.61 o                         
  -4   3   8      23836.56      23841.67       171.17 o                         
  -3   3   8        156.85        161.34         5.48 o                         
  -2   3   8      20088.36      19906.89       143.62 o                         
  -1   3   8       2981.66       3135.60        27.47 o                         
   0   3   8      26023.85      25629.15       195.55 o                         
   1   3   8       7702.27       7870.73        61.43 o                         
   2   3   8      24354.91      23865.35       176.58 o                         
   3   3   8       4325.79       4509.94        37.35 o                         
   4   3   8      19854.45      19058.95       152.55 o                         
   5   3   8       3011.50       3078.50        33.17 o                         
   6   3   8      13733.93      13408.18       123.52 o                         
   7   3   8       3412.26       3427.31        40.32 o                         
   8   3   8      12044.01      11732.78       116.25 o                         
   9   3   8       4739.44       4806.36        54.00 o                         
  10   3   8       7752.94       7757.86        81.36 o                         
  11   3   8       2011.71       1981.64        29.85 o                         
  12   3   8       7690.62       7761.24        82.78 o                         
  13   3   8       1539.22       1537.67        27.94 o                         
  14   3   8       4016.34       4124.12        51.90 o                         
  15   3   8       2530.61       2536.18        41.01 o                         
  16   3   8       2128.83       2265.46        42.32 o                         
  17   3   8       1564.63       1536.95        36.53 o                         
  18   3   8        912.79        990.33        31.00 o                         
  19   3   8       1584.73       1568.40        40.41 o                         
 -21   4   8         48.07         58.53        16.77 o                         
 -20   4   8          1.14         -2.74        14.64 o                         
 -19   4   8         41.67         49.47        14.12 o                         
 -18   4   8          9.60         12.49        12.46 o                         
 -17   4   8         15.45         18.05        11.59 o                         
 -16   4   8         46.12         46.59        11.22 o                         
 -15   4   8          0.56         23.38         9.87 o                         
 -14   4   8        109.11        106.89        10.76 o                         
 -13   4   8         34.69         51.56         9.30 o                         
 -12   4   8         86.87         79.64         9.19 o                         
 -11   4   8         20.75         47.59         8.58 o                         
 -10   4   8       1188.70       1197.71        21.52 o                         
  -9   4   8         30.01         49.00         5.92 o                         
  -8   4   8         20.83         29.12         4.89 o                         
  -7   4   8        754.86        725.27        11.49 o                         
  -6   4   8          0.53          9.36         4.11 o                         
  -5   4   8        582.96        536.11         9.71 o                         
  -4   4   8        483.58        416.45         8.96 o                         
  -3   4   8       2130.58       2075.43        19.67 o                         
  -2   4   8        502.20        503.41         8.66 o                         
  -1   4   8         48.93         70.02         6.72 o                         
   0   4   8        681.61        672.67         9.96 o                         
   1   4   8         28.28         47.57         3.90 o                         
   2   4   8         34.00         36.30         4.09 o                         
   3   4   8        626.90        619.55        13.11 o                         
   4   4   8        163.33        169.99         6.57 o                         
   5   4   8        194.20        195.62         8.34 o                         
   6   4   8         33.69         50.98         6.15 o                         
   7   4   8        279.01        243.94         9.63 o                         
   8   4   8         30.83         28.09         7.31 o                         
   9   4   8        634.13        611.29        16.52 o                         
  10   4   8          5.64         21.13         8.33 o                         
  11   4   8        212.32        190.21        11.67 o                         
  12   4   8         12.80         30.43         9.76 o                         
  13   4   8          1.55         15.37        10.43 o                         
  14   4   8          2.60         11.09        11.01 o                         
  15   4   8          9.20         13.50        12.63 o                         
  16   4   8        100.53         94.10        15.53 o                         
  17   4   8        236.31        230.33        19.43 o                         
  18   4   8          4.29         12.75        17.18 o                         
 -20   5   8       6873.71       6822.76        87.02 o                         
 -19   5   8        476.93        501.93        21.26 o                         
 -18   5   8       8292.47       8413.82        94.18 o                         
 -17   5   8        121.13        114.60        13.83 o                         
 -16   5   8      10491.55      10566.50       132.04 o                         
 -15   5   8        246.80        253.11        14.12 o                         
 -14   5   8       9168.48       9331.34        98.37 o                         
 -13   5   8         62.89         62.74         9.96 o                         
 -12   5   8      14248.66      14494.54       143.76 o                         
 -11   5   8        307.64        328.61        12.61 o                         
 -10   5   8      14389.13      14850.28       138.56 o                         
  -9   5   8         93.46        108.66         7.57 o                         
  -8   5   8      15813.32      16318.75       124.12 o                         
  -7   5   8        209.84        257.11         8.52 o                         
  -6   5   8      20614.60      21141.82       175.95 o                         
  -5   5   8        861.90        894.23        26.01 o                         
  -4   5   8      22911.16      23290.95       200.89 o                         
  -3   5   8       1400.41       1410.60        19.17 o                         
  -2   5   8      22783.76      22684.80       180.60 o                         
  -1   5   8       3616.04       3665.39        33.10 o                         
   0   5   8      18759.19      18366.38       142.33 o                         
   1   5   8       6375.60       6477.39        56.18 o                         
   2   5   8      28891.69      28509.91       210.72 o                         
   3   5   8       5393.96       5577.91        51.64 o                         
   4   5   8      22416.29      22071.39       183.09 o                         
   5   5   8       6877.12       6972.10        71.55 o                         
   6   5   8      10888.42      10967.75       107.43 o                         
   7   5   8       2960.28       2954.94        35.04 o                         
   8   5   8      11082.82      11174.40       112.15 o                         
   9   5   8       2074.66       2019.88        29.69 o                         
  10   5   8       8561.98       8616.26        89.96 o                         
  11   5   8       1926.23       1917.49        31.92 o                         
  12   5   8       5234.57       5303.17        64.99 o                         
  13   5   8       3381.00       3360.60        47.10 o                         
  14   5   8       3444.71       3526.51        49.73 o                         
  15   5   8       2844.29       3005.29        49.25 o                         
  16   5   8       2478.41       2553.35        48.18 o                         
  17   5   8       1965.24       1933.14        43.32 o                         
  18   5   8       1048.35       1086.70        34.83 o                         
 -20   6   8          9.77         10.05        18.69 o                         
 -19   6   8       4206.15       4221.52        69.05 o                         
 -18   6   8        125.41        105.09        17.79 o                         
 -17   6   8       4184.95       4150.84        65.14 o                         
 -16   6   8          6.31          2.55        13.84 o                         
 -15   6   8       5613.78       5671.78        79.34 o                         
 -14   6   8         10.34         13.53        12.01 o                         
 -13   6   8       9894.97      10213.21       126.96 o                         
 -12   6   8         55.00         54.69        11.53 o                         
 -11   6   8      12411.67      12611.21       151.53 o                         
 -10   6   8         47.25         38.38         8.85 o                         
  -9   6   8      13136.12      13285.69       131.18 o                         
  -8   6   8          8.36         20.82         6.24 o                         
  -7   6   8      10375.32      10508.80        95.82 o                         
  -6   6   8       1081.00       1123.58        17.88 o                         
  -5   6   8      17599.26      17363.29       152.54 o                         
  -4   6   8         27.48         40.09         6.21 o                         
  -3   6   8      14494.18      14565.01       128.91 o                         
  -2   6   8        193.15        215.76         9.11 o                         
  -1   6   8       9551.06       9427.19        86.05 o                         
   0   6   8        297.03        313.04         9.68 o                         
   1   6   8       7025.69       6922.73        59.83 o                         
   2   6   8        670.88        717.08        11.85 o                         
   3   6   8      12271.19      12246.17        97.48 o                         
   4   6   8       1164.58       1202.71        18.47 o                         
   5   6   8       7836.55       7567.89        74.00 o                         
   6   6   8       1972.70       2064.96        30.54 o                         
   7   6   8       3562.14       3556.64        40.84 o                         
   8   6   8       2166.70       2215.87        31.50 o                         
   9   6   8       6211.21       6182.93        68.01 o                         
  10   6   8       2181.03       2165.25        37.87 o                         
  11   6   8       4370.42       4307.23        52.30 o                         
  12   6   8       1159.46       1148.98        26.60 o                         
  13   6   8       1462.90       1447.69        30.03 o                         
  14   6   8       1188.73       1122.41        28.15 o                         
  15   6   8       1415.17       1444.47        33.67 o                         
  16   6   8       1256.71       1182.09        33.91 o                         
  17   6   8       2058.14       2096.21        53.48 o                         
 -19   7   8          2.27          9.82        17.95 o                         
 -18   7   8       2253.45       2163.93        46.80 o                         
 -17   7   8        604.62        584.70        25.55 o                         
 -16   7   8       1624.15       1574.98        37.69 o                         
 -15   7   8        154.88        124.28        15.81 o                         
 -14   7   8        824.50        802.52        26.75 o                         
 -13   7   8         82.05         87.73        13.77 o                         
 -12   7   8       1439.32       1404.16        30.20 o                         
 -11   7   8         70.28         64.17        12.13 o                         
 -10   7   8       4567.53       4618.91        60.19 o                         
  -9   7   8        227.83        219.26        12.16 o                         
  -8   7   8        774.01        770.96        16.76 o                         
  -7   7   8        179.69        155.17         8.76 o                         
  -6   7   8        160.91        172.03         8.75 o                         
  -5   7   8       1560.08       1588.76        22.25 o                         
  -4   7   8        970.24       1016.21        18.00 o                         
  -3   7   8         70.54         80.77         7.21 o                         
  -2   7   8       2293.93       2289.99        27.74 o                         
  -1   7   8         84.86         75.47         7.14 o                         
   0   7   8        339.91        385.01        12.03 o                         
   1   7   8        124.30        131.25         7.83 o                         
   2   7   8        870.20        883.16        15.39 o                         
   3   7   8       1123.81       1105.24        19.56 o                         
   4   7   8       3843.64       3970.34        45.35 o                         
   5   7   8        722.17        728.03        20.63 o                         
   6   7   8       1879.73       1980.29        28.99 o                         
   7   7   8        208.71        208.76        11.74 o                         
   8   7   8       1220.40       1277.74        23.99 o                         
   9   7   8        241.99        237.54        12.49 o                         
  10   7   8        198.37        202.27        12.49 o                         
  11   7   8        376.41        400.87        21.09 o                         
  12   7   8        152.77        136.57        12.63 o                         
  13   7   8        738.56        727.93        23.08 o                         
  14   7   8        329.92        327.26        17.07 o                         
  15   7   8        316.63        306.65        22.86 o                         
  16   7   8        481.53        454.54        28.34 o                         
  17   7   8        122.47        127.58        24.47 o                         
 -19   8   8       7716.45       7956.29       119.57 o                         
 -18   8   8        954.71        901.85        35.49 o                         
 -17   8   8       8805.87       8936.04       128.21 o                         
 -16   8   8       1182.61       1253.67        38.21 o                         
 -15   8   8       7814.22       7984.94       114.97 o                         
 -14   8   8          5.61         16.95        14.90 o                         
 -13   8   8      10530.05      10768.33       135.56 o                         
 -12   8   8        677.40        757.87        27.66 o                         
 -11   8   8      15696.03      16175.83       192.83 o                         
 -10   8   8         27.12         27.52        10.67 o                         
  -9   8   8      14243.65      14932.15       156.03 o                         
  -8   8   8        260.89        215.49        12.39 o                         
  -7   8   8      10833.29      11463.52       105.33 o                         
  -6   8   8        770.91        736.78        16.62 o                         
  -5   8   8      13662.86      13885.46       124.99 o                         
  -4   8   8       4013.04       4036.15        67.08 o                         
  -3   8   8      29805.81      29819.78       257.24 o                         
  -2   8   8       1224.64       1287.55        26.84 o                         
  -1   8   8      29812.39      29831.75       256.90 o                         
   0   8   8       1072.16       1082.28        24.22 o                         
   1   8   8      13444.98      13715.89       122.98 o                         
   2   8   8       2230.70       2201.04        27.69 o                         
   3   8   8       8986.45       8995.20        96.99 o                         
   4   8   8       5116.08       5130.62        59.90 o                         
   5   8   8      16018.48      16068.21       165.03 o                         
   6   8   8       2890.35       3006.79        56.12 o                         
   7   8   8      14032.13      14389.19       159.61 o                         
   8   8   8       1687.88       1674.26        31.83 o                         
   9   8   8       6085.46       6174.84        82.95 o                         
  10   8   8       3103.41       3168.16        47.59 o                         
  11   8   8       3576.83       3720.95        50.60 o                         
  12   8   8       2883.71       2998.29        45.21 o                         
  13   8   8       3573.93       3700.86        51.87 o                         
  14   8   8       2266.05       2296.84        47.89 o                         
  15   8   8       2621.76       2756.61        59.25 o                         
  16   8   8       1624.12       1486.82        52.20 o                         
 -18   9   8       1220.19       1133.02        41.14 o                         
 -17   9   8          3.15         -4.19        18.04 o                         
 -16   9   8       1627.80       1564.18        43.66 o                         
 -15   9   8          2.62         -0.03        16.65 o                         
 -14   9   8       1026.27       1067.60        33.50 o                         
 -13   9   8          7.57         18.01        14.44 o                         
 -12   9   8        808.29        804.91        27.86 o                         
 -11   9   8        156.74        160.27        15.85 o                         
 -10   9   8       2268.92       2315.13        39.38 o                         
  -9   9   8         83.90         78.49        11.57 o                         
  -8   9   8       4673.92       4686.91        58.61 o                         
  -7   9   8        108.24        114.21        10.14 o                         
  -6   9   8       2721.05       2642.18        34.61 o                         
  -5   9   8        123.94        131.49        10.26 o                         
  -4   9   8       2157.72       2171.59        30.18 o                         
  -3   9   8        910.52        902.32        19.31 o                         
  -2   9   8       4333.03       4322.46        48.31 o                         
  -1   9   8        152.43        168.76        10.26 o                         
   0   9   8       4380.49       4236.20        45.46 o                         
   1   9   8          9.63         11.63         7.98 o                         
   2   9   8        819.15        814.34        18.42 o                         
   3   9   8        213.01        230.98        12.54 o                         
   4   9   8        998.20        999.82        22.14 o                         
   5   9   8        713.03        673.58        20.12 o                         
   6   9   8       3161.06       3145.20        49.60 o                         
   7   9   8        636.69        578.08        26.25 o                         
   8   9   8       2050.61       1960.85        38.03 o                         
   9   9   8         52.36         48.81        13.73 o                         
  10   9   8        348.27        338.27        18.80 o                         
  11   9   8        987.97       1009.41        30.27 o                         
  12   9   8        705.14        662.49        28.47 o                         
  13   9   8        769.90        788.24        33.39 o                         
  14   9   8       1385.28       1354.35        48.72 o                         
  15   9   8         61.56         31.63        22.29 o                         
 -17  10   8       1111.41       1020.81        37.89 o                         
 -16  10   8          6.55         20.68        19.24 o                         
 -15  10   8       4045.51       4123.24        68.41 o                         
 -14  10   8         14.29         17.36        16.47 o                         
 -13  10   8       6478.60       6549.63        92.12 o                         
 -12  10   8        556.34        498.11        23.22 o                         
 -11  10   8       2449.51       2525.75        47.68 o                         
 -10  10   8          9.94         15.75        12.78 o                         
  -9  10   8       1022.80       1077.85        26.85 o                         
  -8  10   8       1355.40       1324.71        28.58 o                         
  -7  10   8       4957.43       5101.46        57.12 o                         
  -6  10   8        259.81        233.06        14.47 o                         
  -5  10   8       5460.08       5560.35        60.60 o                         
  -4  10   8         66.33         61.63         9.97 o                         
  -3  10   8       3668.02       3667.83        44.00 o                         
  -2  10   8        852.39        867.66        25.09 o                         
  -1  10   8       4386.77       4458.16        50.53 o                         
   0  10   8       1955.52       1916.49        32.20 o                         
   1  10   8       6145.85       6197.51        65.52 o                         
   2  10   8        925.03        923.56        21.70 o                         
   3  10   8       6533.48       6609.12        76.35 o                         
   4  10   8        222.68        215.58        13.38 o                         
   5  10   8       2176.83       2150.49        36.35 o                         
   6  10   8       1038.50       1026.43        29.23 o                         
   7  10   8       1968.02       1990.77        47.86 o                         
   8  10   8       1330.91       1303.78        32.82 o                         
   9  10   8       3037.36       3058.26        55.76 o                         
  10  10   8        858.26        815.36        29.84 o                         
  11  10   8       2130.41       2231.46        47.17 o                         
  12  10   8        435.22        382.05        23.01 o                         
  13  10   8        934.22        909.78        40.44 o                         
  14  10   8        359.12        337.53        33.72 o                         
 -15  11   8          8.91          6.43        18.64 o                         
 -14  11   8      10101.46      10775.20       140.19 o                         
 -13  11   8        886.96        846.22        34.21 o                         
 -12  11   8       5623.20       5972.48        86.72 o                         
 -11  11   8         11.97         24.71        16.23 o                         
 -10  11   8       6301.47       6481.25        84.11 o                         
  -9  11   8       1247.80       1281.20        30.26 o                         
  -8  11   8      10280.92      10586.97       117.64 o                         
  -7  11   8        964.45       1002.46        24.24 o                         
  -6  11   8      14247.60      14881.16       142.66 o                         
  -5  11   8         45.04         39.67        10.91 o                         
  -4  11   8       9728.14       9986.11        99.73 o                         
  -3  11   8         13.71         17.20        10.02 o                         
  -2  11   8       3719.28       3755.66        45.92 o                         
  -1  11   8       2138.36       2096.28        33.24 o                         
   0  11   8       8939.90       8975.17        95.08 o                         
   1  11   8       2119.06       2119.06        33.37 o                         
   2  11   8      13163.76      13385.50       142.40 o                         
   3  11   8       1057.10       1051.81        33.10 o                         
   4  11   8       9401.15       9637.17       113.33 o                         
   5  11   8       1078.99        966.66        26.96 o                         
   6  11   8       4328.17       4256.97        59.03 o                         
   7  11   8       1942.14       1868.74        40.05 o                         
   8  11   8       2685.94       2695.54        49.12 o                         
   9  11   8       3104.64       3184.51        56.44 o                         
  10  11   8       4705.38       4757.09        77.25 o                         
  11  11   8       1767.91       1795.34        47.36 o                         
  12  11   8       2776.62       2659.90        78.99 o                         
  13  11   8       1330.51       1289.26        80.42 o                         
 -14  12   8         40.75         29.26        20.03 o                         
 -13  12   8          4.66         11.51        19.06 o                         
 -12  12   8         42.69         38.76        18.74 o                         
 -11  12   8          4.06         10.59        17.65 o                         
 -10  12   8         33.23         21.87        15.83 o                         
  -9  12   8         36.50         24.48        15.36 o                         
  -8  12   8          3.45         -0.64        13.91 o                         
  -7  12   8        155.16        168.95        16.18 o                         
  -6  12   8         29.91         13.92        12.20 o                         
  -5  12   8        269.03        286.23        15.55 o                         
  -4  12   8          0.07          0.54        11.52 o                         
  -3  12   8        256.94        260.66        14.90 o                         
  -2  12   8        202.64        191.10        13.73 o                         
  -1  12   8          9.91          9.01        11.77 o                         
   0  12   8          3.64         -1.60        11.61 o                         
   1  12   8        227.45        249.75        15.51 o                         
   2  12   8        193.55        185.93        15.91 o                         
   3  12   8        459.86        458.42        19.14 o                         
   4  12   8        122.34         83.61        14.98 o                         
   5  12   8          1.98          0.51        13.52 o                         
   6  12   8          4.63          4.04        13.88 o                         
   7  12   8          8.13         22.32        17.35 o                         
   8  12   8         42.73         46.82        17.53 o                         
   9  12   8        107.26        106.68        19.62 o                         
  10  12   8          0.02         -8.12        19.02 o                         
  11  12   8        169.18        173.84        21.99 o                         
 -12  13   8       3577.54       3679.22        72.38 o                         
 -11  13   8          1.01         -1.37        19.12 o                         
 -10  13   8       4887.57       5033.99        73.18 o                         
  -9  13   8         26.25         29.00        17.03 o                         
  -8  13   8       5813.86       6031.99        77.43 o                         
  -7  13   8         16.46         20.00        15.48 o                         
  -6  13   8       3987.29       4160.83        53.39 o                         
  -5  13   8        204.37        204.58        15.85 o                         
  -4  13   8       4300.65       4412.38        55.00 o                         
  -3  13   8        626.68        600.34        20.41 o                         
  -2  13   8       6405.68       6650.69        73.87 o                         
  -1  13   8        144.13        155.08        15.22 o                         
   0  13   8       5308.61       5456.29        66.38 o                         
   1  13   8       1103.71       1181.93        32.67 o                         
   2  13   8       4875.47       5093.19        75.42 o                         
   3  13   8       1289.05       1309.37        36.12 o                         
   4  13   8       5166.96       5477.24        80.49 o                         
   5  13   8        817.39        813.39        30.33 o                         
   6  13   8       4240.37       4344.60        68.85 o                         
   7  13   8        395.09        372.30        25.51 o                         
   8  13   8       2774.41       2877.34        59.64 o                         
   9  13   8        253.33        217.59        23.34 o                         
 -10  14   8         31.42         30.45        19.59 o                         
  -9  14   8       4134.36       4496.86        69.79 o                         
  -8  14   8          4.06          5.25        17.31 o                         
  -7  14   8       2163.41       2270.00        45.08 o                         
  -6  14   8        364.73        334.71        20.27 o                         
  -5  14   8       2743.08       2821.34        43.97 o                         
  -4  14   8        422.46        420.98        20.05 o                         
  -3  14   8       3140.80       3381.20        51.11 o                         
  -2  14   8        336.31        332.42        19.79 o                         
  -1  14   8       4491.16       4637.74        64.88 o                         
   0  14   8         59.59         51.28        18.11 o                         
   1  14   8       3823.73       3939.59        65.85 o                         
   2  14   8        232.80        233.48        22.10 o                         
   3  14   8       1395.51       1352.66        40.61 o                         
   4  14   8        777.44        754.03        30.76 o                         
   5  14   8       1770.91       1758.80        44.78 o                         
   6  14   8       1611.13       1655.99        44.00 o                         
   7  14   8       2109.81       2120.31        49.21 o                         
  -6  15   8        284.36        240.97        23.76 o                         
  -5  15   8        217.03        187.15        20.20 o                         
  -4  15   8        396.57        341.69        22.19 o                         
  -3  15   8        199.15        189.30        20.15 o                         
  -2  15   8        128.34        104.12        18.77 o                         
  -1  15   8         65.50         43.84        18.62 o                         
   0  15   8        193.96        196.06        23.41 o                         
   1  15   8        187.63        202.30        23.69 o                         
   2  15   8        161.95        127.23        24.76 o                         
   3  15   8        248.57        182.17        24.28 o                         
 -21   1   9       3528.15       3414.89        51.03 o                         
 -20   1   9       2818.35       2819.45        42.66 o                         
 -19   1   9       5774.53       5915.00        65.87 o                         
 -18   1   9       4049.64       3954.77        48.77 o                         
 -17   1   9       6842.04       6957.50        72.35 o                         
 -16   1   9       5862.32       5933.43        62.89 o                         
 -15   1   9       8666.94       8749.91        85.32 o                         
 -14   1   9       1708.12       1713.79        26.34 o                         
 -13   1   9      11042.46      11218.85       104.23 o                         
 -12   1   9       3517.13       3585.59        40.02 o                         
 -11   1   9      20337.33      20894.86       191.27 o                         
 -10   1   9       6743.50       6667.36        67.12 o                         
  -9   1   9      12964.79      13419.04       131.28 o                         
  -8   1   9      10002.84      10177.32        91.57 o                         
  -7   1   9      13606.11      13903.84       113.25 o                         
  -6   1   9       4794.99       4774.10        39.98 o                         
  -5   1   9      21237.98      22415.45       166.70 o                         
  -4   1   9       2994.46       2951.99        26.67 o                         
  -3   1   9      35001.63      35975.11       264.11 o                         
  -2   1   9       3859.97       3845.69        32.88 o                         
  -1   1   9      36156.57      36320.70       266.44 o                         
   0   1   9        976.82        928.34        14.29 o                         
   1   1   9      17508.25      17409.70       139.51 o                         
   2   1   9        848.56        823.06        12.58 o                         
   3   1   9      19728.72      19497.78       161.94 o                         
   4   1   9        416.08        377.86        10.27 o                         
   5   1   9      24113.91      23959.49       206.63 o                         
   6   1   9        153.69        147.34         7.59 o                         
   7   1   9      19517.09      19970.63       174.22 o                         
   8   1   9        351.75        334.79        10.93 o                         
   9   1   9      13736.15      13687.02       123.02 o                         
  10   1   9         20.63         29.05         7.68 o                         
  11   1   9      11021.57      11367.36       109.44 o                         
  12   1   9        193.68        199.56        12.31 o                         
  13   1   9       6508.97       6782.24        74.74 o                         
  14   1   9         59.41         51.24        11.83 o                         
  15   1   9       5000.55       5216.74        62.62 o                         
  16   1   9         24.55          6.14        14.59 o                         
  17   1   9       3630.44       3902.47        59.24 o                         
  18   1   9        208.10        163.69        18.96 o                         
 -21   2   9       1559.36       1514.44        36.19 o                         
 -20   2   9       3887.33       3854.72        53.64 o                         
 -19   2   9       3481.57       3454.02        48.80 o                         
 -18   2   9       5243.19       5211.56        62.37 o                         
 -17   2   9       4004.37       3943.50        48.20 o                         
 -16   2   9       4017.25       4053.89        47.42 o                         
 -15   2   9       2467.20       2423.29        33.24 o                         
 -14   2   9       5493.81       5489.52        57.51 o                         
 -13   2   9       1425.03       1403.86        23.88 o                         
 -12   2   9       7258.55       7344.39        74.34 o                         
 -11   2   9       1098.73       1103.74        19.56 o                         
 -10   2   9       6086.74       6384.30        64.75 o                         
  -9   2   9       3723.47       3775.16        41.50 o                         
  -8   2   9       6279.43       6444.91        58.29 o                         
  -7   2   9       2004.64       2011.22        23.41 o                         
  -6   2   9       8043.00       8505.94        71.69 o                         
  -5   2   9        609.89        574.48         9.83 o                         
  -4   2   9      18683.81      19071.69       142.68 o                         
  -3   2   9       1346.56       1224.56        14.60 o                         
  -2   2   9      17999.05      18093.22       135.43 o                         
  -1   2   9       3817.46       3722.48        33.60 o                         
   0   2   9      18775.59      18871.04       150.86 o                         
   1   2   9        378.13        331.46        13.42 o                         
   2   2   9      13663.39      13678.29       115.19 o                         
   3   2   9        484.34        536.32        10.90 o                         
   4   2   9      14923.76      14782.86       124.64 o                         
   5   2   9          6.17         16.70         5.34 o                         
   6   2   9      15828.90      15714.73       138.49 o                         
   7   2   9         46.80         36.49         6.57 o                         
   8   2   9       7742.90       7567.74        71.64 o                         
   9   2   9         35.02         40.20         7.52 o                         
  10   2   9       4381.92       4422.29        51.04 o                         
  11   2   9        272.51        233.37        11.85 o                         
  12   2   9       5575.97       5575.80        60.13 o                         
  13   2   9         89.34         70.34        10.69 o                         
  14   2   9       5453.73       5637.33        62.39 o                         
  15   2   9         13.23         14.30        12.15 o                         
  16   2   9       2495.31       2622.99        46.66 o                         
  17   2   9         82.01         72.77        16.85 o                         
  18   2   9       1531.14       1569.06        40.89 o                         
 -21   3   9        460.18        441.04        21.94 o                         
 -20   3   9        685.15        672.30        26.21 o                         
 -19   3   9        419.03        441.07        19.73 o                         
 -18   3   9        612.93        562.70        20.19 o                         
 -17   3   9        448.77        424.52        17.50 o                         
 -16   3   9        706.03        700.55        20.89 o                         
 -15   3   9       2681.86       2665.27        39.08 o                         
 -14   3   9       2431.41       2422.89        35.95 o                         
 -13   3   9       3142.76       3056.02        40.66 o                         
 -12   3   9       2549.47       2527.21        32.81 o                         
 -11   3   9       1294.35       1339.70        21.81 o                         
 -10   3   9        259.44        248.23        10.08 o                         
  -9   3   9        979.68       1021.48        17.73 o                         
  -8   3   9         80.79        102.83         6.54 o                         
  -7   3   9       2232.84       2293.49        24.33 o                         
  -6   3   9         88.94        112.03         5.94 o                         
  -5   3   9       1841.38       1966.82        22.14 o                         
  -4   3   9        352.19        349.29         8.23 o                         
  -2   3   9        322.13        330.22         8.63 o                         
  -1   3   9       2454.29       2537.98        25.42 o
[truncated: 246,079 more chars]
